# Supplementary material for: Proteomic Characterization of the Rhesus Macaque Lens Nucleus: Similarity to Human Lens, Age Effects on Protein Solubility, and Trends in Post-Translational Modifications
Source: Invest Ophthalmol Vis Sci. 2025 Sep 12;66(12):28. doi: 10.1167/iovs.66.12.28 (PMC12439503; doi:10.1167/iovs.66.12.28)
Supplement: Supplement 2 [file iovs-66-12-28_s002.xlsx]

## Sheet: combined_protein
WHIT-1244 MSFragger common mods search protein table																				WI_s14_old	WS_s14_old	WI_s34_young	WS_s34_young	WI_s39_young	WS_s39_young	WI_s46_young	WS_s46_young	WI_s55_old	WS_s55_old	WI_s61_young	WS_s61_young	WI_s80_old	WS_s80_old	WI_s82_old	WS_s82_old
																			Protein IDs	175	133	189	126	201	109	221	129	181	140	194	135	162	117	238	122
																			Ave IDs	160.75
																			Stdev IDs	39.9241
								201										116478		6240	8646	9050	8381	7710	7796	8091	8488	8238	8281	8775	7404	6415	7462	9560	7087
Protein	Indistinguishable Proteins	Protein ID	Entry Name	Gene	Protein Length	Description	Filter	Counter	OrigOrder	RankOrder	Ranker	Ave-SpC	ExceedCutoff	Protein Probability	Top Peptide Probability	Combined Total Peptides	Combined Spectral Count	Combined Unique Spectral Count	Combined Total Spectral Count	14WIS Spectral Count	14WS Spectral Count	34WIS Spectral Count	34WS Spectral Count	39WIS Spectral Count	39WS Spectral Count	46WIS Spectral Count	46WS Spectral Count	55WIS Spectral Count	55WS Spectral Count	61WIS Spectral Count	61WS Spectral Count	80WIS Spectral Count	80WS Spectral Count	82WIS Spectral Count	82WS Spectral Count	Indistinguishable Proteins
sp|P02488|CRYAA_MACMU		P02488	CRYAA_MACMU	CRYAA	172	Alpha-crystallin A chain		1	15	1	19041	1190.06	yes	1	0.999	35	19041	19041	19041	1121	882	1702	1093	1091	1176	1472	1260	1369	885	1594	896	1283	729	1890	598
tr|F7H3G0|F7H3G0_MACMU		F7H3G0	F7H3G0_MACMU	CRYAB	175	Alpha-crystallin B chain		1	254	2	11511	719.438	yes	1	0.999	41	11511	11511	11511	744	427	1133	667	818	614	913	670	721	399	972	614	880	420	1164	355
tr|F7F0F8|F7F0F8_MACMU		F7F0F8	F7F0F8_MACMU	CRYBB1	252	Crystallin beta B1		1	220	3	9752	609.5	yes	1	0.999	48	9752	9752	9752	281	1136	295	877	286	798	256	914	539	923	252	692	286	980	385	852
tr|F7FCM9|F7FCM9_MACMU		F7FCM9	F7FCM9_MACMU	CRYBB2	205	Crystallin beta B2		1	228	4	7971	498.188	yes	1	0.999	44	7971	7971	7971	251	621	416	714	302	593	286	615	468	709	446	734	231	545	405	635
tr|F6T4W0|F6T4W0_MACMU		F6T4W0	F6T4W0_MACMU	CRYBA1	215	Crystallin beta A1		1	150	5	6498	406.125	yes	1	0.999	32	6498	6498	6498	237	658	234	612	199	521	167	543	388	558	229	482	221	585	333	531
sp|A3RLD8|CRGC_MACMU		A3RLD8	CRGC_MACMU	CRYGC	174	Gamma-crystallin C		1	13	6	6440	402.5	yes	1	0.999	35	6440	5935	6440	149	611	176	716	209	604	152	692	300	542	216	603	123	636	144	567
tr|F6WSD9|F6WSD9_MACMU		F6WSD9	F6WSD9_MACMU	CRYGS	178	Crystallin gamma S		1	171	7	6155	384.688	yes	1	0.999	32	6155	6155	6155	147	851	149	494	152	382	90	448	366	765	186	445	166	634	202	678
tr|F7GTI9|F7GTI9_MACMU		F7GTI9	F7GTI9_MACMU	BFSP2	415	Beaded filament structural protein 2		1	247	8	5546	346.625	yes	1	0.999	60	5546	5525	5546	478	33	972	18	646	45	742	14	536	39	875	40	452	34	601	21
tr|F6T1N8|F6T1N8_MACMU		F6T1N8	F6T1N8_MACMU	BFSP1	665	Filensin		1	149	9	5371	335.688	yes	1	0.999	92	5371	5371	5371	444	27	972	25	650	51	738	26	453	52	789	51	461	44	555	33
tr|F6YK88|F6YK88_MACMU		F6YK88	F6YK88_MACMU	BHMT2	470	Betaine--homocysteine S-methyltransferase 2		1	184	10	4599	287.438	yes	1	0.999	54	4599	4597	4599	210	433	137	351	304	398	229	363	215	334	120	276	281	343	292	313
tr|F7F0G3|F7F0G3_MACMU		F7F0G3	F7F0G3_MACMU	CRYBA4	255	Crystallin beta A4		1	221	11	3931	245.688	yes	1	0.999	21	3931	3931	3931	163	432	145	338	113	318	104	318	223	372	147	295	126	313	210	314
tr|F6PWY4|F6PWY4_MACMU		F6PWY4	F6PWY4_MACMU	CRYGD	174	Crystallin gamma D		1	136	12	3699	231.188	yes	1	0.999	21	3699	2071	3699	107	412	96	333	87	301	79	305	224	380	124	261	95	389	169	337
tr|F7FCN3|F7FCN3_MACMU		F7FCN3	F7FCN3_MACMU	CRYBB3	211	Crystallin beta B3		1	229	13	3059	191.188	yes	1	0.999	28	3059	3059	3059	125	251	145	224	149	229	192	303	133	195	148	214	107	255	156	233
tr|H9H396|H9H396_MACMU		H9H396	H9H396_MACMU	SERPINB6	395	Serpin family B member 6		1	309	14	2310	144.375	yes	1	0.999	40	2310	2061	2310	67	305	52	172	66	173	66	221	131	286	58	125	65	172	138	213
tr|A0A5S7X113|A0A5S7X113_MACMU		A0A5S7X113	A0A5S7X113_MACMU	CRYGB	175	Crystallin gamma B		1	132	15	2183	136.438	yes	1	0.999	26	2183	23	2506	56	210	61	217	53	193	58	183	138	240	66	175	54	215	69	195
tr|F6TII3|F6TII3_MACMU		F6TII3	F6TII3_MACMU	ACTG1	375	Actin gamma 1		1	154	16	1939	121.188	yes	1	0.999	35	1939	25	1939	140	80	152	94	146	68	138	77	192	98	151	69	129	73	240	92
tr|A0A5F7ZL92|A0A5F7ZL92_MACMU		A0A5F7ZL92	A0A5F7ZL92_MACMU	ALDH1A1	527	Aldehyde dehydrogenase 1 family member A1		1	101	17	1371	85.6875	yes	1	0.999	42	1371	1331	1371	76	102	51	81	70	83	51	77	108	128	46	86	99	95	122	96
tr|A0A5K1TXE9|A0A5K1TXE9_MACMU		A0A5K1TXE9	A0A5K1TXE9_MACMU	SPTAN1	2472	Spectrin alpha chain, brain isoform 2		1	128	18	1217	76.0625	yes	1	0.999	131	1217	1217	1217	29	64	120	35	130	45	106	64	70	74	157	51	60	41	114	57
tr|I2CWU4|I2CWU4_MACMU		I2CWU4	I2CWU4_MACMU	GAPDH	335	Glyceraldehyde-3-phosphate dehydrogenase		1	322	19	1191	74.4375	yes	1	0.999	32	1191	1088	1191	70	53	68	107	73	95	79	85	85	76	58	77	60	50	109	46
tr|F7AV55|F7AV55_MACMU		F7AV55	F7AV55_MACMU	LOC711450	174	Beta/gamma crystallin 'Greek key' domain-containing protein		1	197	20	966	60.375	yes	1	0.999	20	966	780	2596	27	98	30	110	36	116	21	109	46	64	30	84	18	82	25	70
tr|I0FIZ4|I0FIZ4_MACMU		I0FIZ4	I0FIZ4_MACMU	SPTBN1	2364	Spectrin beta chain		1	316	21	866	54.125	yes	1	0.999	115	866	795	874	38	33	102	22	114	23	91	35	56	35	119	26	49	23	75	25
tr|F7F6H0|F7F6H0_MACMU		F7F6H0	F7F6H0_MACMU	PRDX6	224	Peroxiredoxin-6		1	225	22	860	53.75	yes	1	0.999	25	860	860	860	36	56	38	67	60	61	46	71	55	63	41	54	51	60	55	46
tr|F7ABN9|F7ABN9_MACMU		F7ABN9	F7ABN9_MACMU	PLEC	4862	Plectin		1	192	23	840	52.5	yes	1	0.999	186	840	813	840	55	12	119	8	79	9	93	6	75	26	145	21	44	9	125	14
tr|F6XTF7|F6XTF7_MACMU		F6XTF7	F6XTF7_MACMU	HSPB1	205	Heat shock protein beta-1		1	179	24	829	51.8125	yes	1	0.999	23	829	829	829	40	20	74	45	86	60	93	61	28	22	96	67	34	24	51	28
tr|A0A5F8A534|A0A5F8A534_MACMU		A0A5F8A534	A0A5F8A534_MACMU	CRYBA2	240	Crystallin beta A2		1	111	25	688	43	yes	1	0.999	10	688	688	688	28	22	64	43	60	63	56	76	39	21	54	55	31	21	34	21
tr|F7D0V5|F7D0V5_MACMU		F7D0V5	F7D0V5_MACMU	GJA8	435	Gap junction protein		1	213	26	612	38.25	yes	1	0.999	36	612	612	612	54	1	121	0	112	1	114	1	30	1	100	2	35	0	40	0
tr|G7N1N6|G7N1N6_MACMU		G7N1N6	G7N1N6_MACMU	VIM	466	Vimentin		1	283	27	523	32.6875	yes	1	0.999	47	523	480	523	15	9	97	14	68	15	67	24	17	6	92	25	13	7	49	5
tr|A0A1D5R1V1|A0A1D5R1V1_MACMU		A0A1D5R1V1	A0A1D5R1V1_MACMU	TUBA1C	449	Tubulin alpha chain		1	67	28	509	31.8125	yes	1	0.999	24	509	13	509	44	28	26	22	26	27	37	25	44	24	26	19	45	26	71	19
tr|H9ERL9|H9ERL9_MACMU		H9ERL9	H9ERL9_MACMU	BASP1	227	Brain abundant membrane attached signal protein 1		1	300	29	496	31	yes	1	0.999	23	496	496	496	48	22	66	20	31	16	40	26	43	19	74	15	21	14	27	14
tr|A0A5F7ZL29|A0A5F7ZL29_MACMU		A0A5F7ZL29	A0A5F7ZL29_MACMU	ENO1	434	phosphopyruvate hydratase		1	100	30	444	27.75	yes	1	0.999	24	444	131	444	16	17	31	30	44	27	49	32	24	26	39	36	16	11	31	15
tr|A7KK27|A7KK27_MACMU		A7KK27	A7KK27_MACMU	CRYGA	174	Crystallin gamma A		1	133	31	419	26.1875	yes	1	0.999	16	419	419	607	19	16	29	29	35	28	44	35	14	14	36	33	21	13	38	15
tr|H9FPH1|H9FPH1_MACMU		H9FPH1	H9FPH1_MACMU	PARK7	189	protein deglycase		1	304	32	404	25.25	yes	1	0.999	27	404	404	404	8	51	6	31	9	25	8	28	27	65	10	32	10	40	10	44
tr|F6YIY5|F6YIY5_MACMU		F6YIY5	F6YIY5_MACMU	FABP5	135	Fatty acid binding protein 5		1	183	33	399	24.9375	yes	1	0.999	17	399	399	399	14	25	12	51	12	31	18	60	15	16	22	41	10	27	21	24
tr|A0A5F8ARZ4|A0A5F8ARZ4_MACMU		A0A5F8ARZ4	A0A5F8ARZ4_MACMU	HSP90AA1	733	Heat shock protein 90 alpha family class A member 1		1	124	34	378	23.625	yes	1	0.999	34	378	166	378	25	8	35	11	46	17	45	20	20	16	33	15	29	11	36	11
tr|A0A1D5R5R6|A0A1D5R5R6_MACMU		A0A1D5R5R6	A0A1D5R5R6_MACMU	LGSN	569	Lengsin, lens protein with glutamine synthetase domain		1	72	35	354	22.125	yes	1	0.999	20	354	354	354	25	21	27	39	38	21	19	14	25	17	16	18	24	12	27	11
tr|F7HU87|F7HU87_MACMU		F7HU87	F7HU87_MACMU	PGM5	530	Phosphoglucomutase 5		1	273	36	352	22	yes	1	0.999	26	352	352	352	25	11	26	25	29	11	30	10	35	21	17	10	28	11	53	10
sp|Q28514|GSTP1_MACMU		Q28514	GSTP1_MACMU	GSTP1	210	Glutathione S-transferase P		1	19	37	351	21.9375	yes	1	0.999	13	351	336	351	28	18	24	19	34	21	18	15	29	17	21	21	25	16	32	13
tr|F6XVN0|F6XVN0_MACMU		F6XVN0	F6XVN0_MACMU	SORD	357	Sorbitol dehydrogenase		1	180	38	347	21.6875	yes	1	0.999	22	347	347	347	21	18	13	17	34	14	24	17	28	28	9	11	33	15	44	21
tr|F6ULB8|F6ULB8_MACMU		F6ULB8	F6ULB8_MACMU	ALDOC	364	Fructose-bisphosphate aldolase		1	158	39	336	21	yes	1	0.999	25	336	297	349	38	16	18	31	12	10	15	16	31	26	10	18	19	30	31	15
tr|A0A1D5R147|A0A1D5R147_MACMU		A0A1D5R147	A0A1D5R147_MACMU		398	Pyruvate kinase		1	65	40	332	20.75	yes	1	0.999	22	332	143	332	21	10	20	12	17	13	32	13	35	21	26	17	27	8	50	10
tr|F7H4E8|F7H4E8_MACMU		F7H4E8	F7H4E8_MACMU	ANK2	4045	Ankyrin 2		1	255	41	311	19.4375	yes	1	0.999	57	311	239	311	19	2	53	9	38	5	40	4	20	8	52	7	11	4	31	8
tr|F6R1N2|F6R1N2_MACMU		F6R1N2	F6R1N2_MACMU	LDHA	361	L-lactate dehydrogenase		1	138	42	309	19.3125	yes	1	0.999	21	309	29	309	25	6	27	10	34	12	24	19	16	11	21	15	18	18	45	8
tr|F7EMC7|F7EMC7_MACMU		F7EMC7	F7EMC7_MACMU	GSS	474	Glutathione synthetase		1	217	43	305	19.0625	yes	1	0.999	23	305	305	305	12	25	3	22	9	25	13	29	29	29	11	18	9	22	25	24
tr|F6Z6R8|F6Z6R8_MACMU		F6Z6R8	F6Z6R8_MACMU	IPO5	1097	Importin 5		1	186	44	293	18.3125	yes	1	0.999	31	293	282	293	11	13	20	12	35	14	28	21	20	12	24	13	15	7	44	4
tr|I0FJ64|I0FJ64_MACMU		I0FJ64	I0FJ64_MACMU	TKT	623	Transketolase		1	317	45	289	18.0625	yes	1	0.999	36	289	289	289	10	46	4	15	8	24	9	19	17	47	3	20	10	20	20	17
tr|I0FSL5|I0FSL5_MACMU		I0FSL5	I0FSL5_MACMU	PGK1	417	Phosphoglycerate kinase		1	320	46	280	17.5	yes	1	0.999	29	280	68	280	14	16	4	22	10	19	13	24	16	30	7	27	10	23	16	29
tr|F6TQ14|F6TQ14_MACMU		F6TQ14	F6TQ14_MACMU	CA2	260	Carbonic anhydrase		1	155	47	255	15.9375	yes	1	0.999	16	255	255	255	8	16	13	19	27	20	21	17	12	10	13	15	23	10	19	12
tr|H9ELY9|H9ELY9_MACMU		H9ELY9	H9ELY9_MACMU	GDI2	445	Rab GDP dissociation inhibitor		1	291	48	233	14.5625	yes	1	0.999	24	233	166	233	18	8	12	13	5	13	17	11	24	17	8	6	23	7	43	8
tr|F7HBD4|F7HBD4_MACMU		F7HBD4	F7HBD4_MACMU	YWHAZ	245	14-3-3 protein zeta/delta		1	264	49	219	13.6875	yes	1	0.999	14	219	155	219	14	12	10	9	15	12	14	14	17	15	12	17	17	11	18	12
tr|F7GCM2|F7GCM2_MACMU		F7GCM2	F7GCM2_MACMU	FLNA	2647	Filamin A		1	236	50	217	13.5625	yes	1	0.999	59	217	195	217	5	15	20	12	23	4	21	6	17	19	29	8	6	9	12	11
tr|F7AW94|F7AW94_MACMU		F7AW94	F7AW94_MACMU	EEF1A1	462	Elongation factor 1-alpha		1	198	51	216	13.5	yes	1	0.999	20	216	14	216	15	9	23	7	30	8	23	7	10	7	21	9	8	9	22	8
tr|A0A1D5R1Y8|A0A1D5R1Y8_MACMU		A0A1D5R1Y8	A0A1D5R1Y8_MACMU	SLC2A1	669	Solute carrier family 2, facilitated glucose transporter member 1		1	68	52	214	13.375	yes	1	0.999	10	214	214	214	26	0	34	0	36	0	36	0	14	0	31	0	19	0	18	0
tr|F7AQQ3|F7AQQ3_MACMU		F7AQQ3	F7AQQ3_MACMU	KPNB1	856	Karyopherin subunit beta 1		1	195	53	208	13	yes	1	0.999	31	208	208	208	5	4	23	13	31	4	27	12	10	9	25	8	9	2	22	4
tr|A0A1D5Q5F5|A0A1D5Q5F5_MACMU		A0A1D5Q5F5	A0A1D5Q5F5_MACMU	GPI	600	Glucose-6-phosphate isomerase		1	32	54	207	12.9375	yes	1	0.999	19	207	86	207	10	6	6	12	25	14	19	13	14	9	9	15	9	8	32	6
tr|F7GFV8|F7GFV8_MACMU		F7GFV8	F7GFV8_MACMU	PCMT1	285	Protein-L-isoaspartate O-methyltransferase		1	238	55	179	11.1875	yes	1	0.999	13	179	138	179	8	16	11	10	11	11	9	15	13	15	7	8	10	12	11	12
tr|F7H0U5|F7H0U5_MACMU		F7H0U5	F7H0U5_MACMU	ARVCF	1060	ARVCF delta catenin family member		1	252	56	179	11.1875	yes	1	0.999	27	179	179	179	7	3	29	2	31	1	27	2	10	3	30	3	11	3	16	1
tr|F6V7H4|F6V7H4_MACMU		F6V7H4	F6V7H4_MACMU	NRCAM	1308	Neuronal cell adhesion molecule		1	161	57	176	11	yes	1	0.999	35	176	176	176	8	0	31	0	26	0	29	0	10	0	51	0	8	0	13	0
tr|F6SYK0|F6SYK0_MACMU		F6SYK0	F6SYK0_MACMU	ALDOA	418	Fructose-bisphosphate aldolase		1	148	58	175	10.9375	yes	1	0.999	22	175	162	214	12	11	7	9	10	10	13	11	15	12	7	6	10	11	21	10
tr|F7F1L7|F7F1L7_MACMU		F7F1L7	F7F1L7_MACMU	COTL1	142	Coactosin like F-actin binding protein 1		1	222	59	172	10.75	yes	1	0.999	15	172	172	172	19	7	10	4	11	7	7	8	12	11	8	9	11	7	33	8
tr|A0A5F8A0A5|A0A5F8A0A5_MACMU		A0A5F8A0A5	A0A5F8A0A5_MACMU	MSN	592	Moesin		1	106	60	169	10.5625	yes	1	0.999	23	169	134	169	5	3	14	3	9	5	15	10	22	9	18	8	13	5	28	2
tr|F7GNE4|F7GNE4_MACMU		F7GNE4	F7GNE4_MACMU	CTNNB1	781	Catenin beta-1		1	242	61	155	9.6875	yes	1	0.999	23	155	115	155	11	1	25	4	25	1	19	1	9	3	24	2	9	1	19	1
sp|P62940|PPIA_MACMU	tr|A0A1D5QEC5|A0A1D5QEC5_MACMU	P62940	PPIA_MACMU	PPIA	165	Peptidyl-prolyl cis-trans isomerase A		1	17	62	153	9.5625	yes	1	0.999	10	153	0	153	1	11	3	19	8	14	5	18	4	11	6	22	1	14	2	14	tr|A0A1D5QEC5|A0A1D5QEC5_MACMU
tr|F7B8E8|F7B8E8_MACMU		F7B8E8	F7B8E8_MACMU	CLTC	1675	Clathrin heavy chain		1	202	63	143	8.9375	yes	1	0.999	35	143	83	145	5	3	10	5	21	5	22	6	6	3	16	6	4	3	23	5
tr|F6XQH6|F6XQH6_MACMU		F6XQH6	F6XQH6_MACMU	PRX	1419	Periaxin		1	178	64	142	8.875	yes	1	0.999	33	142	118	142	11	0	32	1	12	0	18	0	5	0	40	0	5	0	18	0
tr|I0FUX3|I0FUX3_MACMU		I0FUX3	I0FUX3_MACMU	YWHAE	255	14-3-3 protein epsilon		1	321	65	137	8.5625	yes	1	0.999	19	137	137	193	8	8	8	7	15	7	12	8	10	7	6	7	11	3	15	5
tr|A0A1D5R021|A0A1D5R021_MACMU		A0A1D5R021	A0A1D5R021_MACMU		501	Pyruvate kinase		1	63	66	136	8.5	yes	1	0.999	18	136	136	298	14	3	8	5	11	4	12	6	14	8	9	5	13	5	14	5
tr|A0A1D5RBB0|A0A1D5RBB0_MACMU		A0A1D5RBB0	A0A1D5RBB0_MACMU	UCHL1	343	Ubiquitin carboxyl-terminal hydrolase		1	78	67	134	8.375	yes	1	0.999	12	134	134	134	1	13	2	13	10	5	8	9	5	15	2	14	4	13	5	15
tr|F6SHZ8|F6SHZ8_MACMU		F6SHZ8	F6SHZ8_MACMU	NDRG1	394	N-myc downstream regulated 1		1	147	68	131	8.1875	yes	1	0.999	10	131	131	131	2	4	17	6	28	4	29	9	3	3	14	3	2	2	3	2
tr|F7GGM3|F7GGM3_MACMU		F7GGM3	F7GGM3_MACMU	PGAM1	314	Phosphoglycerate mutase		1	239	69	131	8.1875	yes	1	0.999	13	131	51	131	1	9	9	11	10	5	12	7	6	9	9	13	5	10	5	10
tr|A0A1D5QFC1|A0A1D5QFC1_MACMU		A0A1D5QFC1	A0A1D5QFC1_MACMU		276	Phosphatidylethanolamine binding protein 1		1	46	70	128	8	yes	1	0.999	11	128	128	128	4	8	2	13	4	16	3	14	3	6	8	19	2	15	2	9
tr|A0A5F7ZEN7|A0A5F7ZEN7_MACMU		A0A5F7ZEN7	A0A5F7ZEN7_MACMU	GJA3	432	Gap junction protein		1	96	71	125	7.8125	yes	1	0.999	13	125	125	125	13	0	22	0	22	0	22	0	7	0	24	0	9	0	6	0
tr|F7FED6|F7FED6_MACMU		F7FED6	F7FED6_MACMU	LSAMP	338	Limbic system associated membrane protein		1	231	72	124	7.75	yes	1	0.999	14	124	124	124	2	0	20	0	25	0	17	0	8	0	30	0	10	0	12	0
sp|Q8HXQ0|SODC_MACMU		Q8HXQ0	SODC_MACMU	SOD1	154	Superoxide dismutase [Cu-Zn]		1	22	73	123	7.6875	yes	1	0.999	9	123	18	123	2	8	3	14	7	18	2	13	6	8	8	13	4	6	3	8
tr|F7F210|F7F210_MACMU		F7F210	F7F210_MACMU	ACTC1	377	Actin alpha cardiac muscle 1		1	223	74	123	7.6875	yes	1	0.999	24	123	0	688	10	2	9	8	9	6	7	8	11	8	9	4	8	3	16	5
tr|F7BWK5|F7BWK5_MACMU		F7BWK5	F7BWK5_MACMU	EPB41L2	1050	Erythrocyte membrane protein band 4.1 like 2		1	205	75	115	7.1875	yes	1	0.999	19	115	110	115	13	0	18	1	16	1	19	2	6	1	14	2	7	1	14	0
tr|F7GIV7|F7GIV7_MACMU		F7GIV7	F7GIV7_MACMU	PGD	483	6-phosphogluconate dehydrogenase, decarboxylating		1	240	76	113	7.0625	yes	1	0.999	15	113	113	113	3	13	1	10	5	5	2	11	7	12	3	12	7	7	6	9
tr|F7GUR7|F7GUR7_MACMU		F7GUR7	F7GUR7_MACMU	EIF4A2	407	ATP-dependent RNA helicase		1	248	77	110	6.875	yes	1	0.999	16	110	35	110	13	3	9	3	14	3	12	2	8	3	10	2	8	2	16	2
tr|F7H6X2|F7H6X2_MACMU		F7H6X2	F7H6X2_MACMU	NME2	267	Nucleoside diphosphate kinase		1	261	78	109	6.8125	yes	1	0.999	13	109	105	109	2	15	0	7	1	10	0	8	6	24	0	9	4	10	5	8
tr|H9ES33|H9ES33_MACMU		H9ES33	H9ES33_MACMU	AHCY	432	Adenosylhomocysteinase		1	301	79	109	6.8125	yes	1	0.999	17	109	107	109	0	15	0	9	0	10	0	12	4	18	1	10	2	10	2	16
tr|F6RLH5|F6RLH5_MACMU		F6RLH5	F6RLH5_MACMU	HSPA8	646	Heat shock cognate 71 kDa protein isoform 1		1	143	80	108	6.75	yes	1	0.999	20	108	77	108	0	4	8	15	7	10	10	16	2	5	7	14	0	3	2	5
tr|F7HRU0|F7HRU0_MACMU		F7HRU0	F7HRU0_MACMU	G6PD	512	Glucose-6-phosphate 1-dehydrogenase		1	271	81	105	6.5625	yes	1	0.999	22	105	96	105	10	3	5	6	3	0	6	1	18	5	8	2	5	1	30	2
tr|A0A1D5Q262|A0A1D5Q262_MACMU		A0A1D5Q262	A0A1D5Q262_MACMU	GDI1	456	Rab GDP dissociation inhibitor		1	27	82	104	6.5	yes	1	0.999	15	104	104	171	9	2	3	5	5	5	8	9	11	6	6	4	11	3	14	3
tr|F6W871|F6W871_MACMU		F6W871	F6W871_MACMU	EPB41	1035	Protein 4.1		1	166	83	100	6.25	yes	1	0.999	14	100	65	101	7	1	12	2	7	3	8	3	9	3	16	3	6	3	13	4
tr|A0A5F7ZPZ3|A0A5F7ZPZ3_MACMU		A0A5F7ZPZ3	A0A5F7ZPZ3_MACMU	DYNC1H1	4685	Dynein cytoplasmic 1 heavy chain 1		1	104	84	99	6.1875	yes	1	0.999	42	99	92	99	6	1	14	5	16	1	22	1	7	2	6	3	2	1	12	0
tr|F6YFG3|F6YFG3_MACMU		F6YFG3	F6YFG3_MACMU	CTNNA2	953	Catenin alpha 2		1	181	85	99	6.1875	yes	1	0.999	29	99	90	99	1	2	14	5	15	1	13	3	3	5	25	2	1	1	7	1
tr|G7MXF7|G7MXF7_MACMU		G7MXF7	G7MXF7_MACMU	CFL2	166	Cofilin-2		1	282	86	96	6	yes	1	0.999	6	96	76	96	12	0	17	1	10	1	15	1	8	1	10	1	8	0	10	1
tr|A0A5K1V3J7|A0A5K1V3J7_MACMU		A0A5K1V3J7	A0A5K1V3J7_MACMU	VCP	823	Transitional endoplasmic reticulum ATPase		1	130	87	95	5.9375	yes	1	0.999	17	95	95	95	0	0	13	6	21	4	14	8	1	3	12	6	1	2	3	1
tr|A0A5F8A7N3|A0A5F8A7N3_MACMU		A0A5F8A7N3	A0A5F8A7N3_MACMU	AQP5	403	Aquaporin-5		1	113	88	91	5.6875	yes	1	0.999	6	91	91	91	13	0	6	0	15	0	13	0	10	0	16	0	5	0	13	0
tr|G7MGP8|G7MGP8_MACMU		G7MGP8	G7MGP8_MACMU	PRDX1	199	Peroxiredoxin-1		1	276	89	88	5.5	yes	1	0.999	12	88	64	88	4	8	1	9	3	6	4	11	5	8	2	10	3	5	5	4
tr|F7GZ13|F7GZ13_MACMU		F7GZ13	F7GZ13_MACMU	FLNC	2725	Filamin C		1	251	90	87	5.4375	yes	1	0.999	32	87	84	109	4	3	11	1	6	1	11	1	6	7	13	1	2	5	10	5
tr|A0A5F7ZD02|A0A5F7ZD02_MACMU		A0A5F7ZD02	A0A5F7ZD02_MACMU	CBR1	448	carbonyl reductase (NADPH)		1	94	91	85	5.3125	yes	1	0.999	10	85	84	85	7	7	4	7	7	2	2	7	9	6	1	2	7	3	12	2
tr|F7HKH3|F7HKH3_MACMU		F7HKH3	F7HKH3_MACMU	LCTL	627	Lactase like		1	267	92	85	5.3125	yes	1	0.999	14	85	73	85	7	0	11	0	7	0	15	0	8	0	20	1	9	0	7	0
tr|G7MDZ6|G7MDZ6_MACMU		G7MDZ6	G7MDZ6_MACMU	CCT3	545	T-complex protein 1 subunit gamma		1	274	93	84	5.25	yes	1	0.999	18	84	84	84	6	1	7	2	11	3	13	4	4	0	5	2	6	3	13	4
sp|P69895|TBB5_MACMU		P69895	TBB5_MACMU	TUBB	444	Tubulin beta chain		1	18	94	83	5.1875	yes	1	0.999	18	83	12	83	5	2	8	0	5	1	20	1	2	2	18	2	4	2	10	1
tr|F7H8S7|F7H8S7_MACMU		F7H8S7	F7H8S7_MACMU	TUBA3D	459	Tubulin alpha chain		1	262	95	81	5.0625	yes	1	0.999	20	81	1	398	5	4	7	4	4	5	5	4	6	4	2	4	9	3	12	3
tr|F6WI86|F6WI86_MACMU		F6WI86	F6WI86_MACMU	CDH2	906	Cadherin 2		1	169	96	80	5	yes	1	0.999	12	80	80	80	5	1	11	1	13	0	14	1	3	0	21	1	2	0	7	0
tr|A0A5F7Z6W0|A0A5F7Z6W0_MACMU		A0A5F7Z6W0	A0A5F7Z6W0_MACMU	FN3KRP	308	protein-ribulosamine 3-kinase		1	86	97	79	4.9375	yes	1	0.999	7	79	79	79	7	3	4	3	7	4	6	3	8	3	8	6	2	1	9	5
tr|A0A1D5Q1R6|A0A1D5Q1R6_MACMU		A0A1D5Q1R6	A0A1D5Q1R6_MACMU	ADH5	401	S-(hydroxymethyl)glutathione dehydrogenase		1	26	98	78	4.875	yes	1	0.999	14	78	78	78	5	5	1	5	6	3	4	4	6	3	2	6	9	4	10	5
tr|A0A1D5QSK0|A0A1D5QSK0_MACMU		A0A1D5QSK0	A0A1D5QSK0_MACMU	WDR1	609	WD repeat domain 1		1	54	99	75	4.6875	yes	1	0.999	15	75	75	75	5	1	5	3	3	2	5	2	7	2	6	3	6	3	20	2
tr|A0A5F8ADC5|A0A5F8ADC5_MACMU	tr|A0A5F8AEJ5|A0A5F8AEJ5_MACMU	A0A5F8ADC5	A0A5F8ADC5_MACMU	ARF1	217	ADP ribosylation factor 1		1	118	100	74	4.625	yes	1	0.999	7	74	0	74	2	3	5	4	9	6	8	4	5	4	5	1	6	2	7	3	tr|A0A5F8AEJ5|A0A5F8AEJ5_MACMU
tr|G7MPT7|G7MPT7_MACMU		G7MPT7	G7MPT7_MACMU	ME1	572	Malic enzyme		1	278	101	73	4.5625	yes	1	0.999	19	73	61	73	5	4	0	9	1	5	2	3	9	12	1	2	3	2	9	6
sp|P15426|TPIS_MACMU	tr|H9ZD06|H9ZD06_MACMU	P15426	TPIS_MACMU	TPI1	249	Triosephosphate isomerase		1	16	102	69	4.3125	yes	1	0.999	14	69	0	69	5	1	2	4	6	6	7	5	4	2	6	8	2	2	6	3	tr|H9ZD06|H9ZD06_MACMU
sp|Q28522|ALBU_MACMU	tr|F7HCH0|F7HCH0_MACMU	Q28522	ALBU_MACMU	ALB	600	Albumin (Fragment)		1	20	103	69	4.3125	yes	1	0.999	9	69	0	69	11	14	4	6	4	5	2	9	2	3	2	5	0	1	0	1	tr|F7HCH0|F7HCH0_MACMU
tr|H9EMN0|H9EMN0_MACMU		H9EMN0	H9EMN0_MACMU	CAND1	1230	Cullin associated and neddylation dissociated 1		1	294	104	68	4.25	yes	1	0.999	16	68	68	68	6	2	7	3	9	1	11	2	4	2	8	1	2	1	8	1
tr|F6YNN1|F6YNN1_MACMU		F6YNN1	F6YNN1_MACMU	LOC694628	363	Annexin		1	344	105	68	4.25	yes	0.9998	0.999	1	68	68	68	2	6	1	6	1	6	3	7	5	7	3	6	1	6	3	5
tr|F7BPI7|F7BPI7_MACMU		F7BPI7	F7BPI7_MACMU	TP53I3	346	Tumor protein p53 inducible protein 3		1	204	106	67	4.1875	yes	1	0.999	10	67	67	67	3	3	3	8	3	7	3	9	4	6	3	6	2	1	4	2
tr|F7HT50|F7HT50_MACMU		F7HT50	F7HT50_MACMU	ATP6V1A	617	H(+)-transporting two-sector ATPase		1	272	107	65	4.0625	yes	1	0.999	14	65	9	65	4	0	6	1	3	0	8	1	8	3	6	2	8	1	10	4
tr|F7GY91|F7GY91_MACMU		F7GY91	F7GY91_MACMU	RAC1	212	Rac family small GTPase 1		1	250	108	64	4	yes	1	0.999	8	64	23	64	9	1	8	0	9	0	9	0	4	1	10	2	4	0	7	0
tr|A0A1D5Q1K7|A0A1D5Q1K7_MACMU		A0A1D5Q1K7	A0A1D5Q1K7_MACMU	AKR1B1	405	Aldo-keto reductase family 1 member B		1	25	109	62	3.875	yes	1	0.999	13	62	61	62	2	8	0	5	0	5	1	6	5	10	1	3	3	3	5	5
tr|F7H5C8|F7H5C8_MACMU		F7H5C8	F7H5C8_MACMU	CRYGN	182	Crystallin gamma N		1	260	110	62	3.875	yes	1	0.999	7	62	62	69	2	3	7	3	5	5	8	7	3	1	2	1	2	3	8	2
tr|H9ZFL2|H9ZFL2_MACMU		H9ZFL2	H9ZFL2_MACMU	NPEPPS	921	Aminopeptidase		1	315	111	61	3.8125	yes	1	0.999	19	61	61	61	9	1	3	3	4	0	5	1	6	2	6	2	2	1	15	1
tr|A0A1D5QFJ9|A0A1D5QFJ9_MACMU	tr|A0A1D5QQU2|A0A1D5QQU2_MACMU, tr|F6Q836|F6Q836_MACMU, tr|F7GN03|F7GN03_MACMU	A0A1D5QFJ9	A0A1D5QFJ9_MACMU		270	Ubiquitin-like domain-containing protein		1	47	112	60	3.75	yes	1	0.999	5	60	0	60	2	5	4	4	4	4	3	3	3	6	3	5	1	5	3	5	tr|A0A1D5QQU2|A0A1D5QQU2_MACMU, tr|F6Q836|F6Q836_MACMU, tr|F7GN03|F7GN03_MACMU
tr|A0A5F8A0Y6|A0A5F8A0Y6_MACMU		A0A5F8A0Y6	A0A5F8A0Y6_MACMU	RAN	280	GTP-binding nuclear protein Ran		1	108	113	58	3.625	yes	1	0.999	7	58	58	58	4	0	2	2	10	4	6	5	3	3	3	3	4	4	3	2
tr|F7H4J1|F7H4J1_MACMU		F7H4J1	F7H4J1_MACMU	BLVRA	296	Biliverdin reductase A		1	256	114	58	3.625	yes	1	0.999	13	58	58	58	3	3	2	3	3	3	4	3	4	4	2	4	3	3	9	5
tr|A0A1D5QQX5|A0A1D5QQX5_MACMU		A0A1D5QQX5	A0A1D5QQX5_MACMU	EEF2	858	Elongation factor 2		1	53	115	56	3.5	yes	1	0.999	18	56	56	56	3	1	2	1	8	4	10	3	1	1	3	2	4	1	11	1
tr|A0A5F7ZM62|A0A5F7ZM62_MACMU		A0A5F7ZM62	A0A5F7ZM62_MACMU	SMCO3	225	Single-pass membrane protein with coiled-coil domains 3		1	102	116	56	3.5	yes	1	0.999	11	56	56	56	6	0	10	1	13	1	5	1	1	2	4	0	5	1	5	1
tr|A0A1D5RDC8|A0A1D5RDC8_MACMU		A0A1D5RDC8	A0A1D5RDC8_MACMU	CCT7	651	T-complex protein 1 subunit eta		1	79	117	55	3.4375	yes	1	0.999	14	55	48	55	5	0	7	0	5	0	11	1	4	1	5	0	2	0	14	0
tr|F7AI55|F7AI55_MACMU		F7AI55	F7AI55_MACMU	LIM2	215	Lens fiber membrane intrinsic protein		1	194	118	55	3.4375	yes	1	0.999	3	55	55	55	4	0	13	0	9	1	5	0	6	0	8	0	1	0	8	0
tr|F7FVX9|F7FVX9_MACMU		F7FVX9	F7FVX9_MACMU	CDC42	191	Cell division control protein 42 homolog		1	233	119	55	3.4375	yes	1	0.999	6	55	40	55	3	3	4	0	7	0	7	1	5	3	7	1	6	0	8	0
tr|A0A1D5R251|A0A1D5R251_MACMU		A0A1D5R251	A0A1D5R251_MACMU	MDH1	353	Malate dehydrogenase		1	69	120	54	3.375	yes	1	0.999	11	54	54	54	0	7	0	5	1	4	2	4	3	5	1	7	0	7	3	5
tr|F6XLR8|F6XLR8_MACMU		F6XLR8	F6XLR8_MACMU	YWHAG	247	14-3-3 protein gamma		1	177	121	52	3.25	yes	1	0.999	9	52	48	108	5	3	1	1	4	2	4	3	5	5	3	2	3	4	4	3
tr|H9EVV9|H9EVV9_MACMU		H9EVV9	H9EVV9_MACMU	TDRD7	1098	Tudor domain-containing protein 7		1	302	122	52	3.25	yes	1	0.999	16	52	52	52	6	0	7	2	5	0	8	0	3	0	7	1	4	1	7	1
tr|H9G1L0|H9G1L0_MACMU		H9G1L0	H9G1L0_MACMU	CCT6A	531	Chaperonin containing TCP1 subunit 6A		1	307	123	51	3.1875	yes	1	0.999	12	51	41	51	4	0	6	1	8	1	6	1	4	0	4	3	2	1	10	0
tr|A0A1D5QCN2|A0A1D5QCN2_MACMU		A0A1D5QCN2	A0A1D5QCN2_MACMU	RHOA	209	Ras homolog family member A		1	43	124	48	3	yes	1	0.999	7	48	23	48	5	1	4	1	6	0	5	1	4	1	10	0	3	0	7	0
tr|F7GVP7|F7GVP7_MACMU		F7GVP7	F7GVP7_MACMU	GPX1	197	Glutathione peroxidase		1	249	125	47	2.9375	yes	1	0.999	11	47	47	47	0	4	0	4	0	2	0	1	4	15	0	5	1	4	2	5
tr|F6WWX7|F6WWX7_MACMU		F6WWX7	F6WWX7_MACMU	GSTM2	248	Glutathione S-transferase		1	172	126	46	2.875	yes	1	0.999	8	46	41	46	1	6	2	5	1	3	2	2	4	4	1	2	1	4	5	3
tr|F7GN57|F7GN57_MACMU		F7GN57	F7GN57_MACMU	IDH1	414	Isocitrate dehydrogenase [NADP]		1	241	127	46	2.875	yes	1	0.999	9	46	42	46	5	1	3	2	4	1	6	3	6	3	2	2	3	1	4	0
tr|A0A5F8AMU1|A0A5F8AMU1_MACMU		A0A5F8AMU1	A0A5F8AMU1_MACMU	PFKL	1016	ATP-dependent 6-phosphofructokinase		1	121	128	44	2.75	yes	1	0.999	14	44	39	44	4	3	4	0	0	0	0	0	8	3	2	1	7	0	12	0
tr|F7A091|F7A091_MACMU		F7A091	F7A091_MACMU	RAB6A	224	RAB6A, member RAS onco family		1	190	129	44	2.75	yes	1	0.999	8	44	23	44	7	0	6	1	6	0	5	0	5	0	4	0	4	0	5	1
tr|A0A5F7ZBU8|A0A5F7ZBU8_MACMU		A0A5F7ZBU8	A0A5F7ZBU8_MACMU	CCT4	737	T-complex protein 1 subunit delta		1	93	130	43	2.6875	yes	1	0.999	11	43	42	43	2	1	6	1	1	1	4	4	3	2	5	3	1	0	7	2
tr|F6RV29|F6RV29_MACMU		F6RV29	F6RV29_MACMU	PYGB	1186	Alpha-1,4 glucan phosphorylase		1	145	131	43	2.6875	yes	1	0.999	14	43	32	43	5	0	3	0	5	0	7	0	6	1	3	0	3	0	10	0
tr|H9EMA0|H9EMA0_MACMU		H9EMA0	H9EMA0_MACMU	TBCB	244	Tubulin-folding cofactor B		1	293	132	43	2.6875	yes	1	0.999	9	43	43	43	3	0	7	0	6	0	9	0	3	0	6	1	3	0	5	0
tr|A0A1D5Q0K5|A0A1D5Q0K5_MACMU		A0A1D5Q0K5	A0A1D5Q0K5_MACMU	DPYSL2	681	Dihydropyrimidinase like 2		1	23	133	42	2.625	yes	1	0.999	14	42	33	42	4	0	8	0	9	0	7	0	2	0	4	2	2	0	4	0
tr|A0A1D5Q9E4|A0A1D5Q9E4_MACMU		A0A1D5Q9E4	A0A1D5Q9E4_MACMU	AKR1B10	335	Aldo-keto reductase family 1 member B10		1	39	134	39	2.4375	yes	1	0.999	11	39	33	40	4	8	0	2	0	0	1	1	5	3	1	1	4	0	5	4
tr|A0A5F8AVB2|A0A5F8AVB2_MACMU		A0A5F8AVB2	A0A5F8AVB2_MACMU	SERPINB1	391	Serpin family B member 1		1	127	135	39	2.4375	yes	1	0.999	12	39	31	39	0	3	1	4	0	0	0	1	4	6	1	4	1	5	2	7
tr|F6VIT7|F6VIT7_MACMU		F6VIT7	F6VIT7_MACMU	RUVBL1	456	RuvB-like helicase		1	162	136	39	2.4375	yes	1	0.999	10	39	39	39	1	0	3	1	8	2	8	2	3	0	6	1	2	0	1	1
tr|A0A1D5R1I4|A0A1D5R1I4_MACMU		A0A1D5R1I4	A0A1D5R1I4_MACMU	PRKACA	431	cAMP-dependent protein kinase		1	66	137	37	2.3125	yes	1	0.999	8	37	10	37	4	2	4	3	2	1	2	1	2	1	3	2	4	0	5	1
tr|A0A5F8ATC3|A0A5F8ATC3_MACMU		A0A5F8ATC3	A0A5F8ATC3_MACMU	RIDA	230	2-iminobutanoate/2-iminopropanoate deaminase		1	125	138	37	2.3125	yes	1	0.999	5	37	11	37	0	5	0	2	0	2	0	1	3	7	0	6	0	2	2	7
tr|H9YVT1|H9YVT1_MACMU		H9YVT1	H9YVT1_MACMU	FDPS	419	Farnesyl pyrophosphate synthase		1	311	139	36	2.25	yes	1	0.999	3	36	34	36	5	0	2	2	2	0	4	2	3	1	2	1	5	1	4	2
tr|G7N6Y5|G7N6Y5_MACMU		G7N6Y5	G7N6Y5_MACMU	GPD1	349	Glycerol-3-phosphate dehydrogenase [NAD(+)]		1	284	140	35	2.1875	yes	1	0.999	12	35	34	35	1	2	1	1	2	1	7	3	3	0	4	4	2	0	4	0
tr|F6RRV0|F6RRV0_MACMU		F6RRV0	F6RRV0_MACMU	PPP2R1A	589	Protein phosphatase 2 scaffold subunit Aalpha		1	144	141	34	2.125	yes	1	0.999	13	34	29	34	2	0	3	0	12	0	6	2	1	0	2	1	2	1	2	0
tr|F6RZ23|F6RZ23_MACMU		F6RZ23	F6RZ23_MACMU	PPL	1756	Periplakin		1	146	142	34	2.125	yes	1	0.999	11	34	34	34	1	0	4	0	2	0	7	0	6	0	10	0	2	0	2	0
tr|F6T521|F6T521_MACMU		F6T521	F6T521_MACMU	TCP1	556	T-complex protein 1 subunit alpha		1	151	143	34	2.125	yes	1	0.999	11	34	34	34	2	2	3	0	1	0	5	2	2	1	3	0	2	0	10	1
tr|G7NQI2|G7NQI2_MACMU		G7NQI2	G7NQI2_MACMU	MVP	893	Major vault protein		1	290	144	34	2.125	yes	1	0.999	16	34	34	34	2	1	0	0	3	1	6	1	5	2	1	1	2	0	7	2
tr|A0A1D5QUV8|A0A1D5QUV8_MACMU		A0A1D5QUV8	A0A1D5QUV8_MACMU	HSPA4	840	Heat shock 70 kDa protein 4		1	59	145	33	2.0625	yes	1	0.999	9	33	25	33	3	0	1	2	4	0	5	0	2	1	4	1	0	2	7	1
tr|F7FR05|F7FR05_MACMU		F7FR05	F7FR05_MACMU	CAP1	475	Adenylyl cyclase-associated protein		1	232	146	33	2.0625	yes	1	0.999	8	33	18	33	1	1	4	0	2	1	3	0	1	1	7	1	4	2	3	2
sp|Q6DN04|MIF_MACMU		Q6DN04	MIF_MACMU	MIF	115	Macrophage migration inhibitory factor		1	382	147	33	2.0625	yes	0.9988	0.999	2	33	33	33	0	2	0	3	0	3	0	7	1	2	2	7	1	2	0	3
tr|A0A5F7Z7J0|A0A5F7Z7J0_MACMU	tr|H9ZET8|H9ZET8_MACMU	A0A5F7Z7J0	A0A5F7Z7J0_MACMU	RAB11B	251	RAB11B, member RAS onco family		1	87	148	32	2	yes	1	0.999	7	32	0	32	1	0	5	1	6	1	5	0	2	0	6	1	1	1	1	1	tr|H9ZET8|H9ZET8_MACMU
tr|A0A5F7ZFS9|A0A5F7ZFS9_MACMU		A0A5F7ZFS9	A0A5F7ZFS9_MACMU	CYRIB	324	CYFIP related Rac1 interactor B		1	97	149	32	2	yes	1	0.999	9	32	27	32	3	1	1	2	3	1	3	4	1	0	1	2	1	3	3	3
tr|H9Z5Q5|H9Z5Q5_MACMU		H9Z5Q5	H9Z5Q5_MACMU	ADSL	484	Adenylosuccinate lyase		1	314	150	32	2	yes	1	0.999	9	32	32	32	0	4	0	2	2	3	2	2	2	4	0	2	5	3	0	1
tr|A0A5F7ZW22|A0A5F7ZW22_MACMU		A0A5F7ZW22	A0A5F7ZW22_MACMU	RUVBL2	497	RuvB-like helicase		1	105	151	31	1.9375	yes	1	0.999	10	31	31	31	3	0	6	0	6	1	5	0	2	0	3	1	1	0	3	0
tr|G7MGP9|G7MGP9_MACMU		G7MGP9	G7MGP9_MACMU	AKR1A1	325	Aldo-keto reductase family 1 member A1		1	277	152	31	1.9375	yes	1	0.999	4	31	31	31	2	1	2	3	1	1	2	1	3	1	1	3	2	3	4	1
tr|A0A1D5Q161|A0A1D5Q161_MACMU		A0A1D5Q161	A0A1D5Q161_MACMU	PTPA	336	Serine/threonine-protein phosphatase 2A activator		1	24	153	30	1.875	yes	1	0.999	6	30	27	30	1	0	1	0	1	1	3	0	6	4	2	1	1	0	8	1
tr|A0A1D5Q6B2|A0A1D5Q6B2_MACMU		A0A1D5Q6B2	A0A1D5Q6B2_MACMU	SPTB	2326	Spectrin beta chain		1	33	154	30	1.875	yes	1	0.999	18	30	30	65	0	0	7	0	9	0	6	0	1	0	6	0	1	0	0	0
tr|A0A1D5QJF8|A0A1D5QJF8_MACMU		A0A1D5QJF8	A0A1D5QJF8_MACMU	MGLL	352	Monoglyceride lipase		1	50	155	30	1.875	yes	1	0.999	7	30	30	30	0	1	4	1	1	1	2	1	1	3	2	1	0	0	11	1
tr|A0A5F8ARL1|A0A5F8ARL1_MACMU		A0A5F8ARL1	A0A5F8ARL1_MACMU	PKLR	579	Pyruvate kinase		1	123	156	30	1.875	yes	1	0.999	3	30	30	30	3	2	2	1	2	0	1	1	4	1	1	1	3	1	5	2
tr|F7CMB6|F7CMB6_MACMU		F7CMB6	F7CMB6_MACMU	NAALAD2	775	N-acetylated alpha-linked acidic dipeptidase 2		1	211	157	30	1.875	yes	1	0.999	10	30	25	30	3	0	7	0	3	0	6	0	0	0	8	0	0	0	3	0
tr|H9EM17|H9EM17_MACMU		H9EM17	H9EM17_MACMU	DSTN	165	Destrin isoform a		1	292	158	30	1.875	yes	1	0.999	7	30	30	30	3	1	2	1	4	0	5	0	1	1	4	0	2	0	5	1
tr|A0A1D5QE04|A0A1D5QE04_MACMU		A0A1D5QE04	A0A1D5QE04_MACMU	ACTN1	914	Actinin alpha 1		1	44	159	29	1.8125	yes	1	0.999	11	29	5	29	0	6	3	1	2	1	1	1	1	3	1	0	1	3	3	2
tr|F6PJP5|F6PJP5_MACMU		F6PJP5	F6PJP5_MACMU	CCT2	589	T-complex protein 1 subunit beta		1	134	160	29	1.8125	yes	1	0.999	10	29	29	29	0	0	2	1	3	1	5	0	2	0	5	0	2	0	8	0
tr|A0A5F8A9Q1|A0A5F8A9Q1_MACMU		A0A5F8A9Q1	A0A5F8A9Q1_MACMU	NAP1L4	386	Nucleosome assembly protein 1 like 4		1	115	161	28	1.75	yes	1	0.999	7	28	24	28	1	0	3	0	8	1	6	0	0	1	5	1	1	0	1	0
tr|F6PLE2|F6PLE2_MACMU		F6PLE2	F6PLE2_MACMU	YKT6	198	Synaptobrevin homolog YKT6		1	135	162	28	1.75	yes	1	0.999	7	28	28	28	1	0	4	0	7	0	6	0	2	0	4	0	1	0	3	0
tr|F6WHT9|F6WHT9_MACMU		F6WHT9	F6WHT9_MACMU	NAGK	344	N-acetyl-D-glucosamine kinase		1	168	163	27	1.6875	yes	1	0.999	6	27	24	27	2	0	1	0	2	1	2	0	4	1	2	2	3	2	4	1
tr|G7NLB5|G7NLB5_MACMU		G7NLB5	G7NLB5_MACMU	PRDX2	198	Peroxiredoxin-2 isoform a		1	288	164	27	1.6875	yes	1	0.999	6	27	27	38	0	3	0	2	0	1	1	4	1	2	0	3	2	4	1	3
tr|A0A1D5Q264|A0A1D5Q264_MACMU		A0A1D5Q264	A0A1D5Q264_MACMU	ANXA5	358	Annexin		1	28	165	26	1.625	yes	1	0.999	8	26	20	26	1	1	1	3	0	1	0	2	1	3	2	1	1	0	5	4
tr|A0A1D5QEZ4|A0A1D5QEZ4_MACMU		A0A1D5QEZ4	A0A1D5QEZ4_MACMU	NACA	1986	Nascent polypeptide associated complex subunit alpha		1	45	166	26	1.625	yes	1	0.999	4	26	26	26	3	0	2	2	5	0	4	1	3	0	1	0	3	0	2	0
tr|A0A1D5QTS1|A0A1D5QTS1_MACMU		A0A1D5QTS1	A0A1D5QTS1_MACMU	FHL1	339	Four and a half LIM domains 1		1	55	167	26	1.625	yes	1	0.999	6	26	26	26	3	0	3	0	5	0	4	0	1	0	1	2	2	0	4	1
tr|A0A5F8A1T9|A0A5F8A1T9_MACMU		A0A5F8A1T9	A0A5F8A1T9_MACMU	UBA1	1064	E1 ubiquitin-activating enzyme		1	110	168	25	1.5625	yes	1	0.999	7	25	25	25	0	0	3	1	2	2	3	2	2	2	2	1	0	0	5	0
tr|F6W8M4|F6W8M4_MACMU		F6W8M4	F6W8M4_MACMU	SPTBN2	2390	Spectrin beta chain		1	167	169	25	1.5625	yes	1	0.999	23	25	25	79	0	0	5	0	7	0	5	0	2	0	4	0	0	0	2	0
tr|F6WM87|F6WM87_MACMU		F6WM87	F6WM87_MACMU	PRKAR1A	381	Protein kinase cAMP-dependent type I regulatory subunit alpha		1	170	170	25	1.5625	yes	1	0.999	8	25	18	25	3	0	3	0	5	0	6	0	1	0	2	1	0	0	3	1
tr|F7C1V2|F7C1V2_MACMU		F7C1V2	F7C1V2_MACMU	CAV1	303	Caveolin 1		1	207	171	25	1.5625	yes	1	0.999	6	25	18	25	2	0	2	0	0	0	2	0	8	0	6	0	0	0	5	0
tr|F7H568|F7H568_MACMU		F7H568	F7H568_MACMU	MTPN	118	Myotrophin		1	259	172	25	1.5625	yes	1	0.999	4	25	25	25	2	1	3	1	1	1	2	2	0	1	1	6	2	1	0	1
tr|A0A1I7Q469|A0A1I7Q469_MACMU		A0A1I7Q469	A0A1I7Q469_MACMU	NAXD	391	ATP-dependent (S)-NAD(P)H-hydrate dehydratase		1	85	173	24	1.5	yes	1	0.999	8	24	0	24	0	4	0	0	0	1	0	2	2	6	0	2	0	2	2	3
tr|F6RG83|F6RG83_MACMU		F6RG83	F6RG83_MACMU	MIP	263	Major intrinsic protein of lens fiber		1	141	174	24	1.5	yes	1	0.999	3	24	24	24	2	0	4	0	6	0	2	0	1	0	4	0	1	0	4	0
tr|G7ME45|G7ME45_MACMU		G7ME45	G7ME45_MACMU	CADM3	430	Cell adhesion molecule 3		1	275	175	24	1.5	yes	1	0.999	5	24	24	24	1	0	6	0	2	0	5	0	3	0	3	0	1	0	3	0
tr|G7N7A8|G7N7A8_MACMU		G7N7A8	G7N7A8_MACMU	RAB5B	215	RAB5B, member RAS onco family		1	285	176	24	1.5	yes	1	0.999	3	24	6	24	1	2	1	1	2	1	3	1	1	3	3	1	1	1	1	1
tr|H9H3J2|H9H3J2_MACMU		H9H3J2	H9H3J2_MACMU	ENO3	446	phosphopyruvate hydratase		1	310	177	24	1.5	yes	1	0.999	12	24	24	146	1	0	2	0	3	0	8	1	2	0	5	1	0	0	1	0
tr|A0A1D5R7P5|A0A1D5R7P5_MACMU		A0A1D5R7P5	A0A1D5R7P5_MACMU	IMPA1	329	Inositol-1-monophosphatase		1	73	178	22	1.375	yes	1	0.999	5	22	8	22	0	3	1	1	1	1	1	1	3	4	1	1	1	1	2	0
tr|A0A5F8AA30|A0A5F8AA30_MACMU		A0A5F8AA30	A0A5F8AA30_MACMU	TALDO1	599	Transaldolase		1	116	179	22	1.375	yes	1	0.999	6	22	22	22	1	6	0	1	0	1	0	2	2	2	0	1	1	2	2	1
tr|A0A1D5RA91|A0A1D5RA91_MACMU		A0A1D5RA91	A0A1D5RA91_MACMU	GYG1	350	Glycogenin 1		1	76	180	21	1.3125	yes	1	0.999	6	21	21	25	1	1	1	1	1	1	1	2	3	1	0	0	1	0	6	1
tr|F6XH68|F6XH68_MACMU		F6XH68	F6XH68_MACMU	FBXO17	561	Uncharacterized protein		1	176	181	21	1.3125	yes	1	0.999	4	21	21	21	1	2	0	1	0	2	0	1	1	2	0	1	0	1	8	1
tr|A0A1D5Q8I4|A0A1D5Q8I4_MACMU		A0A1D5Q8I4	A0A1D5Q8I4_MACMU	CCT5	541	T-complex protein 1 subunit epsilon		1	38	182	20	1.25	yes	1	0.999	11	20	19	21	1	1	1	0	5	1	3	0	1	0	2	0	2	0	3	0
tr|F6X1V9|F6X1V9_MACMU		F6X1V9	F6X1V9_MACMU	ENO2	434	phosphopyruvate hydratase		1	174	183	20	1.25	yes	1	0.999	10	20	20	97	0	1	1	1	0	0	0	4	1	5	0	1	0	1	1	4
tr|F7GQT3|F7GQT3_MACMU		F7GQT3	F7GQT3_MACMU	GALM	342	Aldose 1-epimerase		1	244	184	20	1.25	yes	1	0.999	5	20	20	20	3	2	0	0	0	1	1	0	2	2	0	0	2	1	4	2
tr|G7MX33|G7MX33_MACMU		G7MX33	G7MX33_MACMU	PSMB5	263	Proteasome subunit beta		1	281	185	20	1.25	yes	1	0.999	3	20	20	20	1	1	1	1	0	1	1	1	2	1	1	1	3	1	3	1
tr|H9EQT6|H9EQT6_MACMU		H9EQT6	H9EQT6_MACMU	CERK	537	Ceramide kinase		1	298	186	20	1.25	yes	1	0.999	6	20	20	20	1	0	3	0	4	0	1	0	1	0	7	0	2	0	1	0
tr|A0A1D5Q9Q5|A0A1D5Q9Q5_MACMU		A0A1D5Q9Q5	A0A1D5Q9Q5_MACMU	NUDT5	247	Nudix hydrolase 5		1	40	187	19	1.1875	yes	1	0.999	6	19	19	19	2	4	0	1	1	1	0	1	0	2	0	2	2	1	1	1
tr|F7AWM6|F7AWM6_MACMU		F7AWM6	F7AWM6_MACMU	RAP2B	183	Ras-related protein Rap-2		1	199	188	19	1.1875	yes	1	0.999	5	19	10	19	1	1	0	0	2	0	2	0	2	2	3	1	0	1	3	1
tr|F7EFD7|F7EFD7_MACMU		F7EFD7	F7EFD7_MACMU	EIF2S1	315	Eukaryotic translation initiation factor 2 subunit 1		1	215	189	19	1.1875	yes	1	0.999	5	19	19	19	2	0	1	1	1	1	3	0	2	1	1	1	2	1	2	0
tr|F7GDB8|F7GDB8_MACMU		F7GDB8	F7GDB8_MACMU	S100A4	101	Protein S100		1	237	190	19	1.1875	yes	1	0.999	4	19	19	19	0	0	2	3	1	1	0	3	1	1	1	5	0	1	0	0
tr|F7GSV4|F7GSV4_MACMU		F7GSV4	F7GSV4_MACMU	DDAH1	310	dimethylargininase		1	246	191	19	1.1875	yes	1	0.999	6	19	18	19	2	0	0	0	2	1	3	1	2	0	5	1	0	0	2	0
tr|A0A5F7Z7P5|A0A5F7Z7P5_MACMU		A0A5F7Z7P5	A0A5F7Z7P5_MACMU	CCT8	553	T-complex protein 1 subunit theta		1	88	192	18	1.125	yes	1	0.999	8	18	18	18	0	0	3	1	2	1	5	2	1	0	0	0	0	0	2	1
tr|A0A5F8A181|A0A5F8A181_MACMU	tr|F6RUH7|F6RUH7_MACMU	A0A5F8A181	A0A5F8A181_MACMU	PRPS1L1	318	ribose-phosphate diphosphokinase		1	109	193	18	1.125	yes	1	0.999	4	18	0	18	2	0	1	0	2	1	1	1	2	1	1	0	1	0	4	1	tr|F6RUH7|F6RUH7_MACMU
tr|F7F694|F7F694_MACMU		F7F694	F7F694_MACMU	PCBD1	104	4a-hydroxytetrahydrobiopterin dehydratase		1	224	194	18	1.125	yes	1	0.999	5	18	18	18	0	2	0	2	0	2	0	1	1	3	0	2	1	1	0	3
tr|A0A1D5Q7A4|A0A1D5Q7A4_MACMU		A0A1D5Q7A4	A0A1D5Q7A4_MACMU	RAB2A	240	RAB2A, member RAS onco family		1	35	195	17	1.0625	yes	1	0.999	6	17	4	17	1	0	1	1	3	0	2	0	3	0	2	1	2	0	1	0
tr|F6Z9A6|F6Z9A6_MACMU		F6Z9A6	F6Z9A6_MACMU	NAPA	374	NSF attachment protein alpha		1	187	196	17	1.0625	yes	1	0.999	6	17	14	17	2	0	1	1	2	0	2	0	2	0	2	0	1	0	4	0
tr|F6ZET3|F6ZET3_MACMU		F6ZET3	F6ZET3_MACMU	EIF4A1	406	ATP-dependent RNA helicase		1	188	197	17	1.0625	yes	1	0.999	15	17	7	92	1	1	2	1	1	1	1	0	1	0	0	1	1	1	5	0
tr|A0A1D5QYR5|A0A1D5QYR5_MACMU		A0A1D5QYR5	A0A1D5QYR5_MACMU	TUBB2B	445	Tubulin beta chain		1	61	198	16	1	yes	1	0.999	16	16	16	81	2	0	1	0	2	0	2	0	2	0	1	1	1	1	2	1
tr|A0A5F7ZHY0|A0A5F7ZHY0_MACMU		A0A5F7ZHY0	A0A5F7ZHY0_MACMU	ARL3	350	ADP ribosylation factor like GTPase 3		1	98	199	16	1	yes	1	0.999	4	16	16	16	0	0	1	1	4	1	3	1	0	0	2	2	0	1	0	0
tr|F7CA88|F7CA88_MACMU		F7CA88	F7CA88_MACMU	LOC720791	456	Ribonuclease inhibitor		1	209	200	16	1	yes	1	0.999	6	16	0	16	1	2	0	1	2	0	1	1	2	1	0	2	0	0	3	0
tr|F7EKN1|F7EKN1_MACMU		F7EKN1	F7EKN1_MACMU	EIF3A	1271	Eukaryotic translation initiation factor 3 subunit A		1	216	201	16	1	yes	1	0.999	8	16	16	16	1	0	3	0	5	0	4	0	0	0	1	0	0	0	2	0
tr|A0A1D5RAM4|A0A1D5RAM4_MACMU		A0A1D5RAM4	A0A1D5RAM4_MACMU	CFL1	177	Cofilin 1		1	77	202	15	0.9375	no	1	0.999	5	15	15	35	3	0	2	0	1	0	4	0	1	0	3	0	0	0	1	0
tr|F7H566|F7H566_MACMU	tr|H9EX88|H9EX88_MACMU	F7H566	F7H566_MACMU		289	Purine nucleoside phosphorylase		1	258	203	15	0.9375	no	1	0.999	6	15	0	15	1	3	0	1	0	0	0	1	0	4	0	1	0	0	1	3	tr|H9EX88|H9EX88_MACMU
tr|H9ENJ3|H9ENJ3_MACMU		H9ENJ3	H9ENJ3_MACMU	TIPRL	272	TIP41-like protein		1	295	204	15	0.9375	no	1	0.999	6	15	4	15	3	0	1	1	0	0	0	0	4	0	0	1	0	1	4	0
tr|F6QAX2|F6QAX2_MACMU		F6QAX2	F6QAX2_MACMU	TUBB3	450	Tubulin beta chain		1	360	205	15	0.9375	no	0.9995	0.999	10	15	4	59	2	0	1	1	1	0	3	1	1	0	1	1	0	0	3	0
tr|A0A5F7Z9H2|A0A5F7Z9H2_MACMU	tr|A0A5F7ZGU8|A0A5F7ZGU8_MACMU, tr|F7GC79|F7GC79_MACMU	A0A5F7Z9H2	A0A5F7Z9H2_MACMU		220	Metallothionein		1	472	206	15	0.9375	no	0.9499	0.999	1	15	0	15	0	1	0	1	1	1	1	2	1	1	1	1	1	1	1	1	tr|A0A5F7ZGU8|A0A5F7ZGU8_MACMU, tr|F7GC79|F7GC79_MACMU
tr|F6Y9A8|F6Y9A8_MACMU		F6Y9A8	F6Y9A8_MACMU	GALNT17	598	Polypeptide N-acetylgalactosaminyltransferase		1	539	207	15	0.9375	no	0.8759	0.9956	1	15	15	15	0	2	0	0	0	0	0	2	0	3	0	0	1	3	0	4
tr|A0A1D5Q3A0|A0A1D5Q3A0_MACMU		A0A1D5Q3A0	A0A1D5Q3A0_MACMU	GPX4	196	Glutathione peroxidase		1	29	208	14	0.875	no	1	0.999	5	14	14	14	0	0	3	0	3	0	1	0	1	0	1	0	2	0	3	0
tr|A0A1D5Q846|A0A1D5Q846_MACMU		A0A1D5Q846	A0A1D5Q846_MACMU	GPS1	555	G protein pathway suppressor 1		1	37	209	14	0.875	no	1	0.999	5	14	14	14	1	0	0	0	2	0	3	0	5	0	1	0	0	0	2	0
tr|A0A1D5QUF9|A0A1D5QUF9_MACMU		A0A1D5QUF9	A0A1D5QUF9_MACMU	UBE2N	210	Ubiquitin conjugating enzyme E2 N		1	57	210	14	0.875	no	1	0.9985	3	14	14	14	0	1	1	2	1	2	3	1	0	0	1	0	0	0	2	0
tr|A0A1D5R5G2|A0A1D5R5G2_MACMU		A0A1D5R5G2	A0A1D5R5G2_MACMU	SEC14L2	429	SEC14 like lipid binding 2		1	71	211	14	0.875	no	1	0.999	8	14	12	14	2	0	3	0	2	0	0	0	3	0	0	0	1	0	3	0
tr|A0A5F8AEU4|A0A5F8AEU4_MACMU		A0A5F8AEU4	A0A5F8AEU4_MACMU	HSP90AB1	1077	Heat shock protein 90 alpha family class B member 1		1	119	212	14	0.875	no	1	0.999	16	14	7	212	2	0	1	0	3	0	1	2	1	0	2	0	0	0	2	0
tr|F6UAX5|F6UAX5_MACMU		F6UAX5	F6UAX5_MACMU	EPB41L1	1595	Erythrocyte membrane protein band 4.1 like 1		1	156	213	14	0.875	no	1	0.999	6	14	14	45	1	0	3	0	3	0	2	0	1	0	2	0	0	0	2	0
tr|F6VZ13|F6VZ13_MACMU		F6VZ13	F6VZ13_MACMU	RDX	604	Radixin		1	164	214	14	0.875	no	1	0.999	11	14	14	49	0	0	1	0	2	0	3	0	0	0	6	0	0	0	2	0
tr|F7CKL5|F7CKL5_MACMU		F7CKL5	F7CKL5_MACMU	PITHD1	211	PITH domain containing 1		1	210	215	14	0.875	no	1	0.9964	4	14	14	14	1	0	0	0	0	2	0	1	1	2	0	1	1	2	2	1
tr|F7DW08|F7DW08_MACMU		F7DW08	F7DW08_MACMU	QDPR	287	Quinoid dihydropteridine reductase		1	214	216	14	0.875	no	1	0.999	3	14	14	14	0	1	0	1	0	1	0	2	1	1	0	2	0	3	1	1
tr|F7HPP8|F7HPP8_MACMU		F7HPP8	F7HPP8_MACMU	MYH14	2035	Myosin heavy chain 14		1	270	217	14	0.875	no	1	0.999	8	14	14	14	1	0	1	0	2	0	2	0	2	0	3	0	0	0	3	0
tr|A0A5F8AN99|A0A5F8AN99_MACMU		A0A5F8AN99	A0A5F8AN99_MACMU	ARHGDIA	222	Rho GDP dissociation inhibitor alpha		1	327	218	14	0.875	no	0.9999	0.999	2	14	14	14	1	1	0	1	2	1	0	1	1	1	0	1	1	1	1	1
tr|A0A5F7ZMJ1|A0A5F7ZMJ1_MACMU		A0A5F7ZMJ1	A0A5F7ZMJ1_MACMU	TCF20	1998	Transcription factor 20		1	369	219	14	0.875	no	0.9993	0.9989	2	14	14	14	0	1	2	1	0	0	2	0	0	0	1	1	2	0	1	3
tr|A0A5F7ZA43|A0A5F7ZA43_MACMU		A0A5F7ZA43	A0A5F7ZA43_MACMU	FAH	462	Fumarylacetoacetase		1	90	220	13	0.8125	no	1	0.999	5	13	13	13	0	5	0	0	0	0	0	1	1	6	0	0	0	0	0	0
tr|A0A5F8ALG2|A0A5F8ALG2_MACMU		A0A5F8ALG2	A0A5F8ALG2_MACMU	DDT	163	D-dopachrome tautomerase		1	120	221	13	0.8125	no	1	0.999	4	13	8	13	0	3	0	1	0	1	0	0	0	1	0	3	0	1	0	3
tr|F6ZPZ6|F6ZPZ6_MACMU		F6ZPZ6	F6ZPZ6_MACMU	CADM2	437	Cell adhesion molecule 2		1	189	222	13	0.8125	no	1	0.999	3	13	13	13	1	0	2	0	2	0	2	0	1	0	4	0	0	0	1	0
tr|F7FDU7|F7FDU7_MACMU		F7FDU7	F7FDU7_MACMU		105	Thioredoxin		1	230	223	13	0.8125	no	1	0.999	3	13	8	13	0	1	0	2	0	1	0	1	0	1	0	1	0	3	1	2
tr|F7FXA9|F7FXA9_MACMU		F7FXA9	F7FXA9_MACMU	GNB1	340	G protein subunit beta 1		1	234	224	13	0.8125	no	1	0.999	6	13	6	13	1	0	3	0	0	0	2	0	1	0	1	0	0	1	4	0
tr|G7NJ84|G7NJ84_MACMU		G7NJ84	G7NJ84_MACMU	PSMC5	406	26S protease regulatory subunit 8 isoform 1		1	287	225	13	0.8125	no	1	0.999	5	13	11	13	1	0	2	0	3	0	4	0	1	0	1	0	0	0	1	0
tr|A0A5F7ZDX4|A0A5F7ZDX4_MACMU		A0A5F7ZDX4	A0A5F7ZDX4_MACMU	CD47	360	Leukocyte surface antigen CD47		1	451	226	13	0.8125	no	0.9624	0.9971	2	13	7	13	1	0	2	0	1	0	1	0	1	0	2	0	2	0	3	0
tr|H9ER37|H9ER37_MACMU		H9ER37	H9ER37_MACMU	BLMH	455	Bleomycin hydrolase		1	459	227	13	0.8125	no	0.9538	0.999	1	13	13	13	1	0	0	1	1	0	1	1	1	1	0	1	1	2	1	1
tr|A0A1D5Q6F0|A0A1D5Q6F0_MACMU		A0A1D5Q6F0	A0A1D5Q6F0_MACMU	TSN	228	Translin		1	34	228	12	0.75	no	1	0.999	4	12	12	12	0	0	0	0	2	0	3	0	0	0	2	1	3	0	1	0
tr|A0A1D5QUS6|A0A1D5QUS6_MACMU		A0A1D5QUS6	A0A1D5QUS6_MACMU	ATP1A1	1027	Sodium/potassium-transporting ATPase subunit alpha		1	58	229	12	0.75	no	1	0.999	5	12	3	12	0	0	2	0	1	0	3	0	0	0	5	0	0	0	1	0
tr|A0A1D5RHA9|A0A1D5RHA9_MACMU		A0A1D5RHA9	A0A1D5RHA9_MACMU	ACTR1A	376	Actin related protein 1A		1	82	230	12	0.75	no	1	0.999	5	12	11	14	1	0	1	0	1	0	1	0	1	1	1	1	2	0	2	0
tr|A0A1D5RI53|A0A1D5RI53_MACMU		A0A1D5RI53	A0A1D5RI53_MACMU	CYB5R3	345	NADH-cytochrome b5 reductase		1	83	231	12	0.75	no	1	0.999	5	12	12	12	1	0	2	0	0	0	0	0	1	0	1	0	1	0	6	0
tr|A0A5F8A5T5|A0A5F8A5T5_MACMU		A0A5F8A5T5	A0A5F8A5T5_MACMU	MYO18A	2439	Myosin XVIIIA		1	112	232	12	0.75	no	1	0.999	8	12	12	12	0	0	4	0	2	0	2	0	1	0	2	0	0	0	1	0
tr|A0A5F8APE3|A0A5F8APE3_MACMU		A0A5F8APE3	A0A5F8APE3_MACMU	SERPINB9	515	Serpin family B member 9		1	122	233	12	0.75	no	1	0.999	5	12	12	154	0	0	0	0	0	2	0	2	1	2	0	1	0	3	0	1
tr|F6R1X3|F6R1X3_MACMU		F6R1X3	F6R1X3_MACMU	PSMD2	908	26S proteasome non-ATPase regulatory subunit 2		1	139	234	12	0.75	no	1	0.999	4	12	12	12	0	0	0	1	2	0	2	2	1	1	1	1	0	0	1	0
tr|A0A1D5Q3R2|A0A1D5Q3R2_MACMU		A0A1D5Q3R2	A0A1D5Q3R2_MACMU	PTCD1	750	Pentatricopeptide repeat domain 1		1	350	235	12	0.75	no	0.9996	0.999	2	12	12	12	2	1	1	3	0	1	1	0	0	0	0	0	0	0	3	0
tr|A0A1D5QKW0|A0A1D5QKW0_MACMU	tr|A0A1D5R3Q8|A0A1D5R3Q8_MACMU, tr|A0A5F7ZJI0|A0A5F7ZJI0_MACMU	A0A1D5QKW0	A0A1D5QKW0_MACMU	RAB1A	250	RAB1A, member RAS onco family		1	401	236	12	0.75	no	0.9952	0.999	4	12	0	25	1	0	2	0	3	0	2	0	1	0	2	0	0	0	1	0	tr|A0A1D5R3Q8|A0A1D5R3Q8_MACMU, tr|A0A5F7ZJI0|A0A5F7ZJI0_MACMU
tr|F6SB08|F6SB08_MACMU		F6SB08	F6SB08_MACMU		254	60S ribosomal protein L10P insertion domain-containing protein		1	412	237	12	0.75	no	0.9921	0.999	2	12	12	12	0	1	1	1	1	1	1	1	1	0	0	0	1	1	1	1
tr|A0A5F8A2J5|A0A5F8A2J5_MACMU		A0A5F8A2J5	A0A5F8A2J5_MACMU	SLC7A10	528	Solute carrier family 7 member 10		1	513	238	12	0.75	no	0.9404	0.9988	1	12	12	12	7	0	0	0	0	1	3	0	0	0	0	0	0	1	0	0
tr|A0A1D5QAM2|A0A1D5QAM2_MACMU		A0A1D5QAM2	A0A1D5QAM2_MACMU	APEH	773	Acylamino-acid-releasing enzyme		1	41	239	11	0.6875	no	1	0.999	3	11	11	11	0	2	0	1	0	1	0	1	0	2	0	1	0	0	0	3
tr|A0A1D5QXA8|A0A1D5QXA8_MACMU		A0A1D5QXA8	A0A1D5QXA8_MACMU	AHSA1	338	Activator of 90 kDa heat shock protein ATPase homolog 1		1	60	240	11	0.6875	no	1	0.999	5	11	11	11	0	0	0	0	1	0	3	0	1	1	1	0	0	0	4	0
tr|A0A5F7ZPF0|A0A5F7ZPF0_MACMU		A0A5F7ZPF0	A0A5F7ZPF0_MACMU	YWHAB	264	Tyrosine 3-monooxygenase/tryptophan 5-monooxygenase activation protein beta		1	103	241	11	0.6875	no	1	0.999	7	11	11	79	0	1	2	1	2	0	1	1	0	0	0	1	1	0	0	1
tr|A0A5K1TZ51|A0A5K1TZ51_MACMU		A0A5K1TZ51	A0A5K1TZ51_MACMU	FKBP4	459	peptidylprolyl isomerase		1	129	242	11	0.6875	no	1	0.999	6	11	11	11	0	0	0	0	1	0	3	0	1	0	2	0	3	0	1	0
tr|F6Z3Y0|F6Z3Y0_MACMU		F6Z3Y0	F6Z3Y0_MACMU	ESD	293	S-formylglutathione hydrolase		1	185	243	11	0.6875	no	1	0.999	4	11	11	11	1	2	0	0	0	0	0	0	0	3	0	2	0	2	0	1
tr|F7CT78|F7CT78_MACMU		F7CT78	F7CT78_MACMU	USP5	835	Ubiquitin carboxyl-terminal hydrolase		1	212	244	11	0.6875	no	1	0.999	8	11	11	11	0	0	1	0	1	0	1	0	1	1	1	0	3	0	2	0
tr|F7EMR3|F7EMR3_MACMU		F7EMR3	F7EMR3_MACMU	ANK3	4375	Ankyrin 3		1	218	245	11	0.6875	no	1	0.999	13	11	11	63	1	0	2	0	2	0	1	0	1	0	2	0	0	0	2	0
tr|F7F6H6|F7F6H6_MACMU		F7F6H6	F7F6H6_MACMU	CARHSP1	147	Calcium-regulated heat-stable protein 1		1	226	246	11	0.6875	no	1	0.999	1	11	11	11	0	0	1	1	1	0	1	1	1	1	1	2	0	0	0	1
tr|H9YZY1|H9YZY1_MACMU		H9YZY1	H9YZY1_MACMU	PSMA6	246	Proteasome subunit alpha type		1	312	247	11	0.6875	no	1	0.999	5	11	4	11	2	1	0	0	0	0	2	2	1	0	1	0	0	0	2	0
tr|F7B0U6|F7B0U6_MACMU		F7B0U6	F7B0U6_MACMU	TUBA4A	457	Tubulin alpha chain		1	333	248	11	0.6875	no	0.9999	0.999	19	11	11	360	1	0	1	1	2	1	2	0	0	0	1	1	0	0	1	0
tr|G7NJ13|G7NJ13_MACMU		G7NJ13	G7NJ13_MACMU	COPS3	423	COP9 signalosome complex subunit 3 isoform 1		1	445	249	11	0.6875	no	0.9689	0.999	1	11	11	11	0	0	1	0	2	1	1	1	1	0	1	1	0	1	1	0
sp|O19092|CYTC_MACMU		O19092	CYTC_MACMU	CST3	146	Cystatin-C		1	14	250	10	0.625	no	1	0.999	2	10	10	10	0	0	3	0	1	0	2	0	2	0	2	0	0	0	0	0
tr|A0A1D5R125|A0A1D5R125_MACMU		A0A1D5R125	A0A1D5R125_MACMU	TPT1	196	Tumor protein, translationally-controlled 1		1	64	251	10	0.625	no	1	0.999	4	10	7	10	0	0	1	0	4	0	3	0	1	0	1	0	0	0	0	0
tr|F6T8X7|F6T8X7_MACMU		F6T8X7	F6T8X7_MACMU	RTCA	379	RNA 3'-terminal-phosphate cyclase (ATP)		1	153	252	10	0.625	no	1	0.999	4	10	10	10	1	0	1	0	0	0	1	0	3	0	1	0	1	0	2	0
tr|F6UFI7|F6UFI7_MACMU		F6UFI7	F6UFI7_MACMU	PSMD3	534	26S proteasome non-ATPase regulatory subunit 3		1	157	253	10	0.625	no	1	0.999	4	10	10	10	2	0	1	0	2	0	1	0	1	0	1	0	0	0	2	0
tr|F7HAP8|F7HAP8_MACMU		F7HAP8	F7HAP8_MACMU	H4C6	103	Histone H4		1	263	254	10	0.625	no	1	0.999	3	10	10	10	1	0	1	0	2	0	1	0	1	0	1	0	0	0	2	1
tr|G7MV11|G7MV11_MACMU		G7MV11	G7MV11_MACMU	RACK1	317	Small ribosomal subunit protein RACK1 (Fragment)		1	280	255	10	0.625	no	1	0.999	5	10	10	10	1	2	0	0	0	0	2	0	1	0	1	0	2	0	1	0
tr|G7NLH4|G7NLH4_MACMU		G7NLH4	G7NLH4_MACMU	BLVRB	206	Biliverdin reductase B		1	289	256	10	0.625	no	1	0.999	4	10	10	10	1	0	0	2	2	1	2	1	0	0	0	0	1	0	0	0
tr|H9ER03|H9ER03_MACMU		H9ER03	H9ER03_MACMU	PHPT1	125	14 kDa phosphohistidine phosphatase		1	299	257	10	0.625	no	1	0.999	2	10	10	10	0	0	0	2	0	1	0	1	0	0	0	4	0	1	0	1
tr|H9FWT3|H9FWT3_MACMU		H9FWT3	H9FWT3_MACMU	PREP	710	Prolyl endopeptidase		1	305	258	10	0.625	no	1	0.999	4	10	10	10	1	0	0	1	1	0	1	1	1	0	0	0	1	0	2	1
tr|H9FZ75|H9FZ75_MACMU		H9FZ75	H9FZ75_MACMU	TSNAX	290	Translin associated factor X		1	306	259	10	0.625	no	1	0.999	4	10	10	10	2	0	1	0	1	0	2	0	0	0	2	0	1	0	1	0
tr|Q3I1S1|Q3I1S1_MACMU		Q3I1S1	Q3I1S1_MACMU	VAT1	401	Vesicle amine transport 1 (Fragment)		1	323	260	10	0.625	no	1	0.999	2	10	10	10	1	1	0	1	1	0	1	1	0	0	0	0	1	1	2	0
tr|A0A5F7ZLM3|A0A5F7ZLM3_MACMU		A0A5F7ZLM3	A0A5F7ZLM3_MACMU	COMT	376	Catechol-O-methyltransferase		1	352	261	10	0.625	no	0.9996	0.999	2	10	10	10	0	0	0	0	1	1	1	0	1	1	2	0	1	0	2	0
tr|F6U8R5|F6U8R5_MACMU		F6U8R5	F6U8R5_MACMU	UBE2K	217	E2 ubiquitin-conjugating enzyme		1	356	262	10	0.625	no	0.9996	0.999	2	10	10	10	1	0	0	0	3	0	2	0	1	0	2	0	1	0	0	0
tr|F7ERL2|F7ERL2_MACMU		F7ERL2	F7ERL2_MACMU	OLA1	398	Obg-like ATPase 1		1	362	263	10	0.625	no	0.9995	0.999	3	10	10	10	0	0	0	0	0	1	2	0	1	1	3	0	0	0	2	0
tr|A0A1D5RKR7|A0A1D5RKR7_MACMU		A0A1D5RKR7	A0A1D5RKR7_MACMU	LOC699388	261	Enolase-phosphatase E1		1	365	264	10	0.625	no	0.9994	0.999	2	10	0	10	2	0	0	1	0	1	0	1	1	1	0	0	0	2	1	0
tr|A0A5F8AJX4|A0A5F8AJX4_MACMU		A0A5F8AJX4	A0A5F8AJX4_MACMU	C14H11orf91	194	UPAR/Ly6 domain-containing protein		1	366	265	10	0.625	no	0.9994	0.999	2	10	10	10	0	0	2	0	1	0	1	0	1	0	3	0	1	0	1	0
tr|F6YPF9|F6YPF9_MACMU		F6YPF9	F6YPF9_MACMU	COPS6	394	COP9 signalosome complex subunit 6		1	373	266	10	0.625	no	0.9992	0.999	2	10	10	10	0	0	0	1	1	1	1	1	2	1	0	1	0	0	1	0
tr|H9Z3B8|H9Z3B8_MACMU		H9Z3B8	H9Z3B8_MACMU	ATOX1	68	Antioxidant 1 copper chaperone		1	500	267	10	0.625	no	0.9499	0.999	1	10	10	10	0	1	0	1	0	1	0	1	1	1	1	1	0	1	0	1
tr|A0A1D5QC69|A0A1D5QC69_MACMU		A0A1D5QC69	A0A1D5QC69_MACMU	CUL5	1119	Cullin 5		1	42	268	9	0.5625	no	1	0.999	3	9	6	9	1	0	0	0	3	0	3	0	0	0	0	0	1	0	1	0
tr|A0A1D5QJA3|A0A1D5QJA3_MACMU		A0A1D5QJA3	A0A1D5QJA3_MACMU	PSMB3	261	Proteasome subunit beta		1	49	269	9	0.5625	no	1	0.999	3	9	9	9	1	0	0	1	0	1	0	1	0	0	0	1	0	1	2	1
tr|A0A1D5R9X3|A0A1D5R9X3_MACMU		A0A1D5R9X3	A0A1D5R9X3_MACMU	STAT1	802	Signal transducer and activator of transcription		1	75	270	9	0.5625	no	1	0.999	4	9	9	9	1	0	0	0	1	0	2	1	0	0	1	1	0	0	1	1
tr|A0A1D5RFQ4|A0A1D5RFQ4_MACMU		A0A1D5RFQ4	A0A1D5RFQ4_MACMU	TBCD	1257	Tubulin-specific chaperone D		1	81	271	9	0.5625	no	1	0.999	5	9	9	9	2	0	1	0	0	0	1	0	1	0	0	0	0	0	3	1
tr|A0A5F7ZDE6|A0A5F7ZDE6_MACMU		A0A5F7ZDE6	A0A5F7ZDE6_MACMU	ACTBL2	376	Actin beta like 2		1	95	272	9	0.5625	no	1	0.999	13	9	9	673	1	0	1	1	1	0	0	0	0	0	2	2	1	0	0	0
tr|A0A5F7ZJP4|A0A5F7ZJP4_MACMU		A0A5F7ZJP4	A0A5F7ZJP4_MACMU	MYH10	2007	Myosin heavy chain 10		1	99	273	9	0.5625	no	1	0.999	5	9	9	9	0	0	0	0	3	0	3	0	0	0	3	0	0	0	0	0
tr|A0A5F8A0A6|A0A5F8A0A6_MACMU	tr|A0A5F8A282|A0A5F8A282_MACMU	A0A5F8A0A6	A0A5F8A0A6_MACMU	LDHB	337	L-lactate dehydrogenase		1	107	274	9	0.5625	no	1	0.999	6	9	0	41	3	2	0	0	1	0	0	2	0	0	0	0	0	0	0	1	tr|A0A5F8A282|A0A5F8A282_MACMU
tr|F6VRC1|F6VRC1_MACMU		F6VRC1	F6VRC1_MACMU	NXN	435	Nucleoredoxin		1	163	275	9	0.5625	no	1	0.999	3	9	9	9	2	0	0	0	0	0	1	0	1	1	0	0	3	0	1	0
tr|F7H2A5|F7H2A5_MACMU		F7H2A5	F7H2A5_MACMU	PFN1	140	Profilin		1	253	276	9	0.5625	no	1	0.999	3	9	9	9	1	0	0	1	0	0	2	1	0	0	2	1	0	0	1	0
tr|G7NIL2|G7NIL2_MACMU		G7NIL2	G7NIL2_MACMU	CAVIN1	391	Caveolae associated protein 1		1	286	277	9	0.5625	no	1	0.999	3	9	9	9	1	0	1	0	0	0	0	0	3	0	2	0	0	0	2	0
tr|H9FNE9|H9FNE9_MACMU		H9FNE9	H9FNE9_MACMU	ACTR3	418	Actin-related protein 3		1	303	278	9	0.5625	no	1	0.999	6	9	4	9	1	0	1	2	0	1	0	0	1	0	2	0	0	0	1	0
tr|F7G176|F7G176_MACMU		F7G176	F7G176_MACMU	PSMA4	300	Proteasome subunit alpha type		1	429	279	9	0.5625	no	0.985	0.999	2	9	9	9	1	0	1	0	1	1	1	1	1	0	1	1	0	0	0	0
tr|F6YDU0|F6YDU0_MACMU		F6YDU0	F6YDU0_MACMU	HAGH	356	Hydroxyacylglutathione hydrolase		1	487	280	9	0.5625	no	0.9499	0.999	1	9	9	9	0	2	0	1	1	0	1	0	0	0	1	1	1	1	0	0
tr|A0A1D5R3D6|A0A1D5R3D6_MACMU		A0A1D5R3D6	A0A1D5R3D6_MACMU	EML2	849	HELP domain-containing protein		1	70	281	8	0.5	no	1	0.999	3	8	7	8	1	0	0	0	0	0	0	1	1	0	0	0	1	1	3	0
tr|A0A1D5R867|A0A1D5R867_MACMU		A0A1D5R867	A0A1D5R867_MACMU	NCAM1	1119	Neural cell adhesion molecule 1		1	74	282	8	0.5	no	1	0.999	3	8	8	8	0	0	2	0	1	0	2	0	0	0	2	0	0	0	1	0
tr|A0A5K1V678|A0A5K1V678_MACMU		A0A5K1V678	A0A5K1V678_MACMU	CHORDC1	334	Cysteine and histidine-rich domain-containing protein 1		1	131	283	8	0.5	no	1	0.999	4	8	8	8	0	0	0	0	3	0	1	0	0	0	2	0	1	0	1	0
tr|F6T5H8|F6T5H8_MACMU		F6T5H8	F6T5H8_MACMU	DCTN1	1433	Dynactin subunit 1		1	152	284	8	0.5	no	1	0.999	5	8	8	8	0	0	1	0	1	0	0	0	0	0	5	0	1	0	0	0
tr|F6UTZ3|F6UTZ3_MACMU		F6UTZ3	F6UTZ3_MACMU	XPNPEP1	669	X-prolyl aminopeptidase 1		1	160	285	8	0.5	no	1	0.999	3	8	8	8	0	0	0	1	1	0	2	0	0	0	0	0	1	0	3	0
tr|F7GS35|F7GS35_MACMU		F7GS35	F7GS35_MACMU	TPM3	285	Tropomyosin 3		1	245	286	8	0.5	no	1	0.999	4	8	2	8	0	0	0	1	0	0	0	0	2	1	0	0	1	0	1	2
tr|H9Z3S0|H9Z3S0_MACMU		H9Z3S0	H9Z3S0_MACMU	PSMC3	439	26S protease regulatory subunit 6A		1	313	287	8	0.5	no	1	0.9989	4	8	8	8	0	0	2	1	2	0	1	0	0	0	1	0	0	0	1	0
tr|I0FJU1|I0FJU1_MACMU		I0FJU1	I0FJU1_MACMU	GNAI2	355	G protein subunit alpha i2		1	318	288	8	0.5	no	1	0.999	2	8	1	8	1	0	2	0	0	0	1	0	1	0	0	0	1	0	2	0
tr|A0A5F7ZLL7|A0A5F7ZLL7_MACMU		A0A5F7ZLL7	A0A5F7ZLL7_MACMU	RAB7A	220	RAB7A, member RAS onco family		1	351	289	8	0.5	no	0.9996	0.999	2	8	8	8	1	0	1	0	1	0	3	0	0	0	1	0	0	1	0	0
tr|F7EEW0|F7EEW0_MACMU		F7EEW0	F7EEW0_MACMU	PTGDS	190	Prostaglandin D2 synthase		1	357	290	8	0.5	no	0.9996	0.999	2	8	8	8	2	0	2	0	0	0	1	0	1	0	1	0	0	0	1	0
tr|H9EVU2|H9EVU2_MACMU		H9EVU2	H9EVU2_MACMU	PPID	370	Peptidyl-prolyl cis-trans isomerase D		1	358	291	8	0.5	no	0.9996	0.999	2	8	6	8	0	1	0	1	1	1	1	0	0	0	0	1	0	1	1	0
tr|F7F3N6|F7F3N6_MACMU		F7F3N6	F7F3N6_MACMU	CAPZB	301	F-actin-capping protein subunit beta		1	368	292	8	0.5	no	0.9994	0.9988	3	8	8	8	0	2	0	0	1	0	1	1	1	0	0	0	0	0	1	1
sp|P67997|PRIO_MACMU		P67997	PRIO_MACMU	PRNP	253	Major prion protein		1	388	293	8	0.5	no	0.9984	0.999	2	8	8	8	1	0	2	0	1	0	1	0	1	0	1	0	0	0	1	0
sp|Q5TM70|FLOT1_MACMU		Q5TM70	FLOT1_MACMU	FLOT1	427	Flotillin-1		1	21	294	7	0.4375	no	1	0.999	3	7	7	7	2	0	0	0	1	0	1	0	1	0	1	0	0	0	1	0
tr|A0A1D5QG07|A0A1D5QG07_MACMU		A0A1D5QG07	A0A1D5QG07_MACMU	USP14	493	Ubiquitin carboxyl-terminal hydrolase		1	48	295	7	0.4375	no	1	0.999	2	7	7	7	2	0	0	0	0	0	0	0	1	0	1	0	2	0	1	0
tr|A0A1D5RII3|A0A1D5RII3_MACMU		A0A1D5RII3	A0A1D5RII3_MACMU	PEPD	507	Peptidase D		1	84	296	7	0.4375	no	1	0.999	4	7	7	7	0	0	0	1	0	0	0	0	1	3	0	0	0	1	0	1
tr|A0A5F7Z9T1|A0A5F7Z9T1_MACMU		A0A5F7Z9T1	A0A5F7Z9T1_MACMU	STAMBPL1	741	Tumor necrosis factor receptor superfamily member 6		1	89	297	7	0.4375	no	1	0.999	3	7	7	7	0	0	1	0	1	0	3	0	0	0	0	0	0	0	2	0
tr|F6W075|F6W075_MACMU		F6W075	F6W075_MACMU	PIP5KL1	394	Phosphatidylinositol-4-phosphate 5-kinase like 1		1	165	298	7	0.4375	no	1	0.999	4	7	7	7	0	0	2	0	1	0	1	0	0	0	3	0	0	0	0	0
tr|F6YH20|F6YH20_MACMU		F6YH20	F6YH20_MACMU	ABLIM1	822	Actin binding LIM protein 1		1	182	299	7	0.4375	no	1	0.999	3	7	7	7	0	0	2	0	2	0	1	0	1	0	1	0	0	0	0	0
tr|F7A782|F7A782_MACMU		F7A782	F7A782_MACMU	RPS3	243	Small ribosomal subunit protein uS3		1	191	300	7	0.4375	no	1	0.9983	4	7	7	7	1	0	0	1	1	2	1	0	0	0	0	0	1	0	0	0
tr|F7C0F7|F7C0F7_MACMU		F7C0F7	F7C0F7_MACMU	PALM2AKAP2	1328	PALM2 and AKAP2 fusion		1	206	301	7	0.4375	no	1	0.999	3	7	7	7	0	0	2	0	1	0	0	0	0	0	2	0	0	0	2	0
tr|A0A1D5QYN2|A0A1D5QYN2_MACMU		A0A1D5QYN2	A0A1D5QYN2_MACMU	GSR	479	Glutathione reductase		1	324	302	7	0.4375	no	0.9999	0.999	2	7	7	7	0	1	0	0	0	0	1	0	0	1	1	1	0	1	1	0
tr|H9FYQ0|H9FYQ0_MACMU		H9FYQ0	H9FYQ0_MACMU	SLC12A2	1210	Solute carrier family 12 member 2		1	336	303	7	0.4375	no	0.9999	0.9989	2	7	7	7	5	0	0	0	0	1	0	0	1	0	0	0	0	0	0	0
tr|A0A5F8ADY1|A0A5F8ADY1_MACMU		A0A5F8ADY1	A0A5F8ADY1_MACMU	VPS35	1442	VPS35 retromer complex component		1	342	304	7	0.4375	no	0.9998	0.999	3	7	7	7	2	0	0	1	0	0	1	0	0	0	0	0	0	1	2	0
tr|I2CXE3|I2CXE3_MACMU		I2CXE3	I2CXE3_MACMU	PDZD4	775	PDZ domain containing 4		1	375	305	7	0.4375	no	0.9992	0.9989	1	7	7	7	0	1	1	1	0	1	0	1	1	0	0	0	0	0	0	1
tr|F7H1S0|F7H1S0_MACMU		F7H1S0	F7H1S0_MACMU	RRAGC	399	Ras-related GTP-binding protein		1	399	306	7	0.4375	no	0.996	0.9983	2	7	1	7	0	0	0	1	0	0	0	0	1	0	0	0	1	1	2	1
tr|A0A1D5R8L3|A0A1D5R8L3_MACMU		A0A1D5R8L3	A0A1D5R8L3_MACMU	GBE1	704	1,4-alpha-glucan branching enzyme		1	470	307	7	0.4375	no	0.9499	0.999	1	7	7	7	1	1	1	1	1	0	1	0	0	0	0	0	1	0	0	0
tr|A0A1D5QNN5|A0A1D5QNN5_MACMU		A0A1D5QNN5	A0A1D5QNN5_MACMU	ATP6V1B2	507	Vacuolar proton pump subunit B		1	52	308	6	0.375	no	1	0.999	4	6	1	6	0	1	0	0	0	0	0	0	0	0	1	0	0	0	4	0
tr|A0A1D5QUA1|A0A1D5QUA1_MACMU		A0A1D5QUA1	A0A1D5QUA1_MACMU	CORO2B	480	Coronin		1	56	309	6	0.375	no	1	0.999	3	6	6	6	2	0	0	1	0	0	0	0	0	0	0	0	0	1	2	0
tr|A0A5F7ZA94|A0A5F7ZA94_MACMU		A0A5F7ZA94	A0A5F7ZA94_MACMU	NDUFA11	155	NADH dehydrogenase [ubiquinone] 1 alpha subcomplex subunit 11		1	91	310	6	0.375	no	1	0.999	3	6	6	6	0	0	0	1	0	1	0	0	0	0	0	0	2	0	1	1
tr|A0A5F8AAD7|A0A5F8AAD7_MACMU		A0A5F8AAD7	A0A5F8AAD7_MACMU	CRYL1	378	Crystallin lambda 1		1	117	311	6	0.375	no	1	0.999	4	6	6	6	2	0	0	0	1	0	1	0	0	0	0	0	0	0	2	0
tr|F6R900|F6R900_MACMU		F6R900	F6R900_MACMU	CUL3	768	Cullin-3		1	140	312	6	0.375	no	1	0.999	3	6	6	6	0	0	0	0	1	0	2	0	0	0	0	0	0	0	2	1
tr|F7ARE6|F7ARE6_MACMU		F7ARE6	F7ARE6_MACMU	CYB5R2	305	NADH-cytochrome b5 reductase		1	196	313	6	0.375	no	1	0.999	3	6	6	6	0	0	0	1	0	2	0	0	0	0	0	1	1	0	1	0
tr|F7ETM9|F7ETM9_MACMU		F7ETM9	F7ETM9_MACMU	UCHL3	232	Ubiquitin carboxyl-terminal hydrolase		1	219	314	6	0.375	no	1	0.999	2	6	6	6	0	1	2	0	1	0	1	0	0	0	0	0	0	0	0	1
tr|F7GB02|F7GB02_MACMU		F7GB02	F7GB02_MACMU	TTC38	635	Tetratricopeptide repeat protein 38		1	235	315	6	0.375	no	1	0.999	3	6	6	6	1	0	0	0	0	0	2	0	1	1	0	0	0	0	1	0
tr|F7H4P3|F7H4P3_MACMU		F7H4P3	F7H4P3_MACMU	PSMB4	264	Proteasome subunit beta		1	257	316	6	0.375	no	1	0.999	5	6	6	6	1	1	0	1	0	1	0	1	0	0	0	1	0	0	0	0
tr|F7HMT2|F7HMT2_MACMU		F7HMT2	F7HMT2_MACMU	LOC694593	434	phosphopyruvate hydratase		1	269	317	6	0.375	no	1	0.999	21	6	6	273	0	0	1	0	1	0	2	0	0	0	1	0	0	0	1	0
tr|A0A1D5QZ91|A0A1D5QZ91_MACMU		A0A1D5QZ91	A0A1D5QZ91_MACMU	MAPK3	379	Mitogen-activated protein kinase		1	391	318	6	0.375	no	0.9983	0.999	3	6	1	6	0	0	0	0	0	0	0	0	1	1	0	0	0	0	4	0
tr|H9EU90|H9EU90_MACMU		H9EU90	H9EU90_MACMU	NUDT4	180	diphosphoinositol-polyphosphate diphosphatase		1	394	319	6	0.375	no	0.9976	0.999	2	6	3	6	0	0	2	0	2	0	2	0	0	0	0	0	0	0	0	0
tr|A0A5F7ZLB5|A0A5F7ZLB5_MACMU		A0A5F7ZLB5	A0A5F7ZLB5_MACMU	CAPS	304	Calcyphosine		1	415	320	6	0.375	no	0.9915	0.999	2	6	6	6	0	0	1	0	1	0	1	0	0	0	1	1	0	0	1	0
tr|H9ENQ3|H9ENQ3_MACMU		H9ENQ3	H9ENQ3_MACMU	ARF5	180	ADP-ribosylation factor		1	421	321	6	0.375	no	0.9893	0.9984	4	6	6	58	1	1	0	1	0	0	1	0	1	0	0	0	0	0	1	0
tr|A0A5F7ZRF2|A0A5F7ZRF2_MACMU		A0A5F7ZRF2	A0A5F7ZRF2_MACMU	CAPG	446	Capping actin protein, gelsolin like		1	475	322	6	0.375	no	0.9499	0.999	1	6	6	6	1	0	1	0	0	0	1	0	1	0	1	0	0	0	1	0
tr|F7CBG2|F7CBG2_MACMU		F7CBG2	F7CBG2_MACMU	GATD1	220	Glutamine amidotransferase class 1 domain containing 1		1	488	323	6	0.375	no	0.9499	0.999	1	6	6	6	1	0	1	0	0	0	1	0	1	0	1	0	0	0	1	0
tr|A0A1D5Q535|A0A1D5Q535_MACMU		A0A1D5Q535	A0A1D5Q535_MACMU	PALM	540	Paralemmin		1	31	324	5	0.3125	no	1	0.999	4	5	5	5	0	0	1	0	0	0	0	0	0	0	3	0	1	0	0	0
tr|A0A1D5QJS1|A0A1D5QJS1_MACMU	tr|F7G2W5|F7G2W5_MACMU	A0A1D5QJS1	A0A1D5QJS1_MACMU	KPNA6	566	Importin subunit alpha		1	51	325	5	0.3125	no	1	0.999	3	5	0	5	1	0	0	0	1	0	3	0	0	0	0	0	0	0	0	0	tr|F7G2W5|F7G2W5_MACMU
tr|A0A1D5QZ63|A0A1D5QZ63_MACMU		A0A1D5QZ63	A0A1D5QZ63_MACMU	ACTN4	911	Actinin alpha 4		1	62	326	5	0.3125	no	1	0.999	11	5	5	28	0	1	0	0	0	0	0	2	0	0	0	0	0	1	1	0
tr|A0A1D5RE81|A0A1D5RE81_MACMU		A0A1D5RE81	A0A1D5RE81_MACMU	QPRT	299	Nicotinate-nucleotide pyrophosphorylase [carboxylating]		1	80	327	5	0.3125	no	1	0.999	3	5	5	5	0	2	0	0	0	0	0	0	0	2	0	1	0	0	0	0
tr|A0A5F7ZAS1|A0A5F7ZAS1_MACMU		A0A5F7ZAS1	A0A5F7ZAS1_MACMU	PLIN3	474	Perilipin		1	92	328	5	0.3125	no	1	0.999	3	5	5	5	0	0	1	0	0	0	3	0	0	0	1	0	0	0	0	0
tr|A0A5F8AUS2|A0A5F8AUS2_MACMU		A0A5F8AUS2	A0A5F8AUS2_MACMU	BSG	588	Basigin		1	126	329	5	0.3125	no	1	0.999	2	5	5	5	0	0	3	0	0	0	1	0	0	0	0	0	1	0	0	0
tr|F7F8G8|F7F8G8_MACMU		F7F8G8	F7F8G8_MACMU	S100A9	114	Protein S100		1	227	330	5	0.3125	no	1	0.999	2	5	5	5	0	0	0	0	0	0	0	0	0	0	0	0	4	0	1	0
tr|F7GPM1|F7GPM1_MACMU		F7GPM1	F7GPM1_MACMU	RALA	206	RAS like proto-onco A		1	243	331	5	0.3125	no	1	0.999	3	5	3	5	0	0	0	0	1	0	0	0	2	1	1	0	0	0	0	0
tr|H9EQB9|H9EQB9_MACMU		H9EQB9	H9EQB9_MACMU	IPO7	1038	Importin-7		1	296	332	5	0.3125	no	1	0.999	3	5	5	5	1	0	1	1	0	0	0	0	0	1	0	0	0	0	1	0
tr|H9EQL5|H9EQL5_MACMU		H9EQL5	H9EQL5_MACMU	EIF3M	374	Eukaryotic translation initiation factor 3 subunit M		1	297	333	5	0.3125	no	1	0.999	4	5	5	5	0	0	2	0	2	0	1	0	0	0	0	0	0	0	0	0
tr|I0FRJ6|I0FRJ6_MACMU		I0FRJ6	I0FRJ6_MACMU	ARF4	180	ADP-ribosylation factor		1	319	334	5	0.3125	no	1	0.999	5	5	0	43	0	0	0	0	0	0	0	0	0	1	0	0	0	1	3	0
tr|F6R248|F6R248_MACMU		F6R248	F6R248_MACMU	HINT1	126	Histidine triad nucleotide-binding protein 1		1	343	335	5	0.3125	no	0.9998	0.999	3	5	5	5	0	0	0	1	0	1	0	1	0	0	0	2	0	0	0	0
tr|F7E2U2|F7E2U2_MACMU		F7E2U2	F7E2U2_MACMU	CLIC5	412	Chloride intracellular channel protein		1	345	336	5	0.3125	no	0.9998	0.999	2	5	5	5	1	0	1	0	0	0	1	1	0	0	0	0	0	0	1	0
tr|F7HIN5|F7HIN5_MACMU		F7HIN5	F7HIN5_MACMU	PAICS	431	PurE domain-containing protein		1	346	337	5	0.3125	no	0.9998	0.999	3	5	5	5	0	0	2	0	0	1	0	0	0	0	0	0	0	1	1	0
tr|A0A5F7ZY30|A0A5F7ZY30_MACMU		A0A5F7ZY30	A0A5F7ZY30_MACMU	GNPDA2	449	glucosamine-6-phosphate deaminase		1	354	338	5	0.3125	no	0.9996	0.999	2	5	1	5	1	0	0	1	0	0	0	0	0	1	0	1	0	1	0	0
tr|A0A5F8A2S3|A0A5F8A2S3_MACMU		A0A5F8A2S3	A0A5F8A2S3_MACMU		642	Uncharacterized protein		1	381	339	5	0.3125	no	0.9989	0.999	4	5	4	18	2	1	0	0	0	0	1	0	0	0	0	0	0	0	0	1
tr|F6URG8|F6URG8_MACMU		F6URG8	F6URG8_MACMU	PLEKHH1	1364	Pleckstrin homology, MyTH4 and FERM domain containing H1		1	386	340	5	0.3125	no	0.9987	0.9987	3	5	5	5	1	0	0	0	1	1	0	0	0	0	2	0	0	0	0	0
tr|H9FU81|H9FU81_MACMU		H9FU81	H9FU81_MACMU	KPNA3	521	Importin subunit alpha		1	390	341	5	0.3125	no	0.9984	0.9989	3	5	4	5	0	0	0	0	2	0	1	1	0	0	1	0	0	0	0	0
tr|F7BS38|F7BS38_MACMU		F7BS38	F7BS38_MACMU	SNX18	693	Sorting nexin 18		1	430	342	5	0.3125	no	0.9849	0.999	1	5	5	5	0	0	1	0	1	0	1	0	0	0	1	0	0	0	1	0
tr|F7B9I1|F7B9I1_MACMU		F7B9I1	F7B9I1_MACMU	SYPL1	259	Synaptophysin like 1		1	431	343	5	0.3125	no	0.982	0.9988	2	5	5	5	1	0	0	0	1	0	1	0	0	0	2	0	0	0	0	0
tr|F6S067|F6S067_MACMU		F6S067	F6S067_MACMU	SQOR	450	Sulfide quinone oxidoreductase		1	438	344	5	0.3125	no	0.978	0.9977	2	5	5	5	2	0	1	1	0	0	0	0	0	0	0	0	0	0	1	0
tr|A0A1D5Q3V3|A0A1D5Q3V3_MACMU		A0A1D5Q3V3	A0A1D5Q3V3_MACMU	GPRC5B	404	G protein-coupled receptor class C group 5 member B		1	465	345	5	0.3125	no	0.9499	0.999	1	5	5	5	1	0	1	0	1	0	1	0	0	0	1	0	0	0	0	0
tr|A0A1D5QY31|A0A1D5QY31_MACMU		A0A1D5QY31	A0A1D5QY31_MACMU	LOC717946	198	Uncharacterized protein		1	469	346	5	0.3125	no	0.9499	0.999	1	5	5	5	2	0	0	0	0	0	0	0	0	0	0	1	2	0	0	0
tr|H9FX91|H9FX91_MACMU		H9FX91	H9FX91_MACMU	HTRA1	481	HtrA serine peptidase 1		1	498	347	5	0.3125	no	0.9499	0.999	1	5	5	5	1	0	0	0	1	0	1	0	1	0	1	0	0	0	0	0
tr|A0A1D5Q3B0|A0A1D5Q3B0_MACMU	tr|H9EUT1|H9EUT1_MACMU	A0A1D5Q3B0	A0A1D5Q3B0_MACMU	LOC715687	218	phosphoserine phosphatase		1	30	348	4	0.25	no	1	0.999	3	4	0	4	0	0	1	0	1	0	0	0	0	0	0	0	0	0	2	0	tr|H9EUT1|H9EUT1_MACMU
tr|F6RKI4|F6RKI4_MACMU		F6RKI4	F6RKI4_MACMU	TAGLN2	199	Transgelin		1	142	349	4	0.25	no	1	0.999	3	4	4	4	0	2	0	0	0	0	0	1	0	1	0	0	0	0	0	0
tr|F6UPJ2|F6UPJ2_MACMU		F6UPJ2	F6UPJ2_MACMU	PSMD12	476	Proteasome 26S subunit, non-ATPase 12		1	159	350	4	0.25	no	1	0.999	4	4	4	4	0	0	0	0	1	0	1	0	0	0	0	0	0	1	1	0
tr|F6XE81|F6XE81_MACMU		F6XE81	F6XE81_MACMU	COPS4	420	COP9 signalosome subunit 4		1	175	351	4	0.25	no	1	0.999	3	4	4	4	1	0	1	0	0	0	0	0	1	0	0	0	0	0	1	0
tr|F7B8E3|F7B8E3_MACMU		F7B8E3	F7B8E3_MACMU	CPS1	1529	Carbamoyl-phosphate synthase 1		1	201	352	4	0.25	no	1	0.999	2	4	4	4	2	1	0	0	0	0	0	0	0	0	1	0	0	0	0	0
tr|G7MRK4|G7MRK4_MACMU		G7MRK4	G7MRK4_MACMU	VARS1	1264	Valine--tRNA ligase		1	279	353	4	0.25	no	1	0.999	3	4	4	4	0	1	0	1	0	0	1	0	0	0	0	0	0	0	1	0
tr|H9G201|H9G201_MACMU		H9G201	H9G201_MACMU	GRHPR	328	Glyoxylate and hydroxypyruvate reductase		1	308	354	4	0.25	no	1	0.999	3	4	4	4	0	0	0	2	0	0	0	0	0	0	1	0	0	0	1	0
tr|A0A1D5RB27|A0A1D5RB27_MACMU		A0A1D5RB27	A0A1D5RB27_MACMU	PPP1R7	375	Protein phosphatase 1 regulatory subunit 7		1	325	355	4	0.25	no	0.9999	0.9986	3	4	4	4	1	0	2	0	0	0	0	0	0	0	0	0	0	0	1	0
tr|F6SSL1|F6SSL1_MACMU		F6SSL1	F6SSL1_MACMU	SHTN1	676	Shootin-1		1	328	356	4	0.25	no	0.9999	0.9979	2	4	4	4	0	0	0	0	1	0	1	0	0	0	1	0	1	0	0	0
tr|F6WBY8|F6WBY8_MACMU		F6WBY8	F6WBY8_MACMU	AP2B1	949	AP complex subunit beta		1	330	357	4	0.25	no	0.9999	0.999	4	4	1	4	1	0	0	0	0	0	0	0	0	0	0	0	0	0	3	0
tr|I0FJ95|I0FJ95_MACMU		I0FJ95	I0FJ95_MACMU	APPL2	664	Adaptor protein, phosphotyrosine interacting with PH domain and leucine zipper 2		1	349	358	4	0.25	no	0.9997	0.999	2	4	4	4	0	0	1	0	1	0	2	0	0	0	0	0	0	0	0	0
tr|A0A5F7ZXR4|A0A5F7ZXR4_MACMU		A0A5F7ZXR4	A0A5F7ZXR4_MACMU		249	Peptidase M20 dimerisation domain-containing protein		1	353	359	4	0.25	no	0.9996	0.999	2	4	4	4	0	1	0	1	0	0	0	0	0	0	0	0	0	1	0	1
tr|A0A5F7ZC55|A0A5F7ZC55_MACMU	tr|F7FP94|F7FP94_MACMU	A0A5F7ZC55	A0A5F7ZC55_MACMU		228	Calcyclin-binding protein		1	359	360	4	0.25	no	0.9995	0.9961	3	4	0	4	1	0	0	0	3	0	0	0	0	0	0	0	0	0	0	0	tr|F7FP94|F7FP94_MACMU
tr|A0A1D5R0F4|A0A1D5R0F4_MACMU		A0A1D5R0F4	A0A1D5R0F4_MACMU	OXSR1	527	non-specific serine/threonine protein kinase		1	364	361	4	0.25	no	0.9994	0.999	2	4	4	4	0	0	2	0	1	0	0	0	1	0	0	0	0	0	0	0
tr|G7NGX7|G7NGX7_MACMU		G7NGX7	G7NGX7_MACMU	PRPSAP1	385	Phosphoribosyl pyrophosphate synthase-associated protein 1		1	370	362	4	0.25	no	0.9993	0.999	2	4	4	4	1	0	0	0	0	0	1	0	1	0	0	1	0	0	0	0
tr|F6U6B5|F6U6B5_MACMU		F6U6B5	F6U6B5_MACMU	LOC106996346	295	Small ribosomal subunit protein uS2		1	372	363	4	0.25	no	0.9992	0.999	2	4	2	4	0	0	0	0	1	1	1	1	0	0	0	0	0	0	0	0
tr|A0A1D5R978|A0A1D5R978_MACMU		A0A1D5R978	A0A1D5R978_MACMU	NSF	769	Vesicle-fusing ATPase		1	387	364	4	0.25	no	0.9986	0.999	2	4	4	4	1	0	0	0	0	0	2	0	1	0	0	0	0	0	0	0
tr|A0A1D5RKW8|A0A1D5RKW8_MACMU		A0A1D5RKW8	A0A1D5RKW8_MACMU	PFKP	797	ATP-dependent 6-phosphofructokinase		1	392	365	4	0.25	no	0.9978	0.999	3	4	4	8	0	0	0	0	1	0	0	0	1	0	1	0	0	0	1	0
tr|A0A5F7ZC22|A0A5F7ZC22_MACMU		A0A5F7ZC22	A0A5F7ZC22_MACMU	GLO1	188	lactoylglutathione lyase		1	398	366	4	0.25	no	0.9961	0.9982	3	4	4	4	1	0	1	0	0	0	0	0	1	0	0	0	0	0	1	0
tr|F7FIF8|F7FIF8_MACMU		F7FIF8	F7FIF8_MACMU	PRDX4	281	Peroxiredoxin 4		1	409	367	4	0.25	no	0.9933	0.999	3	4	4	17	0	0	0	0	0	0	0	1	0	1	0	0	0	1	0	1
tr|H9FXF7|H9FXF7_MACMU		H9FXF7	H9FXF7_MACMU	PSMD1	953	26S proteasome non-ATPase regulatory subunit 1		1	418	368	4	0.25	no	0.9903	0.999	2	4	4	4	0	0	0	0	1	0	1	0	0	0	0	1	0	0	1	0
tr|F7EX32|F7EX32_MACMU		F7EX32	F7EX32_MACMU	FSCN1	493	Fascin		1	420	369	4	0.25	no	0.9893	0.9987	2	4	4	4	0	0	1	0	0	0	1	0	0	0	0	0	0	0	2	0
tr|A0A1D5R370|A0A1D5R370_MACMU		A0A1D5R370	A0A1D5R370_MACMU	HNRNPH1	494	Heteroous nuclear ribonucleoprotein H1		1	432	370	4	0.25	no	0.9819	0.999	2	4	1	4	0	0	1	0	1	0	0	0	0	0	1	0	0	0	1	0
tr|A0A1D5QBV9|A0A1D5QBV9_MACMU	tr|F7HSM1|F7HSM1_MACMU	A0A1D5QBV9	A0A1D5QBV9_MACMU	CDKL3	659	Serine/threonine-protein phosphatase		1	439	371	4	0.25	no	0.9769	0.999	2	4	0	4	0	0	0	1	0	1	1	0	0	0	0	0	0	0	1	0	tr|F7HSM1|F7HSM1_MACMU
tr|H9ESA6|H9ESA6_MACMU		H9ESA6	H9ESA6_MACMU	ARL2	184	ADP-ribosylation factor-like protein 2		1	446	372	4	0.25	no	0.9689	0.999	2	4	3	4	0	0	0	0	2	0	1	0	0	0	0	0	0	0	1	0
tr|A0A1D5QT33|A0A1D5QT33_MACMU		A0A1D5QT33	A0A1D5QT33_MACMU	ELOC	151	Elongin-C		1	468	373	4	0.25	no	0.9499	0.999	1	4	4	4	0	0	0	0	0	0	0	1	1	0	1	0	1	0	0	0
tr|F6UYF8|F6UYF8_MACMU		F6UYF8	F6UYF8_MACMU	C9H10orf71	1435	Chromosome 9 C10orf71 homolog		1	484	374	4	0.25	no	0.9499	0.999	1	4	4	4	1	0	0	0	0	0	2	0	1	0	0	0	0	0	0	0
tr|F7FI83|F7FI83_MACMU		F7FI83	F7FI83_MACMU	GMFB	154	Glia maturation factor		1	489	375	4	0.25	no	0.9499	0.999	1	4	4	4	0	0	0	1	0	0	0	1	0	1	0	1	0	0	0	0
tr|H9H4B1|H9H4B1_MACMU		H9H4B1	H9H4B1_MACMU	GLTP	209	Glycolipid transfer protein		1	499	376	4	0.25	no	0.9499	0.999	1	4	4	4	0	0	1	0	1	0	1	1	0	0	0	0	0	0	0	0
tr|A0A1D5QTR0|A0A1D5QTR0_MACMU		A0A1D5QTR0	A0A1D5QTR0_MACMU	CCDC168	6052	Coiled-coil domain containing 168		1	504	377	4	0.25	no	0.9494	0.9989	1	4	4	4	0	0	0	0	0	0	1	0	0	0	1	0	1	0	1	0
tr|H9FWM3|H9FWM3_MACMU		H9FWM3	H9FWM3_MACMU	MOBKL1B	216	Mps one binder kinase activator-like 1B		1	541	378	4	0.25	no	0.8711	0.9972	1	4	4	4	1	0	1	0	1	0	0	0	0	0	0	0	0	0	1	0
tr|F6S8R2|F6S8R2_MACMU		F6S8R2	F6S8R2_MACMU	PDCD5	125	Programmed cell death 5		1	547	379	4	0.25	no	0.8008	0.9953	1	4	4	4	0	0	0	0	1	0	1	0	0	0	1	0	1	0	0	0
tr|A0A1D5Q7H3|A0A1D5Q7H3_MACMU	tr|F7DQV0|F7DQV0_MACMU	A0A1D5Q7H3	A0A1D5Q7H3_MACMU		425	protein-synthesizing GTPase		1	36	380	3	0.1875	no	1	0.999	3	3	0	3	0	0	0	0	0	0	0	0	1	0	0	0	0	0	2	0	tr|F7DQV0|F7DQV0_MACMU
tr|A0A5F8A8V1|A0A5F8A8V1_MACMU		A0A5F8A8V1	A0A5F8A8V1_MACMU	ARPC1A	684	Actin related protein 2/3 complex subunit 1A		1	114	381	3	0.1875	no	1	0.9988	3	3	3	3	0	0	0	0	0	0	0	0	0	0	0	0	0	0	2	1
tr|F6WXS8|F6WXS8_MACMU		F6WXS8	F6WXS8_MACMU	PFKM	851	ATP-dependent 6-phosphofructokinase		1	173	382	3	0.1875	no	1	0.999	5	3	3	5	0	0	0	0	0	0	0	0	1	1	0	0	0	0	1	0
tr|F7BM39|F7BM39_MACMU		F7BM39	F7BM39_MACMU	PABPC1	638	Polyadenylate-binding protein		1	203	383	3	0.1875	no	1	0.999	3	3	1	3	0	0	0	0	2	0	1	0	0	0	0	0	0	0	0	0
tr|F7HML3|F7HML3_MACMU		F7HML3	F7HML3_MACMU	EEF1G	437	Elongation factor 1-gamma		1	268	384	3	0.1875	no	1	0.999	3	3	1	3	0	0	0	0	0	0	1	1	0	0	0	0	0	0	1	0
tr|F7AUV0|F7AUV0_MACMU		F7AUV0	F7AUV0_MACMU	CSE1L	1000	Exportin-2		1	332	385	3	0.1875	no	0.9999	0.9986	2	3	3	3	0	0	0	0	0	0	1	0	0	0	0	0	0	0	2	0
tr|A0A5F8A465|A0A5F8A465_MACMU		A0A5F8A465	A0A5F8A465_MACMU	FLG2	2164	Filaggrin 2		1	341	386	3	0.1875	no	0.9998	0.9988	2	3	3	3	0	0	0	0	0	1	0	0	0	0	0	0	2	0	0	0
tr|H9FSJ0|H9FSJ0_MACMU		H9FSJ0	H9FSJ0_MACMU	PGLS	258	6-phosphogluconolactonase		1	348	387	3	0.1875	no	0.9997	0.999	2	3	3	3	0	1	0	0	1	0	0	1	0	0	0	0	0	0	0	0
tr|F6QVM3|F6QVM3_MACMU		F6QVM3	F6QVM3_MACMU	WARS1	475	Tryptophan--tRNA ligase, cytoplasmic		1	355	388	3	0.1875	no	0.9996	0.999	2	3	3	3	0	0	0	1	0	0	1	1	0	0	0	0	0	0	0	0
tr|F7BVX2|F7BVX2_MACMU		F7BVX2	F7BVX2_MACMU	GPHN	801	Gephyrin		1	367	389	3	0.1875	no	0.9994	0.999	2	3	3	3	0	1	0	0	0	0	0	0	0	0	0	0	0	0	0	2
tr|A0A5F8A859|A0A5F8A859_MACMU		A0A5F8A859	A0A5F8A859_MACMU	KIF1A	1799	Kinesin family member 1A		1	371	390	3	0.1875	no	0.9992	0.9987	3	3	1	3	0	0	0	0	1	0	1	1	0	0	0	0	0	0	0	0
tr|I0FUG9|I0FUG9_MACMU		I0FUG9	I0FUG9_MACMU	BPGM	259	Phosphoglycerate mutase		1	374	391	3	0.1875	no	0.9992	0.999	3	3	3	3	0	1	0	0	0	0	0	0	0	0	0	1	0	0	0	1
tr|F7G3Z8|F7G3Z8_MACMU		F7G3Z8	F7G3Z8_MACMU	RAB14	215	Ras-related protein Rab-14		1	376	392	3	0.1875	no	0.9991	0.9983	3	3	3	16	0	0	0	0	1	0	2	0	0	0	0	0	0	0	0	0
tr|A0A1D5Q3H5|A0A1D5Q3H5_MACMU		A0A1D5Q3H5	A0A1D5Q3H5_MACMU	SARS1	536	serine--tRNA ligase		1	383	393	3	0.1875	no	0.9988	0.999	2	3	3	3	0	0	0	0	0	0	1	0	2	0	0	0	0	0	0	0
tr|F7D1M0|F7D1M0_MACMU		F7D1M0	F7D1M0_MACMU	PPP1CB	339	Serine/threonine-protein phosphatase		1	389	394	3	0.1875	no	0.9984	0.9986	2	3	2	3	0	0	0	0	0	0	0	0	1	0	0	0	1	0	1	0
tr|F7DBX8|F7DBX8_MACMU		F7DBX8	F7DBX8_MACMU	XPOT	962	Exportin-T		1	395	395	3	0.1875	no	0.997	0.999	2	3	3	3	0	0	0	0	0	0	0	0	1	0	0	0	0	0	2	0
tr|F7E821|F7E821_MACMU		F7E821	F7E821_MACMU	GGCT	188	gamma-glutamylcyclotransferase		1	396	396	3	0.1875	no	0.9966	0.9954	3	3	3	3	0	0	0	0	0	1	0	0	0	0	0	1	0	0	0	1
tr|F6V6M4|F6V6M4_MACMU		F6V6M4	F6V6M4_MACMU	EIF3F	361	Eukaryotic translation initiation factor 3 subunit F		1	400	397	3	0.1875	no	0.9956	0.999	2	3	3	3	0	0	0	0	0	0	1	0	0	0	0	0	0	1	0	1
tr|H9FV16|H9FV16_MACMU		H9FV16	H9FV16_MACMU	ALDH7A1	539	aldehyde dehydrogenase (NAD(+))		1	402	398	3	0.1875	no	0.9949	0.999	3	3	2	3	0	0	0	0	0	0	0	1	0	0	1	0	1	0	0	0
tr|A0A1D5Q7A7|A0A1D5Q7A7_MACMU		A0A1D5Q7A7	A0A1D5Q7A7_MACMU	EIF3L	580	Eukaryotic translation initiation factor 3 subunit L		1	405	399	3	0.1875	no	0.9937	0.999	2	3	3	3	0	0	0	1	0	0	0	1	0	0	0	0	0	0	1	0
tr|F6VGN0|F6VGN0_MACMU		F6VGN0	F6VGN0_MACMU	KRAS	412	KRAS proto-onco, GTPase		1	413	400	3	0.1875	no	0.9921	0.9986	2	3	2	3	0	0	0	1	0	0	0	0	0	0	0	0	0	1	1	0
tr|F7F354|F7F354_MACMU		F7F354	F7F354_MACMU	CDC42EP4	356	CDC42 effector protein 4		1	414	401	3	0.1875	no	0.9919	0.999	2	3	3	3	0	0	0	0	1	0	1	0	0	0	1	0	0	0	0	0
tr|G7N9K6|G7N9K6_MACMU		G7N9K6	G7N9K6_MACMU	RAB10	200	RAB10, member RAS onco family		1	416	402	3	0.1875	no	0.9913	0.9983	4	3	3	23	0	0	1	0	0	0	0	0	1	0	0	0	0	0	1	0
tr|F6V1Z5|F6V1Z5_MACMU		F6V1Z5	F6V1Z5_MACMU	FARSA	693	Phenylalanine--tRNA ligase alpha subunit		1	422	403	3	0.1875	no	0.9886	0.9983	1	3	3	3	0	0	1	0	1	0	1	0	0	0	0	0	0	0	0	0
tr|F7CTK0|F7CTK0_MACMU		F7CTK0	F7CTK0_MACMU	ETF1	437	Eukaryotic peptide chain release factor subunit 1		1	423	404	3	0.1875	no	0.9885	0.999	2	3	3	3	0	0	0	0	2	0	1	0	0	0	0	0	0	0	0	0
tr|F7H142|F7H142_MACMU		F7H142	F7H142_MACMU	COPS5	334	COP9 signalosome complex subunit 5		1	425	405	3	0.1875	no	0.9869	0.999	2	3	3	3	1	0	0	0	0	0	0	0	0	0	0	0	0	0	2	0
tr|A0A5F8ACE6|A0A5F8ACE6_MACMU		A0A5F8ACE6	A0A5F8ACE6_MACMU	HBS1L	834	HBS1-like protein		1	427	406	3	0.1875	no	0.9853	0.999	1	3	3	3	0	0	0	0	1	0	0	0	1	0	0	0	0	0	1	0
tr|I2CTS0|I2CTS0_MACMU		I2CTS0	I2CTS0_MACMU	TCEB2	118	Elongin B		1	428	407	3	0.1875	no	0.9852	0.999	2	3	1	3	0	0	2	0	0	0	1	0	0	0	0	0	0	0	0	0
tr|F6ZGL8|F6ZGL8_MACMU		F6ZGL8	F6ZGL8_MACMU	PPCS	344	Phosphopantothenoylcysteine synthetase		1	433	408	3	0.1875	no	0.9809	0.999	2	3	3	3	0	0	0	0	0	0	0	0	1	0	0	0	0	0	2	0
tr|F7GQY1|F7GQY1_MACMU	tr|F7H5L4|F7H5L4_MACMU	F7GQY1	F7GQY1_MACMU	CYFIP2	1278	Cytoplasmic FMR1-interacting protein		1	434	409	3	0.1875	no	0.9809	0.999	1	3	0	3	0	0	0	0	0	0	1	0	1	0	0	0	0	0	1	0	tr|F7H5L4|F7H5L4_MACMU
tr|G7NFY4|G7NFY4_MACMU		G7NFY4	G7NFY4_MACMU	RRAGA	313	Ras-related GTP-binding protein		1	449	410	3	0.1875	no	0.9631	0.9983	2	3	1	3	1	0	0	0	0	1	0	0	0	0	0	0	0	0	1	0
tr|H9ESJ6|H9ESJ6_MACMU		H9ESJ6	H9ESJ6_MACMU	ISOC1	298	Isochorismatase domain containing 1		1	453	411	3	0.1875	no	0.9572	0.9977	1	3	3	3	1	0	0	0	0	1	0	0	0	1	0	0	0	0	0	0
tr|A0A1D5RHS9|A0A1D5RHS9_MACMU		A0A1D5RHS9	A0A1D5RHS9_MACMU	PSMA3	267	Proteasome subunit alpha type		1	471	412	3	0.1875	no	0.9499	0.999	1	3	3	3	0	0	0	0	1	1	0	0	0	0	0	0	0	0	0	1
tr|A0A5F8AD93|A0A5F8AD93_MACMU	tr|F7HDP3|F7HDP3_MACMU	A0A5F8AD93	A0A5F8AD93_MACMU		132	40S ribosomal protein S12		1	478	413	3	0.1875	no	0.9499	0.999	1	3	0	3	1	2	0	0	0	0	0	0	0	0	0	0	0	0	0	0	tr|F7HDP3|F7HDP3_MACMU
tr|A0A5F8AN73|A0A5F8AN73_MACMU	tr|I0FI33|I0FI33_MACMU	A0A5F8AN73	A0A5F8AN73_MACMU		299	RRM domain-containing protein		1	480	414	3	0.1875	no	0.9499	0.999	1	3	0	3	1	0	0	0	1	0	0	0	0	0	0	0	0	0	1	0	tr|I0FI33|I0FI33_MACMU
tr|F6PQH0|F6PQH0_MACMU		F6PQH0	F6PQH0_MACMU	AARSD1	585	Alanyl-tRNA synthetase domain containing 1		1	482	415	3	0.1875	no	0.9499	0.999	1	3	3	3	0	0	0	0	0	0	1	0	0	0	1	0	0	0	1	0
tr|F6WW23|F6WW23_MACMU		F6WW23	F6WW23_MACMU	DYNC1I1	645	Dynein cytoplasmic 1 intermediate chain 1		1	485	416	3	0.1875	no	0.9499	0.999	1	3	3	3	0	0	1	0	0	0	0	1	1	0	0	0	0	0	0	0
tr|H9EMZ8|H9EMZ8_MACMU		H9EMZ8	H9EMZ8_MACMU	CLIC1	241	Chloride intracellular channel protein		1	495	417	3	0.1875	no	0.9499	0.999	1	3	3	3	0	0	0	0	0	0	1	0	0	0	1	1	0	0	0	0
tr|A0A1D5QLX2|A0A1D5QLX2_MACMU		A0A1D5QLX2	A0A1D5QLX2_MACMU	NIT2	280	Nitrilase family member 2		1	518	418	3	0.1875	no	0.9312	0.9986	1	3	3	3	0	0	0	0	0	1	1	0	0	0	0	0	0	0	1	0
tr|A0A5F7ZSX7|A0A5F7ZSX7_MACMU		A0A5F7ZSX7	A0A5F7ZSX7_MACMU	PLAC9	172	Placenta associated 9		1	525	419	3	0.1875	no	0.9238	0.9983	1	3	3	3	0	0	0	0	0	0	0	0	1	1	0	0	0	0	0	1
tr|F6WWI3|F6WWI3_MACMU		F6WWI3	F6WWI3_MACMU	FBXL8	386	F-box and leucine rich repeat protein 8		1	533	420	3	0.1875	no	0.9002	0.9979	1	3	3	3	0	0	0	0	0	0	0	0	1	0	0	0	1	0	1	0
tr|A0A5F7ZJ02|A0A5F7ZJ02_MACMU		A0A5F7ZJ02	A0A5F7ZJ02_MACMU	CLU	489	Clusterin		1	544	421	3	0.1875	no	0.8238	0.9956	1	3	3	3	0	0	0	0	1	0	0	0	0	0	0	0	1	0	1	0
tr|F6PYE7|F6PYE7_MACMU		F6PYE7	F6PYE7_MACMU	FASN	2576	Fatty acid synthase		1	137	422	2	0.125	no	1	0.9989	2	2	2	2	0	0	0	0	0	0	0	0	0	0	0	0	0	0	2	0
tr|F7C3R1|F7C3R1_MACMU		F7C3R1	F7C3R1_MACMU	HSPA5	654	78 kDa glucose-regulated protein		1	208	423	2	0.125	no	1	0.999	3	2	2	11	0	2	0	0	0	0	0	0	0	0	0	0	0	0	0	0
tr|F7HHF9|F7HHF9_MACMU	tr|I0FTL2|I0FTL2_MACMU	F7HHF9	F7HHF9_MACMU		352	AAA+ ATPase domain-containing protein		1	265	424	2	0.125	no	1	0.999	3	2	0	4	0	0	0	0	1	0	1	0	0	0	0	0	0	0	0	0	tr|I0FTL2|I0FTL2_MACMU
tr|F7HIL8|F7HIL8_MACMU		F7HIL8	F7HIL8_MACMU	PSMC4	418	26S protease regulatory subunit 6B isoform 1		1	266	425	2	0.125	no	1	0.9963	2	2	2	2	0	0	1	0	0	0	1	0	0	0	0	0	0	0	0	0
tr|A0A5F8A4P7|A0A5F8A4P7_MACMU		A0A5F8A4P7	A0A5F8A4P7_MACMU	CAPZA2	344	F-actin-capping protein subunit alpha		1	326	426	2	0.125	no	0.9999	0.999	2	2	1	2	0	0	0	0	1	0	0	0	0	0	0	1	0	0	0	0
tr|F6YXH7|F6YXH7_MACMU		F6YXH7	F6YXH7_MACMU	TNPO2	897	Transportin 2		1	331	427	2	0.125	no	0.9999	0.999	2	2	2	2	0	0	0	0	1	0	0	0	0	0	0	0	0	0	1	0
tr|I0FLC3|I0FLC3_MACMU		I0FLC3	I0FLC3_MACMU	LTA4H	611	Leukotriene A(4) hydrolase		1	337	428	2	0.125	no	0.9999	0.999	2	2	2	2	0	0	0	1	0	0	0	0	0	0	0	0	0	0	1	0
sp|A3RLD7|CRGB_MACMU		A3RLD7	CRGB_MACMU	CRYGB	175	Gamma-crystallin B		1	340	429	2	0.125	no	0.9998	0.999	26	2	2	2485	0	2	0	0	0	0	0	0	0	0	0	0	0	0	0	0
tr|F7DLR1|F7DLR1_MACMU		F7DLR1	F7DLR1_MACMU	CSTB	101	Cystatin B		1	361	430	2	0.125	no	0.9995	0.999	2	2	2	2	0	0	0	1	0	0	0	0	0	0	0	1	0	0	0	0
tr|G7NKH7|G7NKH7_MACMU		G7NKH7	G7NKH7_MACMU	OSBPL1A	949	Oxysterol-binding protein		1	379	431	2	0.125	no	0.999	0.999	2	2	2	2	0	0	0	1	0	0	0	0	0	1	0	0	0	0	0	0
tr|H9EQA5|H9EQA5_MACMU		H9EQA5	H9EQA5_MACMU	CAPN2	700	Calpain-2 catalytic subunit		1	380	432	2	0.125	no	0.999	0.999	2	2	2	2	0	0	0	0	1	0	0	0	1	0	0	0	0	0	0	0
tr|A0A1D5Q7K8|A0A1D5Q7K8_MACMU	tr|F6X3A7|F6X3A7_MACMU	A0A1D5Q7K8	A0A1D5Q7K8_MACMU	PPP2R2A	459	Serine/threonine-protein phosphatase 2A 55 kDa regulatory subunit B		1	384	433	2	0.125	no	0.9988	0.999	2	2	0	2	0	0	0	0	0	0	0	0	0	0	0	0	0	0	2	0	tr|F6X3A7|F6X3A7_MACMU
tr|A0A1D5Q8A4|A0A1D5Q8A4_MACMU		A0A1D5Q8A4	A0A1D5Q8A4_MACMU	TWF1	357	Twinfilin actin binding protein 1		1	385	434	2	0.125	no	0.9988	0.999	2	2	2	2	0	0	0	0	0	0	2	0	0	0	0	0	0	0	0	0
tr|A0A5F8AQD2|A0A5F8AQD2_MACMU		A0A5F8AQD2	A0A5F8AQD2_MACMU	SLC24A2	709	Solute carrier family 24 member 2		1	403	435	2	0.125	no	0.9942	0.9976	2	2	2	2	0	0	0	0	0	0	1	0	0	0	1	0	0	0	0	0
tr|A0A5F7ZD84|A0A5F7ZD84_MACMU	tr|H9G1W2|H9G1W2_MACMU	A0A5F7ZD84	A0A5F7ZD84_MACMU		395	PCI domain-containing protein		1	404	436	2	0.125	no	0.9941	0.999	2	2	0	2	0	0	0	0	0	0	2	0	0	0	0	0	0	0	0	0	tr|H9G1W2|H9G1W2_MACMU
tr|F7H7V0|F7H7V0_MACMU		F7H7V0	F7H7V0_MACMU	JUP	744	Junction plakoglobin		1	410	437	2	0.125	no	0.9933	0.999	5	2	2	31	0	0	0	0	0	0	0	0	0	0	0	0	1	0	1	0
tr|A0A5F7ZEI3|A0A5F7ZEI3_MACMU		A0A5F7ZEI3	A0A5F7ZEI3_MACMU	SLC25A6	399	ADP/ATP translocase		1	417	438	2	0.125	no	0.9906	0.999	2	2	1	2	0	1	0	0	0	0	0	0	0	0	0	0	0	0	1	0
tr|F6Z5Z5|F6Z5Z5_MACMU		F6Z5Z5	F6Z5Z5_MACMU	ISYNA1	722	Inositol-3-phosphate synthase 1		1	419	439	2	0.125	no	0.9893	0.997	2	2	2	2	0	0	0	1	0	0	0	0	0	1	0	0	0	0	0	0
tr|F7FY16|F7FY16_MACMU		F7FY16	F7FY16_MACMU	CXADR	361	CXADR Ig-like cell adhesion molecule		1	424	440	2	0.125	no	0.9869	0.9987	2	2	2	2	0	0	0	0	0	0	1	0	0	0	1	0	0	0	0	0
tr|F7FMM5|F7FMM5_MACMU		F7FMM5	F7FMM5_MACMU	RO60	538	Ro60, Y RNA binding protein		1	441	441	2	0.125	no	0.9735	0.9986	1	2	2	2	0	0	0	0	1	1	0	0	0	0	0	0	0	0	0	0
tr|F6Z8L2|F6Z8L2_MACMU		F6Z8L2	F6Z8L2_MACMU	PPP5C	607	Serine/threonine-protein phosphatase		1	443	442	2	0.125	no	0.9689	0.999	1	2	2	2	1	0	0	0	0	0	0	0	0	0	0	0	0	0	1	0
tr|A0A1D5QW63|A0A1D5QW63_MACMU		A0A1D5QW63	A0A1D5QW63_MACMU	GET3	394	Guided entry of tail-anchored proteins factor 3, ATPase		1	452	443	2	0.125	no	0.9608	0.9979	1	2	2	2	0	0	0	0	1	0	1	0	0	0	0	0	0	0	0	0
tr|A0A5F8AIV4|A0A5F8AIV4_MACMU		A0A5F8AIV4	A0A5F8AIV4_MACMU		63	Tr-type G domain-containing protein		1	454	444	2	0.125	no	0.957	0.9986	2	2	2	19	0	0	0	0	0	0	0	0	0	0	0	0	0	0	2	0
tr|F6W428|F6W428_MACMU		F6W428	F6W428_MACMU	PALS2	555	Protein associated with LIN7 2, MAGUK p55 family member		1	455	445	2	0.125	no	0.9541	0.9985	1	2	2	2	0	0	0	0	1	0	0	0	0	0	1	0	0	0	0	0
tr|F6TLB9|F6TLB9_MACMU		F6TLB9	F6TLB9_MACMU	PTPRA	845	protein-tyrosine-phosphatase		1	461	446	2	0.125	no	0.9519	0.9974	1	2	2	2	1	0	0	0	0	0	0	0	0	0	0	0	1	0	0	0
sp|Q9N0Y0|VAMP2_MACMU	tr|F6YMH2|F6YMH2_MACMU	Q9N0Y0	VAMP2_MACMU	VAMP2	116	Vesicle-associated membrane protein 2		1	463	447	2	0.125	no	0.9499	0.999	1	2	0	2	0	0	1	0	1	0	0	0	0	0	0	0	0	0	0	0	tr|F6YMH2|F6YMH2_MACMU
tr|A0A1D5QHT8|A0A1D5QHT8_MACMU		A0A1D5QHT8	A0A1D5QHT8_MACMU	TKFC	598	Triokinase/FMN cyclase		1	467	448	2	0.125	no	0.9499	0.999	1	2	2	2	1	0	0	0	1	0	0	0	0	0	0	0	0	0	0	0
tr|A0A5F7ZA76|A0A5F7ZA76_MACMU	tr|F6WM55|F6WM55_MACMU	A0A5F7ZA76	A0A5F7ZA76_MACMU	EIF5A	213	Translation elongation factor IF5A C-terminal domain-containing protein		1	473	449	2	0.125	no	0.9499	0.999	1	2	0	2	1	0	0	0	1	0	0	0	0	0	0	0	0	0	0	0	tr|F6WM55|F6WM55_MACMU
tr|A0A5F8AFZ6|A0A5F8AFZ6_MACMU		A0A5F8AFZ6	A0A5F8AFZ6_MACMU	SBSN	579	Suprabasin		1	479	450	2	0.125	no	0.9499	0.999	1	2	2	2	0	1	1	0	0	0	0	0	0	0	0	0	0	0	0	0
tr|F6X2B2|F6X2B2_MACMU		F6X2B2	F6X2B2_MACMU		246	Serine protease 2		1	486	451	2	0.125	no	0.9499	0.999	1	2	2	2	0	0	0	0	1	0	0	0	1	0	0	0	0	0	0	0
tr|H9EPD6|H9EPD6_MACMU		H9EPD6	H9EPD6_MACMU	VPS26A	327	VPS26, retromer complex component A		1	496	452	2	0.125	no	0.9499	0.999	1	2	2	2	1	0	0	0	0	0	0	0	0	0	0	0	0	0	1	0
tr|H9EXZ8|H9EXZ8_MACMU		H9EXZ8	H9EXZ8_MACMU	TMEM14B	114	Transmembrane protein 14B isoform a		1	497	453	2	0.125	no	0.9499	0.999	1	2	2	2	0	1	0	0	0	0	0	0	0	1	0	0	0	0	0	0
tr|F6Y030|F6Y030_MACMU		F6Y030	F6Y030_MACMU	HNRNPH3	346	Heterogeneous nuclear ribonucleoprotein H3 isoform a		1	507	454	2	0.125	no	0.9451	0.9989	1	2	2	2	0	0	1	0	0	0	0	0	0	0	1	0	0	0	0	0
tr|F6URI8|F6URI8_MACMU		F6URI8	F6URI8_MACMU	ICE2	982	Interactor of little elongation complex ELL subunit 2		1	512	455	2	0.125	no	0.9414	0.9968	1	2	2	2	0	0	1	0	0	0	0	0	0	0	0	0	0	0	1	0
tr|A0A5F8A330|A0A5F8A330_MACMU		A0A5F8A330	A0A5F8A330_MACMU	LMNB2	628	Lamin B2		1	519	456	2	0.125	no	0.9312	0.9977	1	2	2	2	0	0	1	0	0	0	1	0	0	0	0	0	0	0	0	0
tr|F6W890|F6W890_MACMU		F6W890	F6W890_MACMU	LMNA	663	Lamin A/C		1	520	457	2	0.125	no	0.9312	0.9986	1	2	2	2	0	0	0	0	0	0	1	0	1	0	0	0	0	0	0	0
sp|P63303|SELW_MACMU		P63303	SELW_MACMU	SELENOW	87	Selenoprotein W		1	521	458	2	0.125	no	0.9266	0.9985	1	2	2	2	0	0	0	0	0	0	1	0	0	0	0	0	0	0	1	0
tr|F6V547|F6V547_MACMU		F6V547	F6V547_MACMU	BROX	411	BRO1 domain-containing protein BROX		1	523	459	2	0.125	no	0.9266	0.9985	1	2	2	2	0	0	0	0	1	0	1	0	0	0	0	0	0	0	0	0
tr|A0A1D5RGN2|A0A1D5RGN2_MACMU		A0A1D5RGN2	A0A1D5RGN2_MACMU	CADM1	474	Cell adhesion molecule 1		1	531	460	2	0.125	no	0.9088	0.9981	1	2	2	2	0	0	0	0	0	0	0	0	0	0	1	0	1	0	0	0
tr|F7EKM6|F7EKM6_MACMU	tr|H9FTU5|H9FTU5_MACMU	F7EKM6	F7EKM6_MACMU	LOC693438	577	60 kDa heat shock protein, mitochondrial		1	534	461	2	0.125	no	0.8959	0.9978	1	2	0	2	1	0	0	1	0	0	0	0	0	0	0	0	0	0	0	0	tr|H9FTU5|H9FTU5_MACMU
tr|H9EQR2|H9EQR2_MACMU		H9EQR2	H9EQR2_MACMU	NUTF2	127	Nuclear transport factor 2		1	540	462	2	0.125	no	0.8752	0.9973	1	2	2	2	0	0	0	0	0	0	0	1	0	0	0	1	0	0	0	0
tr|F7GQ56|F7GQ56_MACMU		F7GQ56	F7GQ56_MACMU	CLTCL1	1680	Clathrin heavy chain	one hit wonder	1	334	463	1			0.9999	0.999	14	1	1	63	0	0	0	0	0	0	0	0	0	0	1	0	0	0	0	0
tr|F7HNV4|F7HNV4_MACMU		F7HNV4	F7HNV4_MACMU	ACTA1	377	Actin alpha 1, skeletal muscle	one hit wonder	1	347	464	1			0.9998	0.999	23	1	1	680	0	0	0	0	0	0	0	0	0	0	0	0	0	0	1	0
tr|F6YD24|F6YD24_MACMU		F6YD24	F6YD24_MACMU		165	Peptidyl-prolyl cis-trans isomerase	one hit wonder	1	378	465	1			0.999	0.999	6	1	1	59	0	0	0	0	0	0	0	1	0	0	0	0	0	0	0	0
tr|A0A1D5R480|A0A1D5R480_MACMU		A0A1D5R480	A0A1D5R480_MACMU	PYGL	847	Alpha-1,4 glucan phosphorylase	one hit wonder	1	393	466	1			0.9977	0.999	3	1	1	12	0	0	0	0	0	0	0	0	0	1	0	0	0	0	0	0
tr|H9FTQ2|H9FTQ2_MACMU		H9FTQ2	H9FTQ2_MACMU	ANXA7	488	Annexin	one hit wonder	1	397	467	1			0.9962	0.999	1	1	1	1	0	0	0	0	0	0	0	1	0	0	0	0	0	0	0	0
tr|A0A5F7ZBD6|A0A5F7ZBD6_MACMU		A0A5F7ZBD6	A0A5F7ZBD6_MACMU		234	Phosphoglycerate mutase	one hit wonder	1	407	468	1			0.9933	0.999	4	1	1	33	0	0	0	0	0	0	0	0	0	0	0	0	0	0	0	1
tr|F7ECR3|F7ECR3_MACMU		F7ECR3	F7ECR3_MACMU	MAPK1	360	Mitogen-activated protein kinase	one hit wonder	1	408	469	1			0.9933	0.999	3	1	1	6	0	0	0	1	0	0	0	0	0	0	0	0	0	0	0	0
tr|F6QIE9|F6QIE9_MACMU		F6QIE9	F6QIE9_MACMU	SORBS1	1551	Sorbin and SH3 domain containing 1	one hit wonder	1	411	470	1			0.9926	0.9989	1	1	1	1	0	0	0	0	0	0	0	0	0	0	1	0	0	0	0	0
tr|I0FUR4|I0FUR4_MACMU		I0FUR4	I0FUR4_MACMU	HSP90B1	804	Endoplasmin	one hit wonder	1	435	471	1			0.9809	0.999	2	1	1	5	1	0	0	0	0	0	0	0	0	0	0	0	0	0	0	0
tr|A0A5F8AQ79|A0A5F8AQ79_MACMU		A0A5F8AQ79	A0A5F8AQ79_MACMU	ADPRS	364	ADP-ribosylserine hydrolase	one hit wonder	1	437	472	1			0.9791	0.9989	1	1	1	1	0	0	0	0	0	0	0	0	0	0	0	0	0	0	1	0
tr|A0A1D5R5K5|A0A1D5R5K5_MACMU		A0A1D5R5K5	A0A1D5R5K5_MACMU	COL1A2	1274	Collagen type I alpha 2 chain	one hit wonder	1	442	473	1			0.9689	0.999	1	1	1	1	0	0	0	0	1	0	0	0	0	0	0	0	0	0	0	0
tr|F7FAW2|F7FAW2_MACMU		F7FAW2	F7FAW2_MACMU	FEZF1	475	FEZ family zinc finger 1	one hit wonder	1	444	474	1			0.9689	0.999	1	1	1	1	1	0	0	0	0	0	0	0	0	0	0	0	0	0	0	0
tr|G7NC55|G7NC55_MACMU		G7NC55	G7NC55_MACMU	DPP3	737	Dipeptidyl peptidase 3	one hit wonder	1	447	475	1			0.9659	0.9989	1	1	1	1	0	0	0	0	0	0	0	0	0	0	0	0	0	0	1	0
tr|A0A5F7ZF69|A0A5F7ZF69_MACMU		A0A5F7ZF69	A0A5F7ZF69_MACMU	NFASC	1464	Neurofascin	one hit wonder	1	450	476	1			0.9629	0.9988	1	1	1	1	0	0	0	0	0	0	0	0	0	0	1	0	0	0	0	0
tr|A0A1D5QP18|A0A1D5QP18_MACMU		A0A1D5QP18	A0A1D5QP18_MACMU	RAB4A	237	Ras-related protein Rab-4	one hit wonder	1	456	477	1			0.9538	0.999	2	1	0	14	0	0	0	0	0	0	0	0	0	0	0	0	0	0	1	0	tr|H9EQM3|H9EQM3_MACMU
tr|A0A1D5R5D2|A0A1D5R5D2_MACMU		A0A1D5R5D2	A0A1D5R5D2_MACMU	SCRN1	427	Secernin 1	one hit wonder	1	457	478	1			0.9538	0.999	1	1	1	1	0	0	0	0	0	0	1	0	0	0	0	0	0	0	0	0
tr|F6T4D4|F6T4D4_MACMU		F6T4D4	F6T4D4_MACMU	PDIA6	492	Protein disulfide-isomerase A6	one hit wonder	1	458	479	1			0.9538	0.999	1	1	1	1	0	0	0	0	1	0	0	0	0	0	0	0	0	0	0	0
tr|A0A5F7ZCT3|A0A5F7ZCT3_MACMU		A0A5F7ZCT3	A0A5F7ZCT3_MACMU	RAB5A	227	RAB5A, member RAS oncogene family	one hit wonder	1	460	480	1			0.9519	0.9974	2	1	1	19	0	0	0	0	0	0	0	0	0	0	0	0	0	0	0	1
tr|A0A1D5Q2N4|A0A1D5Q2N4_MACMU		A0A1D5Q2N4	A0A1D5Q2N4_MACMU	PTBP1	558	Polypyrimidine tract-binding protein 1	one hit wonder	1	464	481	1			0.9499	0.999	1	1	1	1	0	1	0	0	0	0	0	0	0	0	0	0	0	0	0	0
tr|A0A1D5QGM9|A0A1D5QGM9_MACMU		A0A1D5QGM9	A0A1D5QGM9_MACMU	HSPA12A	751	Heat shock protein family A (Hsp70) member 12A	one hit wonder	1	466	482	1			0.9499	0.999	1	1	1	1	0	0	1	0	0	0	0	0	0	0	0	0	0	0	0	0
tr|A0A5F7ZDQ7|A0A5F7ZDQ7_MACMU		A0A5F7ZDQ7	A0A5F7ZDQ7_MACMU	UPP1	336	Uridine phosphorylase	one hit wonder	1	474	483	1			0.9499	0.999	1	1	1	1	0	0	0	1	0	0	0	0	0	0	0	0	0	0	0	0
tr|A0A5F7ZTH7|A0A5F7ZTH7_MACMU		A0A5F7ZTH7	A0A5F7ZTH7_MACMU		145	Tropomyosin alpha-3 chain	one hit wonder	1	476	484	1			0.9499	0.999	1	1	1	1	0	0	0	0	0	0	0	0	0	1	0	0	0	0	0	0
tr|A0A5F7ZXH5|A0A5F7ZXH5_MACMU		A0A5F7ZXH5	A0A5F7ZXH5_MACMU	ATP8A2	1291	Phospholipid-transporting ATPase	one hit wonder	1	477	485	1			0.9499	0.999	1	1	1	1	0	0	0	0	1	0	0	0	0	0	0	0	0	0	0	0
tr|F6PNY6|F6PNY6_MACMU		F6PNY6	F6PNY6_MACMU	CA4	471	Carbonic anhydrase	one hit wonder	1	481	486	1			0.9499	0.999	1	1	1	1	0	0	0	0	0	0	0	0	0	0	1	0	0	0	0	0
tr|F6UI46|F6UI46_MACMU		F6UI46	F6UI46_MACMU	OLIG2	323	Oligodendrocyte transcription factor 2	one hit wonder	1	483	487	1			0.9499	0.999	1	1	1	1	1	0	0	0	0	0	0	0	0	0	0	0	0	0	0	0
tr|F7FSZ5|F7FSZ5_MACMU		F7FSZ5	F7FSZ5_MACMU	ASPSCR1	617	ASPSCR1 tether for SLC2A4, UBX domain containing	one hit wonder	1	490	488	1			0.9499	0.999	1	1	1	1	0	0	0	0	0	0	1	0	0	0	0	0	0	0	0	0
tr|F7GPE6|F7GPE6_MACMU		F7GPE6	F7GPE6_MACMU	HNRNPA3	378	Heteroous nuclear ribonucleoprotein A3	one hit wonder	1	491	489	1			0.9499	0.999	1	1	1	1	0	0	0	0	0	0	1	0	0	0	0	0	0	0	0	0
tr|F7HJX2|F7HJX2_MACMU		F7HJX2	F7HJX2_MACMU	CUL2	766	Cullin 2	one hit wonder	1	492	490	1			0.9499	0.999	1	1	1	1	1	0	0	0	0	0	0	0	0	0	0	0	0	0	0	0
tr|F7HRN9|F7HRN9_MACMU		F7HRN9	F7HRN9_MACMU	C6H5orf22	440	Chromosome 6 C5orf22 homolog	one hit wonder	1	493	491	1			0.9499	0.999	1	1	1	1	1	0	0	0	0	0	0	0	0	0	0	0	0	0	0	0
tr|G7MKT4|G7MKT4_MACMU		G7MKT4	G7MKT4_MACMU	LMCD1	365	LIM and cysteine rich domains 1	one hit wonder	1	494	492	1			0.9499	0.999	1	1	1	1	0	0	1	0	0	0	0	0	0	0	0	0	0	0	0	0
tr|H9Z3W8|H9Z3W8_MACMU		H9Z3W8	H9Z3W8_MACMU	PDCD6IP	868	Programmed cell death 6 interacting protein	one hit wonder	1	501	493	1			0.9499	0.999	1	1	1	1	0	0	0	0	0	0	0	0	0	0	1	0	0	0	0	0
tr|I0FUX2|I0FUX2_MACMU		I0FUX2	I0FUX2_MACMU	XRCC5	732	X-ray repair cross-complementing protein 5	one hit wonder	1	502	494	1			0.9499	0.999	1	1	1	1	1	0	0	0	0	0	0	0	0	0	0	0	0	0	0	0
tr|I2CWL5|I2CWL5_MACMU		I2CWL5	I2CWL5_MACMU	TMEM201	667	Transmembrane protein 201	one hit wonder	1	503	495	1			0.9499	0.999	1	1	1	1	0	0	0	1	0	0	0	0	0	0	0	0	0	0	0	0
tr|A0A1D5QRQ4|A0A1D5QRQ4_MACMU		A0A1D5QRQ4	A0A1D5QRQ4_MACMU	MTHFS	216	5-formyltetrahydrofolate cyclo-ligase	one hit wonder	1	505	496	1			0.9451	0.9989	1	1	1	1	0	0	0	0	0	0	1	0	0	0	0	0	0	0	0	0
tr|A0A1D5RIW5|A0A1D5RIW5_MACMU		A0A1D5RIW5	A0A1D5RIW5_MACMU	NUDCD2	157	NudC domain-containing protein 2	one hit wonder	1	506	497	1			0.9451	0.9989	1	1	0	1	0	0	1	0	0	0	0	0	0	0	0	0	0	0	0	0	tr|G7MWG1|G7MWG1_MACMU
tr|F6ZD63|F6ZD63_MACMU		F6ZD63	F6ZD63_MACMU	PCNA	261	Proliferating cell nuclear antigen	one hit wonder	1	508	498	1			0.9451	0.9989	1	1	1	1	0	1	0	0	0	0	0	0	0	0	0	0	0	0	0	0
tr|F7EGU5|F7EGU5_MACMU		F7EGU5	F7EGU5_MACMU	WWP2	870	E3 ubiquitin-protein ligase	one hit wonder	1	509	499	1			0.9451	0.9989	1	1	1	1	0	0	0	0	0	0	0	0	0	0	0	0	0	0	0	1
tr|H9ETU6|H9ETU6_MACMU		H9ETU6	H9ETU6_MACMU	EIF2B1	305	Translation initiation factor eIF-2B subunit alpha	one hit wonder	1	510	500	1			0.9451	0.9989	1	1	1	1	0	0	0	0	0	0	0	0	0	0	0	0	0	0	1	0
tr|F7HQX2|F7HQX2_MACMU		F7HQX2	F7HQX2_MACMU	SLC16A1	499	Solute carrier family 16 member 1	one hit wonder	1	511	501	1			0.945	0.9988	1	1	1	1	0	0	1	0	0	0	0	0	0	0	0	0	0	0	0	0
tr|I0FTI7|I0FTI7_MACMU		I0FTI7	I0FTI7_MACMU	PSMA5	241	Proteasome subunit alpha type	one hit wonder	1	514	502	1			0.9368	0.9979	1	1	1	1	0	0	0	0	0	0	0	0	0	0	0	0	0	0	1	0
tr|F7CTI9|F7CTI9_MACMU		F7CTI9	F7CTI9_MACMU	EPHA10	1008	EPH receptor A10	one hit wonder	1	515	503	1			0.9358	0.9987	1	1	1	1	0	0	0	0	0	0	0	0	1	0	0	0	0	0	0	0
tr|F7DRR2|F7DRR2_MACMU		F7DRR2	F7DRR2_MACMU	TOLLIP	276	Toll interacting protein	one hit wonder	1	516	504	1			0.9358	0.9987	1	1	1	1	0	0	0	0	0	0	0	0	0	0	0	0	0	0	1	0
tr|F7EJR2|F7EJR2_MACMU		F7EJR2	F7EJR2_MACMU	FCSK	1084	Fucose kinase	one hit wonder	1	517	505	1			0.9358	0.9987	1	1	1	1	0	0	0	0	0	0	0	0	0	0	0	0	0	0	1	0
tr|A0A1D5QWX3|A0A1D5QWX3_MACMU		A0A1D5QWX3	A0A1D5QWX3_MACMU	RAP1B	184	small monomeric GTPase	one hit wonder	1	522	506	1			0.9266	0.9985	1	1	0	1	0	1	0	0	0	0	0	0	0	0	0	0	0	0	0	0	tr|F7GH95|F7GH95_MACMU
tr|A0A1D5QSF4|A0A1D5QSF4_MACMU		A0A1D5QSF4	A0A1D5QSF4_MACMU	NQO1	274	NAD(P)H dehydrogenase [quinone] 1 isoform a	one hit wonder	1	524	507	1			0.9238	0.9983	1	1	1	1	0	0	0	0	0	0	0	0	0	0	0	0	1	0	0	0
tr|F6S529|F6S529_MACMU		F6S529	F6S529_MACMU	HSPH1	978	Heat shock protein 105 kDa	one hit wonder	1	526	508	1			0.9238	0.9983	1	1	1	1	0	0	0	0	1	0	0	0	0	0	0	0	0	0	0	0
tr|G7NM00|G7NM00_MACMU		G7NM00	G7NM00_MACMU	GIPC1	333	GIPC PDZ domain containing family member 1	one hit wonder	1	527	509	1			0.9238	0.9983	1	1	1	1	0	0	0	0	1	0	0	0	0	0	0	0	0	0	0	0
tr|A0A5F7ZIV5|A0A5F7ZIV5_MACMU		A0A5F7ZIV5	A0A5F7ZIV5_MACMU	PSMD7	323	Proteasome 26S subunit, non-ATPase 7	one hit wonder	1	528	510	1			0.9221	0.9984	1	1	1	1	0	0	0	0	1	0	0	0	0	0	0	0	0	0	0	0
tr|F6TVI0|F6TVI0_MACMU		F6TVI0	F6TVI0_MACMU	RPS14	179	Ribosomal protein S14	one hit wonder	1	529	511	1			0.9221	0.9984	1	1	1	1	0	0	0	0	1	0	0	0	0	0	0	0	0	0	0	0
tr|F6VS00|F6VS00_MACMU		F6VS00	F6VS00_MACMU	GLOD4	298	Glyoxalase domain containing 4	one hit wonder	1	530	512	1			0.9221	0.9984	1	1	1	1	0	1	0	0	0	0	0	0	0	0	0	0	0	0	0	0
tr|H9EPI6|H9EPI6_MACMU		H9EPI6	H9EPI6_MACMU	AP1G1	825	AP-1 complex subunit gamma	one hit wonder	1	532	513	1			0.9045	0.998	1	1	1	1	0	0	0	0	1	0	0	0	0	0	0	0	0	0	0	0
tr|A0A5F8AKX8|A0A5F8AKX8_MACMU		A0A5F8AKX8	A0A5F8AKX8_MACMU	ANKRD11	2624	Ankyrin repeat domain containing 11	one hit wonder	1	535	514	1			0.8918	0.9975	1	1	1	1	0	0	0	0	0	0	0	0	1	0	0	0	0	0	0	0
tr|F7D5M6|F7D5M6_MACMU		F7D5M6	F7D5M6_MACMU	UBE2O	1293	Ubiquitin-conjugating enzyme E2 O	one hit wonder	1	536	515	1			0.8917	0.9977	1	1	1	1	0	0	0	0	0	0	0	0	0	0	0	0	0	0	1	0
tr|F7HFI1|F7HFI1_MACMU		F7HFI1	F7HFI1_MACMU	PLAAT3	256	Phospholipase A and acyltransferase 3	one hit wonder	1	537	516	1			0.8885	0.9961	1	1	1	1	0	0	0	1	0	0	0	0	0	0	0	0	0	0	0	0
tr|F7FG14|F7FG14_MACMU		F7FG14	F7FG14_MACMU	RPS4X	263	40S ribosomal protein S4	one hit wonder	1	538	517	1			0.8869	0.9975	1	1	0	1	0	0	0	0	0	0	1	0	0	0	0	0	0	0	0	0
tr|F7C4N5|F7C4N5_MACMU		F7C4N5	F7C4N5_MACMU	RPL5	297	60S ribosomal protein L5	one hit wonder	1	542	518	1			0.8632	0.997	1	1	1	1	0	0	0	0	0	0	1	0	0	0	0	0	0	0	0	0
tr|F7FC70|F7FC70_MACMU		F7FC70	F7FC70_MACMU	PRELID1	219	PRELI domain containing 1	one hit wonder	1	545	519	1			0.8112	0.9956	1	1	1	1	0	0	0	0	0	0	0	0	0	0	0	0	0	0	1	0
tr|F6XI35|F6XI35_MACMU		F6XI35	F6XI35_MACMU	HIF3A	869	Hypoxia inducible factor 3 subunit alpha	one hit wonder	1	546	520	1			0.8077	0.9955	1	1	1	1	0	0	0	0	0	0	0	0	0	0	0	0	0	0	1	0
tr|F7AEK9|F7AEK9_MACMU		F7AEK9	F7AEK9_MACMU	KRT2	647	Keratin 2	contam	1	193	521	-1			1	0.999	25	1	1	132	0	0	0	0	0	0	0	0	0	0	1	0	0	0	0	0
tr|F7B786|F7B786_MACMU		F7B786	F7B786_MACMU	KRT1	636	Keratin, type II cytoskeletal 1	contam	1	200	522	-1			1	0.999	36	11	11	382	2	1	2	1	0	0	0	0	0	0	1	0	2	0	1	1
tr|F6UR30|F6UR30_MACMU		F6UR30	F6UR30_MACMU	KRT9	464	Keratin 9	contam	1	329	523	-1			0.9999	0.999	16	1	1	92	0	0	0	0	0	0	0	0	0	0	1	0	0	0	0	0
tr|F7HDL0|F7HDL0_MACMU		F7HDL0	F7HDL0_MACMU	KRT24	522	Keratin 24	contam	1	335	524	-1			0.9999	0.999	2	5	5	17	0	1	0	0	0	1	0	0	0	1	1	0	0	0	1	0
tr|F6UR12|F6UR12_MACMU		F6UR12	F6UR12_MACMU	KRT16	475	Keratin 16	contam	1	377	525	-1			0.999	0.999	15	8	8	72	1	1	1	0	0	1	0	0	0	1	0	0	1	0	1	1
CONT_005|Trypa5|PromTArt5		CONT_005|Trypa5|PromTArt5 Promega trypsin artifact 5 K to R mods (2239.1, 2914)(1987, 2003).	CONT_005|Trypa5|PromTArt5 Promega trypsin artifact 5 K to R mods (2239.1, 2914)(1987, 2003).		50	CONT_005|Trypa5|PromTArt5 Promega trypsin artifact 5 K to R mods (2239.1, 2914)(1987, 2003).	contaminant	1	1	526	-2			1	0.999	6	198	198	279	8	11	31	6	8	12	25	2	23	4	19	0	29	1	12	7
CONT_010|gi|136429|sp|P00761|TRYP_PIG		CONT_010|gi|136429|sp|P00761|TRYP_PIG TRYPSIN PRECURSOR [Sus scrofa].	CONT_010|gi|136429|sp|P00761|TRYP_PIG TRYPSIN PRECURSOR [Sus scrofa].		231	CONT_010|gi|136429|sp|P00761|TRYP_PIG TRYPSIN PRECURSOR [Sus scrofa].	contaminant	1	2	527	-2			1	0.999	9	1255	963	1255	95	53	216	38	113	48	138	32	91	37	75	30	153	22	64	50
CONT_046|gi|88041|pir||A31994		CONT_046|gi|88041|pir||A31994 keratin 10, type I, epidermal [Homo sapiens].	CONT_046|gi|88041|pir||A31994 keratin 10, type I, epidermal [Homo sapiens].		561	CONT_046|gi|88041|pir||A31994 keratin 10, type I, epidermal [Homo sapiens].	contaminant	1	3	528	-2			1	0.999	26	291	20	304	19	21	26	8	16	26	19	9	9	13	11	1	46	6	45	16
CONT_068|gi|1082558|pir||S41161		CONT_068|gi|1082558|pir||S41161 keratin 9, cytoskeletal [Homo sapiens].	CONT_068|gi|1082558|pir||S41161 keratin 9, cytoskeletal [Homo sapiens].		623	CONT_068|gi|1082558|pir||S41161 keratin 9, cytoskeletal [Homo sapiens].	contaminant	1	4	529	-2			1	0.999	29	186	1	186	18	14	20	6	11	17	11	5	7	5	9	2	23	6	20	12
CONT_072|gi|547754|sp|P35908|K22E_HUMAN		CONT_072|gi|547754|sp|P35908|K22E_HUMAN KERATIN, TYPE II CYTOSKELETAL 2 EPIDERMAL (CYTOKERATIN 2E) (K2E) (CK 2E) [Homo sapiens].	CONT_072|gi|547754|sp|P35908|K22E_HUMAN KERATIN, TYPE II CYTOSKELETAL 2 EPIDERMAL (CYTOKERATIN 2E) (K2E) (CK 2E) [Homo sapiens].		645	CONT_072|gi|547754|sp|P35908|K22E_HUMAN KERATIN, TYPE II CYTOSKELETAL 2 EPIDERMAL (CYTOKERATIN 2E) (K2E) (CK 2E) [Homo sapiens].	contaminant	1	5	530	-2			1	0.999	38	211	5	214	9	15	25	9	7	15	11	9	9	11	8	2	27	7	30	17
CONT_079|gi|125105|sp|P13647|K2C5_HUMAN		CONT_079|gi|125105|sp|P13647|K2C5_HUMAN KERATIN, TYPE II CYTOSKELETAL 5 (CYTOKERATIN 5) (K5) (CK 5) (58 KD CYTOKERATIN) [Homo sapiens].	CONT_079|gi|125105|sp|P13647|K2C5_HUMAN KERATIN, TYPE II CYTOSKELETAL 5 (CYTOKERATIN 5) (K5) (CK 5) (58 KD CYTOKERATIN) [Homo sapiens].		590	CONT_079|gi|125105|sp|P13647|K2C5_HUMAN KERATIN, TYPE II CYTOSKELETAL 5 (CYTOKERATIN 5) (K5) (CK 5) (58 KD CYTOKERATIN) [Homo sapiens].	contaminant	1	6	531	-2			1	0.999	26	67	0	89	2	6	7	1	2	6	3	2	2	2	1	0	10	1	18	4	tr|F7HGY2|F7HGY2_MACMU
CONT_082|gi|125080|sp|P02533|K1CN_HUMAN		CONT_082|gi|125080|sp|P02533|K1CN_HUMAN KERATIN, TYPE I CYTOSKELETAL 14 (CYTOKERATIN 14) (K14) (CK 14) [Homo sapiens].	CONT_082|gi|125080|sp|P02533|K1CN_HUMAN KERATIN, TYPE I CYTOSKELETAL 14 (CYTOKERATIN 14) (K14) (CK 14) [Homo sapiens].		472	CONT_082|gi|125080|sp|P02533|K1CN_HUMAN KERATIN, TYPE I CYTOSKELETAL 14 (CYTOKERATIN 14) (K14) (CK 14) [Homo sapiens].	contaminant	1	7	532	-2			1	0.999	18	32	4	71	4	0	3	0	0	2	1	0	0	0	0	0	9	0	9	4
CONT_088|gi|1346343|sp|P04264|K2C1_HUMAN		CONT_088|gi|1346343|sp|P04264|K2C1_HUMAN KERATIN, TYPE II CYTOSKELETAL 1 (CYTOKERATIN 1) (K1) (CK 1) (67 KD CYTOKERATIN) (HAIR ALPHA PROTEIN) [Homo sapiens].	CONT_088|gi|1346343|sp|P04264|K2C1_HUMAN KERATIN, TYPE II CYTOSKELETAL 1 (CYTOKERATIN 1) (K1) (CK 1) (67 KD CYTOKERATIN) (HAIR ALPHA PROTEIN) [Homo sapiens].		644	CONT_088|gi|1346343|sp|P04264|K2C1_HUMAN KERATIN, TYPE II CYTOSKELETAL 1 (CYTOKERATIN 1) (K1) (CK 1) (67 KD CYTOKERATIN) (HAIR ALPHA PROTEIN) [Homo sapiens].	contaminant	1	8	533	-2			1	0.999	43	385	28	469	31	27	35	17	24	27	25	13	19	13	13	5	55	14	39	28
CONT_094|gi|547751|sp|Q04695|K1CQ_HUMAN		CONT_094|gi|547751|sp|Q04695|K1CQ_HUMAN KERATIN, TYPE I CYTOSKELETAL 17 (CYTOKERATIN 17) (K17) (CK 17) (39.1) (VERSION 1) [Homo sapiens].	CONT_094|gi|547751|sp|Q04695|K1CQ_HUMAN KERATIN, TYPE I CYTOSKELETAL 17 (CYTOKERATIN 17) (K17) (CK 17) (39.1) (VERSION 1) [Homo sapiens].		432	CONT_094|gi|547751|sp|Q04695|K1CQ_HUMAN KERATIN, TYPE I CYTOSKELETAL 17 (CYTOKERATIN 17) (K17) (CK 17) (39.1) (VERSION 1) [Homo sapiens].	contaminant	1	9	534	-2			1	0.9983	11	3	3	44	0	1	0	0	0	0	0	0	0	0	0	0	0	0	2	0
CONT_121|gi|547749|sp|P13645|K1CJ_HUMAN		CONT_121|gi|547749|sp|P13645|K1CJ_HUMAN KERATIN, TYPE I CYTOSKELETAL 10 (CYTOKERATIN 10) (K10) (CK 10) [Homo sapiens].	CONT_121|gi|547749|sp|P13645|K1CJ_HUMAN KERATIN, TYPE I CYTOSKELETAL 10 (CYTOKERATIN 10) (K10) (CK 10) [Homo sapiens].		593	CONT_121|gi|547749|sp|P13645|K1CJ_HUMAN KERATIN, TYPE I CYTOSKELETAL 10 (CYTOKERATIN 10) (K10) (CK 10) [Homo sapiens].	contaminant	1	10	535	-2			1	0.999	34	99	0	383	9	5	7	5	6	6	6	6	6	4	5	1	16	2	10	5
CONT_126|gi|2147315|pir||I51211		CONT_126|gi|2147315|pir||I51211 cytoskeletal protein CP 49 (fragment) [chickens, lens fiber cells, Peptide Partial, 241 aa].	CONT_126|gi|2147315|pir||I51211 cytoskeletal protein CP 49 (fragment) [chickens, lens fiber cells, Peptide Partial, 241 aa].		241	CONT_126|gi|2147315|pir||I51211 cytoskeletal protein CP 49 (fragment) [chickens, lens fiber cells, Peptide Partial, 241 aa].	contaminant	1	11	536	-2			1	0.999	2	12	12	12	2	0	4	0	1	0	1	0	0	0	0	0	1	0	3	0
CONT_156|gi|1363944|pir||JC4313		CONT_156|gi|1363944|pir||JC4313 type I keratin 16 [human, epidermal keratinocytes, Peptide, 473 aa].	CONT_156|gi|1363944|pir||JC4313 type I keratin 16 [human, epidermal keratinocytes, Peptide, 473 aa].		473	CONT_156|gi|1363944|pir||JC4313 type I keratin 16 [human, epidermal keratinocytes, Peptide, 473 aa].	contaminant	1	12	537	-2			1	0.999	19	18	4	74	0	0	1	0	1	2	0	0	0	0	0	0	4	0	8	2
CONT_047|gi|88042|pir||S14666		CONT_047|gi|88042|pir||S14666 keratin 10, type I, cytoskeletal (clone IIB5) (fragment) [Homo sapiens].	CONT_047|gi|88042|pir||S14666 keratin 10, type I, cytoskeletal (clone IIB5) (fragment) [Homo sapiens].		453	CONT_047|gi|88042|pir||S14666 keratin 10, type I, cytoskeletal (clone IIB5) (fragment) [Homo sapiens].	contaminant	1	338	538	-2			0.9998	0.999	26	3	3	269	0	0	0	1	1	0	0	0	0	0	0	0	1	0	0	0
CONT_143|gi|88054|pir||A22940		CONT_143|gi|88054|pir||A22940 keratin, 67K type II cytoskeletal [Homo sapiens].	CONT_143|gi|88054|pir||A22940 keratin, 67K type II cytoskeletal [Homo sapiens].		643	CONT_143|gi|88054|pir||A22940 keratin, 67K type II cytoskeletal [Homo sapiens].	contaminant	1	339	539	-2			0.9998	0.999	36	2	2	387	0	0	1	0	0	0	0	0	0	0	0	0	1	0	0	0
CONT_089|gi|71536|pir||KRHU2		CONT_089|gi|71536|pir||KRHU2 keratin, 67K type II cytoskeletal (fragment) [Homo sapiens].	CONT_089|gi|71536|pir||KRHU2 keratin, 67K type II cytoskeletal (fragment) [Homo sapiens].		493	CONT_089|gi|71536|pir||KRHU2 keratin, 67K type II cytoskeletal (fragment) [Homo sapiens].	contaminant	1	363	540	-2			0.9994	0.9972	29	11	11	274	1	0	1	0	1	0	1	1	2	0	0	0	1	1	1	1
CONT_103|gi|2119212|pir||I37982		CONT_103|gi|2119212|pir||I37982 Keratin 8 - human [Homo sapiens].	CONT_103|gi|2119212|pir||I37982 Keratin 8 - human [Homo sapiens].		483	CONT_103|gi|2119212|pir||I37982 Keratin 8 - human [Homo sapiens].	contaminant	1	406	541	-2			0.9933	0.999	12	1	1	69	1	0	0	0	0	0	0	0	0	0	0	0	0	0	0	0
CONT_130|gi|1346345|sp|P04259|K2CB_HUMAN		CONT_130|gi|1346345|sp|P04259|K2CB_HUMAN KERATIN, TYPE II CYTOSKELETAL 6B (CYTOKERATIN 6B) (CK 6B) (K6B KERATIN) [Homo sapiens].	CONT_130|gi|1346345|sp|P04259|K2CB_HUMAN KERATIN, TYPE II CYTOSKELETAL 6B (CYTOKERATIN 6B) (CK 6B) (K6B KERATIN) [Homo sapiens].		564	CONT_130|gi|1346345|sp|P04259|K2CB_HUMAN KERATIN, TYPE II CYTOSKELETAL 6B (CYTOKERATIN 6B) (CK 6B) (K6B KERATIN) [Homo sapiens].	contaminant	1	426	542	-2			0.9863	0.999	25	20	0	100	1	1	2	0	0	1	1	0	0	0	0	0	6	0	6	2
CONT_129|gi|1346344|sp|P02538|K2CA_HUMAN		CONT_129|gi|1346344|sp|P02538|K2CA_HUMAN KERATIN, TYPE II CYTOSKELETAL 6A (CYTOKERATIN 6A) (CK 6A) (K6A KERATIN) [Homo sapiens].	CONT_129|gi|1346344|sp|P02538|K2CA_HUMAN KERATIN, TYPE II CYTOSKELETAL 6A (CYTOKERATIN 6A) (CK 6A) (K6A KERATIN) [Homo sapiens].		564	CONT_129|gi|1346344|sp|P02538|K2CA_HUMAN KERATIN, TYPE II CYTOSKELETAL 6A (CYTOKERATIN 6A) (CK 6A) (K6A KERATIN) [Homo sapiens].	contaminant	1	436	543	-2			0.9798	0.999	25	2	0	98	0	0	0	0	0	0	0	0	0	0	0	0	1	0	1	0	CONT_131|gi|1346346|sp|P48666|K2CC_HUMAN
CONT_076|gi|125083|sp|P05783|K1CR_HUMAN		CONT_076|gi|125083|sp|P05783|K1CR_HUMAN KERATIN, TYPE I CYTOSKELETAL 18 (CYTOKERATIN 18) (K18) (CK 18) [Homo sapiens].	CONT_076|gi|125083|sp|P05783|K1CR_HUMAN KERATIN, TYPE I CYTOSKELETAL 18 (CYTOKERATIN 18) (K18) (CK 18) [Homo sapiens].		430	CONT_076|gi|125083|sp|P05783|K1CR_HUMAN KERATIN, TYPE I CYTOSKELETAL 18 (CYTOKERATIN 18) (K18) (CK 18) [Homo sapiens].	contaminant	1	440	544	-2			0.9759	0.999	2	1	0	13	0	1	0	0	0	0	0	0	0	0	0	0	0	0	0	0	CONT_077|gi|106851|pir||S06889, tr|F6VBK4|F6VBK4_MACMU
CONT_154|gi|1181996		CONT_154|gi|1181996 (X81420) hair type II basic keratin [Homo sapiens].	CONT_154|gi|1181996 (X81420) hair type II basic keratin [Homo sapiens].		425	CONT_154|gi|1181996 (X81420) hair type II basic keratin [Homo sapiens].	contaminant	1	448	545	-2			0.9639	0.999	2	4	0	8	0	0	0	0	0	0	0	1	0	0	1	1	0	0	1	0	CONT_172|gi|1903216|gnl|PID|e255375, CONT_173|gi|1903218|gnl|PID|e255345, CONT_174|gi|1903220|gnl|PID|e255346, CONT_178|gi|2190400|gnl|PID|e321549, tr|F6QHQ3|F6QHQ3_MACMU, tr|F7E5I3|F7E5I3_MACMU, tr|F7HIB7|F7HIB7_MACMU
CONT_014|gi|114054|sp|P15636|API_ACHLY		CONT_014|gi|114054|sp|P15636|API_ACHLY PROTEASE I PRECURSOR (API) (LYSYL ENDOPEPTIDASE) [Achromobacter lyticus].	CONT_014|gi|114054|sp|P15636|API_ACHLY PROTEASE I PRECURSOR (API) (LYSYL ENDOPEPTIDASE) [Achromobacter lyticus].		653	CONT_014|gi|114054|sp|P15636|API_ACHLY PROTEASE I PRECURSOR (API) (LYSYL ENDOPEPTIDASE) [Achromobacter lyticus].	contaminant	1	462	546	-2			0.9499	0.999	1	2	2	2	1	1	0	0	0	0	0	0	0	0	0	0	0	0	0	0
CONT_090|gi|134845|sp|P22531|SP22_HUMAN		CONT_090|gi|134845|sp|P22531|SP22_HUMAN SMALL PROLINE RICH PROTEIN II (SPR-II) (CLONE 930) [Homo sapiens].	CONT_090|gi|134845|sp|P22531|SP22_HUMAN SMALL PROLINE RICH PROTEIN II (SPR-II) (CLONE 930) [Homo sapiens].		72	CONT_090|gi|134845|sp|P22531|SP22_HUMAN SMALL PROLINE RICH PROTEIN II (SPR-II) (CLONE 930) [Homo sapiens].	contaminant	1	543	547	-2			0.8254	0.996	1	1	1	1	0	0	0	0	0	0	0	0	0	0	0	0	1	0	0	0

## Sheet: quant_table
Quant Table
		14WIS Spectral Count	14WS Spectral Count	34WIS Spectral Count	34WS Spectral Count	39WIS Spectral Count	39WS Spectral Count	46WIS Spectral Count	46WS Spectral Count	55WIS Spectral Count	55WS Spectral Count	61WIS Spectral Count	61WS Spectral Count	80WIS Spectral Count	80WS Spectral Count	82WIS Spectral Count	82WS Spectral Count
Accession	Description	WI_s14_old	WS_s14_old	WI_s34_young	WS_s34_young	WI_s39_young	WS_s39_young	WI_s46_young	WS_s46_young	WI_s55_old	WS_s55_old	WI_s61_young	WS_s61_young	WI_s80_old	WS_s80_old	WI_s82_old	WS_s82_old	Accession	WI_s14_old	WS_s14_old	WI_s34_young	WS_s34_young	WI_s39_young	WS_s39_young	WI_s46_young	WS_s46_young	WI_s55_old	WS_s55_old	WI_s61_young	WS_s61_young	WI_s80_old	WS_s80_old	WI_s82_old	WS_s82_old
sp|P02488|CRYAA_MACMU	Alpha-crystallin A chain	1121	882	1702	1093	1091	1176	1472	1260	1369	885	1594	896	1283	729	1890	598	sp|P02488|CRYAA_MACMU	1121.25	882.25	1702.25	1093.25	1091.25	1176.25	1472.25	1260.25	1369.25	885.25	1594.25	896.25	1283.25	729.25	1890.25	598.25
tr|F7H3G0|F7H3G0_MACMU	Alpha-crystallin B chain	744	427	1133	667	818	614	913	670	721	399	972	614	880	420	1164	355	tr|F7H3G0|F7H3G0_MACMU	744.25	427.25	1133.25	667.25	818.25	614.25	913.25	670.25	721.25	399.25	972.25	614.25	880.25	420.25	1164.25	355.25
tr|F7F0F8|F7F0F8_MACMU	Crystallin beta B1	281	1136	295	877	286	798	256	914	539	923	252	692	286	980	385	852	tr|F7F0F8|F7F0F8_MACMU	281.25	1136.25	295.25	877.25	286.25	798.25	256.25	914.25	539.25	923.25	252.25	692.25	286.25	980.25	385.25	852.25
tr|F7FCM9|F7FCM9_MACMU	Crystallin beta B2	251	621	416	714	302	593	286	615	468	709	446	734	231	545	405	635	tr|F7FCM9|F7FCM9_MACMU	251.25	621.25	416.25	714.25	302.25	593.25	286.25	615.25	468.25	709.25	446.25	734.25	231.25	545.25	405.25	635.25
tr|F6T4W0|F6T4W0_MACMU	Crystallin beta A1	237	658	234	612	199	521	167	543	388	558	229	482	221	585	333	531	tr|F6T4W0|F6T4W0_MACMU	237.25	658.25	234.25	612.25	199.25	521.25	167.25	543.25	388.25	558.25	229.25	482.25	221.25	585.25	333.25	531.25
sp|A3RLD8|CRGC_MACMU	Gamma-crystallin C	149	611	176	716	209	604	152	692	300	542	216	603	123	636	144	567	sp|A3RLD8|CRGC_MACMU	149.25	611.25	176.25	716.25	209.25	604.25	152.25	692.25	300.25	542.25	216.25	603.25	123.25	636.25	144.25	567.25
tr|F6WSD9|F6WSD9_MACMU	Crystallin gamma S	147	851	149	494	152	382	90	448	366	765	186	445	166	634	202	678	tr|F6WSD9|F6WSD9_MACMU	147.25	851.25	149.25	494.25	152.25	382.25	90.25	448.25	366.25	765.25	186.25	445.25	166.25	634.25	202.25	678.25
tr|F7GTI9|F7GTI9_MACMU	Beaded filament structural protein 2	478	33	972	18	646	45	742	14	536	39	875	40	452	34	601	21	tr|F7GTI9|F7GTI9_MACMU	478.25	33.25	972.25	18.25	646.25	45.25	742.25	14.25	536.25	39.25	875.25	40.25	452.25	34.25	601.25	21.25
tr|F6T1N8|F6T1N8_MACMU	Filensin	444	27	972	25	650	51	738	26	453	52	789	51	461	44	555	33	tr|F6T1N8|F6T1N8_MACMU	444.25	27.25	972.25	25.25	650.25	51.25	738.25	26.25	453.25	52.25	789.25	51.25	461.25	44.25	555.25	33.25
tr|F6YK88|F6YK88_MACMU	Betaine--homocysteine S-methyltransferase 2	210	433	137	351	304	398	229	363	215	334	120	276	281	343	292	313	tr|F6YK88|F6YK88_MACMU	210.25	433.25	137.25	351.25	304.25	398.25	229.25	363.25	215.25	334.25	120.25	276.25	281.25	343.25	292.25	313.25
tr|F7F0G3|F7F0G3_MACMU	Crystallin beta A4	163	432	145	338	113	318	104	318	223	372	147	295	126	313	210	314	tr|F7F0G3|F7F0G3_MACMU	163.25	432.25	145.25	338.25	113.25	318.25	104.25	318.25	223.25	372.25	147.25	295.25	126.25	313.25	210.25	314.25
tr|F6PWY4|F6PWY4_MACMU	Crystallin gamma D	107	412	96	333	87	301	79	305	224	380	124	261	95	389	169	337	tr|F6PWY4|F6PWY4_MACMU	107.25	412.25	96.25	333.25	87.25	301.25	79.25	305.25	224.25	380.25	124.25	261.25	95.25	389.25	169.25	337.25
tr|F7FCN3|F7FCN3_MACMU	Crystallin beta B3	125	251	145	224	149	229	192	303	133	195	148	214	107	255	156	233	tr|F7FCN3|F7FCN3_MACMU	125.25	251.25	145.25	224.25	149.25	229.25	192.25	303.25	133.25	195.25	148.25	214.25	107.25	255.25	156.25	233.25
tr|H9H396|H9H396_MACMU	Serpin family B member 6	67	305	52	172	66	173	66	221	131	286	58	125	65	172	138	213	tr|H9H396|H9H396_MACMU	67.25	305.25	52.25	172.25	66.25	173.25	66.25	221.25	131.25	286.25	58.25	125.25	65.25	172.25	138.25	213.25
tr|A0A5S7X113|A0A5S7X113_MACMU	Crystallin gamma B	56	210	61	217	53	193	58	183	138	240	66	175	54	215	69	195	tr|A0A5S7X113|A0A5S7X113_MACMU	56.25	210.25	61.25	217.25	53.25	193.25	58.25	183.25	138.25	240.25	66.25	175.25	54.25	215.25	69.25	195.25
tr|F6TII3|F6TII3_MACMU	Actin gamma 1	140	80	152	94	146	68	138	77	192	98	151	69	129	73	240	92	tr|F6TII3|F6TII3_MACMU	140.25	80.25	152.25	94.25	146.25	68.25	138.25	77.25	192.25	98.25	151.25	69.25	129.25	73.25	240.25	92.25
tr|A0A5F7ZL92|A0A5F7ZL92_MACMU	Aldehyde dehydrogenase 1 family member A1	76	102	51	81	70	83	51	77	108	128	46	86	99	95	122	96	tr|A0A5F7ZL92|A0A5F7ZL92_MACMU	76.25	102.25	51.25	81.25	70.25	83.25	51.25	77.25	108.25	128.25	46.25	86.25	99.25	95.25	122.25	96.25
tr|A0A5K1TXE9|A0A5K1TXE9_MACMU	Spectrin alpha chain, brain isoform 2	29	64	120	35	130	45	106	64	70	74	157	51	60	41	114	57	tr|A0A5K1TXE9|A0A5K1TXE9_MACMU	29.25	64.25	120.25	35.25	130.25	45.25	106.25	64.25	70.25	74.25	157.25	51.25	60.25	41.25	114.25	57.25
tr|I2CWU4|I2CWU4_MACMU	Glyceraldehyde-3-phosphate dehydrogenase	70	53	68	107	73	95	79	85	85	76	58	77	60	50	109	46	tr|I2CWU4|I2CWU4_MACMU	70.25	53.25	68.25	107.25	73.25	95.25	79.25	85.25	85.25	76.25	58.25	77.25	60.25	50.25	109.25	46.25
tr|F7AV55|F7AV55_MACMU	Beta/gamma crystallin 'Greek key' domain-containing protein	27	98	30	110	36	116	21	109	46	64	30	84	18	82	25	70	tr|F7AV55|F7AV55_MACMU	27.25	98.25	30.25	110.25	36.25	116.25	21.25	109.25	46.25	64.25	30.25	84.25	18.25	82.25	25.25	70.25
tr|I0FIZ4|I0FIZ4_MACMU	Spectrin beta chain	38	33	102	22	114	23	91	35	56	35	119	26	49	23	75	25	tr|I0FIZ4|I0FIZ4_MACMU	38.25	33.25	102.25	22.25	114.25	23.25	91.25	35.25	56.25	35.25	119.25	26.25	49.25	23.25	75.25	25.25
tr|F7F6H0|F7F6H0_MACMU	Peroxiredoxin-6	36	56	38	67	60	61	46	71	55	63	41	54	51	60	55	46	tr|F7F6H0|F7F6H0_MACMU	36.25	56.25	38.25	67.25	60.25	61.25	46.25	71.25	55.25	63.25	41.25	54.25	51.25	60.25	55.25	46.25
tr|F7ABN9|F7ABN9_MACMU	Plectin	55	12	119	8	79	9	93	6	75	26	145	21	44	9	125	14	tr|F7ABN9|F7ABN9_MACMU	55.25	12.25	119.25	8.25	79.25	9.25	93.25	6.25	75.25	26.25	145.25	21.25	44.25	9.25	125.25	14.25
tr|F6XTF7|F6XTF7_MACMU	Heat shock protein beta-1	40	20	74	45	86	60	93	61	28	22	96	67	34	24	51	28	tr|F6XTF7|F6XTF7_MACMU	40.25	20.25	74.25	45.25	86.25	60.25	93.25	61.25	28.25	22.25	96.25	67.25	34.25	24.25	51.25	28.25
tr|A0A5F8A534|A0A5F8A534_MACMU	Crystallin beta A2	28	22	64	43	60	63	56	76	39	21	54	55	31	21	34	21	tr|A0A5F8A534|A0A5F8A534_MACMU	28.25	22.25	64.25	43.25	60.25	63.25	56.25	76.25	39.25	21.25	54.25	55.25	31.25	21.25	34.25	21.25
tr|F7D0V5|F7D0V5_MACMU	Gap junction protein	54	1	121	0	112	1	114	1	30	1	100	2	35	0	40	0	tr|F7D0V5|F7D0V5_MACMU	54.25	1.25	121.25	0.25	112.25	1.25	114.25	1.25	30.25	1.25	100.25	2.25	35.25	0.25	40.25	0.25
tr|G7N1N6|G7N1N6_MACMU	Vimentin	15	9	97	14	68	15	67	24	17	6	92	25	13	7	49	5	tr|G7N1N6|G7N1N6_MACMU	15.25	9.25	97.25	14.25	68.25	15.25	67.25	24.25	17.25	6.25	92.25	25.25	13.25	7.25	49.25	5.25
tr|A0A1D5R1V1|A0A1D5R1V1_MACMU	Tubulin alpha chain	44	28	26	22	26	27	37	25	44	24	26	19	45	26	71	19	tr|A0A1D5R1V1|A0A1D5R1V1_MACMU	44.25	28.25	26.25	22.25	26.25	27.25	37.25	25.25	44.25	24.25	26.25	19.25	45.25	26.25	71.25	19.25
tr|H9ERL9|H9ERL9_MACMU	Brain abundant membrane attached signal protein 1	48	22	66	20	31	16	40	26	43	19	74	15	21	14	27	14	tr|H9ERL9|H9ERL9_MACMU	48.25	22.25	66.25	20.25	31.25	16.25	40.25	26.25	43.25	19.25	74.25	15.25	21.25	14.25	27.25	14.25
tr|A0A5F7ZL29|A0A5F7ZL29_MACMU	phosphopyruvate hydratase	16	17	31	30	44	27	49	32	24	26	39	36	16	11	31	15	tr|A0A5F7ZL29|A0A5F7ZL29_MACMU	16.25	17.25	31.25	30.25	44.25	27.25	49.25	32.25	24.25	26.25	39.25	36.25	16.25	11.25	31.25	15.25
tr|A7KK27|A7KK27_MACMU	Crystallin gamma A	19	16	29	29	35	28	44	35	14	14	36	33	21	13	38	15	tr|A7KK27|A7KK27_MACMU	19.25	16.25	29.25	29.25	35.25	28.25	44.25	35.25	14.25	14.25	36.25	33.25	21.25	13.25	38.25	15.25
tr|H9FPH1|H9FPH1_MACMU	protein deglycase	8	51	6	31	9	25	8	28	27	65	10	32	10	40	10	44	tr|H9FPH1|H9FPH1_MACMU	8.25	51.25	6.25	31.25	9.25	25.25	8.25	28.25	27.25	65.25	10.25	32.25	10.25	40.25	10.25	44.25
tr|F6YIY5|F6YIY5_MACMU	Fatty acid binding protein 5	14	25	12	51	12	31	18	60	15	16	22	41	10	27	21	24	tr|F6YIY5|F6YIY5_MACMU	14.25	25.25	12.25	51.25	12.25	31.25	18.25	60.25	15.25	16.25	22.25	41.25	10.25	27.25	21.25	24.25
tr|A0A5F8ARZ4|A0A5F8ARZ4_MACMU	Heat shock protein 90 alpha family class A member 1	25	8	35	11	46	17	45	20	20	16	33	15	29	11	36	11	tr|A0A5F8ARZ4|A0A5F8ARZ4_MACMU	25.25	8.25	35.25	11.25	46.25	17.25	45.25	20.25	20.25	16.25	33.25	15.25	29.25	11.25	36.25	11.25
tr|A0A1D5R5R6|A0A1D5R5R6_MACMU	Lengsin, lens protein with glutamine synthetase domain	25	21	27	39	38	21	19	14	25	17	16	18	24	12	27	11	tr|A0A1D5R5R6|A0A1D5R5R6_MACMU	25.25	21.25	27.25	39.25	38.25	21.25	19.25	14.25	25.25	17.25	16.25	18.25	24.25	12.25	27.25	11.25
tr|F7HU87|F7HU87_MACMU	Phosphoglucomutase 5	25	11	26	25	29	11	30	10	35	21	17	10	28	11	53	10	tr|F7HU87|F7HU87_MACMU	25.25	11.25	26.25	25.25	29.25	11.25	30.25	10.25	35.25	21.25	17.25	10.25	28.25	11.25	53.25	10.25
sp|Q28514|GSTP1_MACMU	Glutathione S-transferase P	28	18	24	19	34	21	18	15	29	17	21	21	25	16	32	13	sp|Q28514|GSTP1_MACMU	28.25	18.25	24.25	19.25	34.25	21.25	18.25	15.25	29.25	17.25	21.25	21.25	25.25	16.25	32.25	13.25
tr|F6XVN0|F6XVN0_MACMU	Sorbitol dehydrogenase	21	18	13	17	34	14	24	17	28	28	9	11	33	15	44	21	tr|F6XVN0|F6XVN0_MACMU	21.25	18.25	13.25	17.25	34.25	14.25	24.25	17.25	28.25	28.25	9.25	11.25	33.25	15.25	44.25	21.25
tr|F6ULB8|F6ULB8_MACMU	Fructose-bisphosphate aldolase	38	16	18	31	12	10	15	16	31	26	10	18	19	30	31	15	tr|F6ULB8|F6ULB8_MACMU	38.25	16.25	18.25	31.25	12.25	10.25	15.25	16.25	31.25	26.25	10.25	18.25	19.25	30.25	31.25	15.25
tr|A0A1D5R147|A0A1D5R147_MACMU	Pyruvate kinase	21	10	20	12	17	13	32	13	35	21	26	17	27	8	50	10	tr|A0A1D5R147|A0A1D5R147_MACMU	21.25	10.25	20.25	12.25	17.25	13.25	32.25	13.25	35.25	21.25	26.25	17.25	27.25	8.25	50.25	10.25
tr|F7H4E8|F7H4E8_MACMU	Ankyrin 2	19	2	53	9	38	5	40	4	20	8	52	7	11	4	31	8	tr|F7H4E8|F7H4E8_MACMU	19.25	2.25	53.25	9.25	38.25	5.25	40.25	4.25	20.25	8.25	52.25	7.25	11.25	4.25	31.25	8.25
tr|F6R1N2|F6R1N2_MACMU	L-lactate dehydrogenase	25	6	27	10	34	12	24	19	16	11	21	15	18	18	45	8	tr|F6R1N2|F6R1N2_MACMU	25.25	6.25	27.25	10.25	34.25	12.25	24.25	19.25	16.25	11.25	21.25	15.25	18.25	18.25	45.25	8.25
tr|F7EMC7|F7EMC7_MACMU	Glutathione synthetase	12	25	3	22	9	25	13	29	29	29	11	18	9	22	25	24	tr|F7EMC7|F7EMC7_MACMU	12.25	25.25	3.25	22.25	9.25	25.25	13.25	29.25	29.25	29.25	11.25	18.25	9.25	22.25	25.25	24.25
tr|F6Z6R8|F6Z6R8_MACMU	Importin 5	11	13	20	12	35	14	28	21	20	12	24	13	15	7	44	4	tr|F6Z6R8|F6Z6R8_MACMU	11.25	13.25	20.25	12.25	35.25	14.25	28.25	21.25	20.25	12.25	24.25	13.25	15.25	7.25	44.25	4.25
tr|I0FJ64|I0FJ64_MACMU	Transketolase	10	46	4	15	8	24	9	19	17	47	3	20	10	20	20	17	tr|I0FJ64|I0FJ64_MACMU	10.25	46.25	4.25	15.25	8.25	24.25	9.25	19.25	17.25	47.25	3.25	20.25	10.25	20.25	20.25	17.25
tr|I0FSL5|I0FSL5_MACMU	Phosphoglycerate kinase	14	16	4	22	10	19	13	24	16	30	7	27	10	23	16	29	tr|I0FSL5|I0FSL5_MACMU	14.25	16.25	4.25	22.25	10.25	19.25	13.25	24.25	16.25	30.25	7.25	27.25	10.25	23.25	16.25	29.25
tr|F6TQ14|F6TQ14_MACMU	Carbonic anhydrase	8	16	13	19	27	20	21	17	12	10	13	15	23	10	19	12	tr|F6TQ14|F6TQ14_MACMU	8.25	16.25	13.25	19.25	27.25	20.25	21.25	17.25	12.25	10.25	13.25	15.25	23.25	10.25	19.25	12.25
tr|H9ELY9|H9ELY9_MACMU	Rab GDP dissociation inhibitor	18	8	12	13	5	13	17	11	24	17	8	6	23	7	43	8	tr|H9ELY9|H9ELY9_MACMU	18.25	8.25	12.25	13.25	5.25	13.25	17.25	11.25	24.25	17.25	8.25	6.25	23.25	7.25	43.25	8.25
tr|F7HBD4|F7HBD4_MACMU	14-3-3 protein zeta/delta	14	12	10	9	15	12	14	14	17	15	12	17	17	11	18	12	tr|F7HBD4|F7HBD4_MACMU	14.25	12.25	10.25	9.25	15.25	12.25	14.25	14.25	17.25	15.25	12.25	17.25	17.25	11.25	18.25	12.25
tr|F7GCM2|F7GCM2_MACMU	Filamin A	5	15	20	12	23	4	21	6	17	19	29	8	6	9	12	11	tr|F7GCM2|F7GCM2_MACMU	5.25	15.25	20.25	12.25	23.25	4.25	21.25	6.25	17.25	19.25	29.25	8.25	6.25	9.25	12.25	11.25
tr|F7AW94|F7AW94_MACMU	Elongation factor 1-alpha	15	9	23	7	30	8	23	7	10	7	21	9	8	9	22	8	tr|F7AW94|F7AW94_MACMU	15.25	9.25	23.25	7.25	30.25	8.25	23.25	7.25	10.25	7.25	21.25	9.25	8.25	9.25	22.25	8.25
tr|A0A1D5R1Y8|A0A1D5R1Y8_MACMU	Solute carrier family 2, facilitated glucose transporter member 1	26	0	34	0	36	0	36	0	14	0	31	0	19	0	18	0	tr|A0A1D5R1Y8|A0A1D5R1Y8_MACMU	26.25	0.25	34.25	0.25	36.25	0.25	36.25	0.25	14.25	0.25	31.25	0.25	19.25	0.25	18.25	0.25
tr|F7AQQ3|F7AQQ3_MACMU	Karyopherin subunit beta 1	5	4	23	13	31	4	27	12	10	9	25	8	9	2	22	4	tr|F7AQQ3|F7AQQ3_MACMU	5.25	4.25	23.25	13.25	31.25	4.25	27.25	12.25	10.25	9.25	25.25	8.25	9.25	2.25	22.25	4.25
tr|A0A1D5Q5F5|A0A1D5Q5F5_MACMU	Glucose-6-phosphate isomerase	10	6	6	12	25	14	19	13	14	9	9	15	9	8	32	6	tr|A0A1D5Q5F5|A0A1D5Q5F5_MACMU	10.25	6.25	6.25	12.25	25.25	14.25	19.25	13.25	14.25	9.25	9.25	15.25	9.25	8.25	32.25	6.25
tr|F7GFV8|F7GFV8_MACMU	Protein-L-isoaspartate O-methyltransferase	8	16	11	10	11	11	9	15	13	15	7	8	10	12	11	12	tr|F7GFV8|F7GFV8_MACMU	8.25	16.25	11.25	10.25	11.25	11.25	9.25	15.25	13.25	15.25	7.25	8.25	10.25	12.25	11.25	12.25
tr|F7H0U5|F7H0U5_MACMU	ARVCF delta catenin family member	7	3	29	2	31	1	27	2	10	3	30	3	11	3	16	1	tr|F7H0U5|F7H0U5_MACMU	7.25	3.25	29.25	2.25	31.25	1.25	27.25	2.25	10.25	3.25	30.25	3.25	11.25	3.25	16.25	1.25
tr|F6V7H4|F6V7H4_MACMU	Neuronal cell adhesion molecule	8	0	31	0	26	0	29	0	10	0	51	0	8	0	13	0	tr|F6V7H4|F6V7H4_MACMU	8.25	0.25	31.25	0.25	26.25	0.25	29.25	0.25	10.25	0.25	51.25	0.25	8.25	0.25	13.25	0.25
tr|F6SYK0|F6SYK0_MACMU	Fructose-bisphosphate aldolase	12	11	7	9	10	10	13	11	15	12	7	6	10	11	21	10	tr|F6SYK0|F6SYK0_MACMU	12.25	11.25	7.25	9.25	10.25	10.25	13.25	11.25	15.25	12.25	7.25	6.25	10.25	11.25	21.25	10.25
tr|F7F1L7|F7F1L7_MACMU	Coactosin like F-actin binding protein 1	19	7	10	4	11	7	7	8	12	11	8	9	11	7	33	8	tr|F7F1L7|F7F1L7_MACMU	19.25	7.25	10.25	4.25	11.25	7.25	7.25	8.25	12.25	11.25	8.25	9.25	11.25	7.25	33.25	8.25
tr|A0A5F8A0A5|A0A5F8A0A5_MACMU	Moesin	5	3	14	3	9	5	15	10	22	9	18	8	13	5	28	2	tr|A0A5F8A0A5|A0A5F8A0A5_MACMU	5.25	3.25	14.25	3.25	9.25	5.25	15.25	10.25	22.25	9.25	18.25	8.25	13.25	5.25	28.25	2.25
tr|F7GNE4|F7GNE4_MACMU	Catenin beta-1	11	1	25	4	25	1	19	1	9	3	24	2	9	1	19	1	tr|F7GNE4|F7GNE4_MACMU	11.25	1.25	25.25	4.25	25.25	1.25	19.25	1.25	9.25	3.25	24.25	2.25	9.25	1.25	19.25	1.25
sp|P62940|PPIA_MACMU	Peptidyl-prolyl cis-trans isomerase A	1	11	3	19	8	14	5	18	4	11	6	22	1	14	2	14	sp|P62940|PPIA_MACMU	1.25	11.25	3.25	19.25	8.25	14.25	5.25	18.25	4.25	11.25	6.25	22.25	1.25	14.25	2.25	14.25
tr|F7B8E8|F7B8E8_MACMU	Clathrin heavy chain	5	3	10	5	21	5	22	6	6	3	16	6	4	3	23	5	tr|F7B8E8|F7B8E8_MACMU	5.25	3.25	10.25	5.25	21.25	5.25	22.25	6.25	6.25	3.25	16.25	6.25	4.25	3.25	23.25	5.25
tr|F6XQH6|F6XQH6_MACMU	Periaxin	11	0	32	1	12	0	18	0	5	0	40	0	5	0	18	0	tr|F6XQH6|F6XQH6_MACMU	11.25	0.25	32.25	1.25	12.25	0.25	18.25	0.25	5.25	0.25	40.25	0.25	5.25	0.25	18.25	0.25
tr|I0FUX3|I0FUX3_MACMU	14-3-3 protein epsilon	8	8	8	7	15	7	12	8	10	7	6	7	11	3	15	5	tr|I0FUX3|I0FUX3_MACMU	8.25	8.25	8.25	7.25	15.25	7.25	12.25	8.25	10.25	7.25	6.25	7.25	11.25	3.25	15.25	5.25
tr|A0A1D5R021|A0A1D5R021_MACMU	Pyruvate kinase	14	3	8	5	11	4	12	6	14	8	9	5	13	5	14	5	tr|A0A1D5R021|A0A1D5R021_MACMU	14.25	3.25	8.25	5.25	11.25	4.25	12.25	6.25	14.25	8.25	9.25	5.25	13.25	5.25	14.25	5.25
tr|A0A1D5RBB0|A0A1D5RBB0_MACMU	Ubiquitin carboxyl-terminal hydrolase	1	13	2	13	10	5	8	9	5	15	2	14	4	13	5	15	tr|A0A1D5RBB0|A0A1D5RBB0_MACMU	1.25	13.25	2.25	13.25	10.25	5.25	8.25	9.25	5.25	15.25	2.25	14.25	4.25	13.25	5.25	15.25
tr|F6SHZ8|F6SHZ8_MACMU	N-myc downstream regulated 1	2	4	17	6	28	4	29	9	3	3	14	3	2	2	3	2	tr|F6SHZ8|F6SHZ8_MACMU	2.25	4.25	17.25	6.25	28.25	4.25	29.25	9.25	3.25	3.25	14.25	3.25	2.25	2.25	3.25	2.25
tr|F7GGM3|F7GGM3_MACMU	Phosphoglycerate mutase	1	9	9	11	10	5	12	7	6	9	9	13	5	10	5	10	tr|F7GGM3|F7GGM3_MACMU	1.25	9.25	9.25	11.25	10.25	5.25	12.25	7.25	6.25	9.25	9.25	13.25	5.25	10.25	5.25	10.25
tr|A0A1D5QFC1|A0A1D5QFC1_MACMU	Phosphatidylethanolamine binding protein 1	4	8	2	13	4	16	3	14	3	6	8	19	2	15	2	9	tr|A0A1D5QFC1|A0A1D5QFC1_MACMU	4.25	8.25	2.25	13.25	4.25	16.25	3.25	14.25	3.25	6.25	8.25	19.25	2.25	15.25	2.25	9.25
tr|A0A5F7ZEN7|A0A5F7ZEN7_MACMU	Gap junction protein	13	0	22	0	22	0	22	0	7	0	24	0	9	0	6	0	tr|A0A5F7ZEN7|A0A5F7ZEN7_MACMU	13.25	0.25	22.25	0.25	22.25	0.25	22.25	0.25	7.25	0.25	24.25	0.25	9.25	0.25	6.25	0.25
tr|F7FED6|F7FED6_MACMU	Limbic system associated membrane protein	2	0	20	0	25	0	17	0	8	0	30	0	10	0	12	0	tr|F7FED6|F7FED6_MACMU	2.25	0.25	20.25	0.25	25.25	0.25	17.25	0.25	8.25	0.25	30.25	0.25	10.25	0.25	12.25	0.25
sp|Q8HXQ0|SODC_MACMU	Superoxide dismutase [Cu-Zn]	2	8	3	14	7	18	2	13	6	8	8	13	4	6	3	8	sp|Q8HXQ0|SODC_MACMU	2.25	8.25	3.25	14.25	7.25	18.25	2.25	13.25	6.25	8.25	8.25	13.25	4.25	6.25	3.25	8.25
tr|F7F210|F7F210_MACMU	Actin alpha cardiac muscle 1	10	2	9	8	9	6	7	8	11	8	9	4	8	3	16	5	tr|F7F210|F7F210_MACMU	10.25	2.25	9.25	8.25	9.25	6.25	7.25	8.25	11.25	8.25	9.25	4.25	8.25	3.25	16.25	5.25
tr|F7BWK5|F7BWK5_MACMU	Erythrocyte membrane protein band 4.1 like 2	13	0	18	1	16	1	19	2	6	1	14	2	7	1	14	0	tr|F7BWK5|F7BWK5_MACMU	13.25	0.25	18.25	1.25	16.25	1.25	19.25	2.25	6.25	1.25	14.25	2.25	7.25	1.25	14.25	0.25
tr|F7GIV7|F7GIV7_MACMU	6-phosphogluconate dehydrogenase, decarboxylating	3	13	1	10	5	5	2	11	7	12	3	12	7	7	6	9	tr|F7GIV7|F7GIV7_MACMU	3.25	13.25	1.25	10.25	5.25	5.25	2.25	11.25	7.25	12.25	3.25	12.25	7.25	7.25	6.25	9.25
tr|F7GUR7|F7GUR7_MACMU	ATP-dependent RNA helicase	13	3	9	3	14	3	12	2	8	3	10	2	8	2	16	2	tr|F7GUR7|F7GUR7_MACMU	13.25	3.25	9.25	3.25	14.25	3.25	12.25	2.25	8.25	3.25	10.25	2.25	8.25	2.25	16.25	2.25
tr|F7H6X2|F7H6X2_MACMU	Nucleoside diphosphate kinase	2	15	0	7	1	10	0	8	6	24	0	9	4	10	5	8	tr|F7H6X2|F7H6X2_MACMU	2.25	15.25	0.25	7.25	1.25	10.25	0.25	8.25	6.25	24.25	0.25	9.25	4.25	10.25	5.25	8.25
tr|H9ES33|H9ES33_MACMU	Adenosylhomocysteinase	0	15	0	9	0	10	0	12	4	18	1	10	2	10	2	16	tr|H9ES33|H9ES33_MACMU	0.25	15.25	0.25	9.25	0.25	10.25	0.25	12.25	4.25	18.25	1.25	10.25	2.25	10.25	2.25	16.25
tr|F6RLH5|F6RLH5_MACMU	Heat shock cognate 71 kDa protein isoform 1	0	4	8	15	7	10	10	16	2	5	7	14	0	3	2	5	tr|F6RLH5|F6RLH5_MACMU	0.25	4.25	8.25	15.25	7.25	10.25	10.25	16.25	2.25	5.25	7.25	14.25	0.25	3.25	2.25	5.25
tr|F7HRU0|F7HRU0_MACMU	Glucose-6-phosphate 1-dehydrogenase	10	3	5	6	3	0	6	1	18	5	8	2	5	1	30	2	tr|F7HRU0|F7HRU0_MACMU	10.25	3.25	5.25	6.25	3.25	0.25	6.25	1.25	18.25	5.25	8.25	2.25	5.25	1.25	30.25	2.25
tr|A0A1D5Q262|A0A1D5Q262_MACMU	Rab GDP dissociation inhibitor	9	2	3	5	5	5	8	9	11	6	6	4	11	3	14	3	tr|A0A1D5Q262|A0A1D5Q262_MACMU	9.25	2.25	3.25	5.25	5.25	5.25	8.25	9.25	11.25	6.25	6.25	4.25	11.25	3.25	14.25	3.25
tr|F6W871|F6W871_MACMU	Protein 4.1	7	1	12	2	7	3	8	3	9	3	16	3	6	3	13	4	tr|F6W871|F6W871_MACMU	7.25	1.25	12.25	2.25	7.25	3.25	8.25	3.25	9.25	3.25	16.25	3.25	6.25	3.25	13.25	4.25
tr|A0A5F7ZPZ3|A0A5F7ZPZ3_MACMU	Dynein cytoplasmic 1 heavy chain 1	6	1	14	5	16	1	22	1	7	2	6	3	2	1	12	0	tr|A0A5F7ZPZ3|A0A5F7ZPZ3_MACMU	6.25	1.25	14.25	5.25	16.25	1.25	22.25	1.25	7.25	2.25	6.25	3.25	2.25	1.25	12.25	0.25
tr|F6YFG3|F6YFG3_MACMU	Catenin alpha 2	1	2	14	5	15	1	13	3	3	5	25	2	1	1	7	1	tr|F6YFG3|F6YFG3_MACMU	1.25	2.25	14.25	5.25	15.25	1.25	13.25	3.25	3.25	5.25	25.25	2.25	1.25	1.25	7.25	1.25
tr|G7MXF7|G7MXF7_MACMU	Cofilin-2	12	0	17	1	10	1	15	1	8	1	10	1	8	0	10	1	tr|G7MXF7|G7MXF7_MACMU	12.25	0.25	17.25	1.25	10.25	1.25	15.25	1.25	8.25	1.25	10.25	1.25	8.25	0.25	10.25	1.25
tr|A0A5K1V3J7|A0A5K1V3J7_MACMU	Transitional endoplasmic reticulum ATPase	0	0	13	6	21	4	14	8	1	3	12	6	1	2	3	1	tr|A0A5K1V3J7|A0A5K1V3J7_MACMU	0.25	0.25	13.25	6.25	21.25	4.25	14.25	8.25	1.25	3.25	12.25	6.25	1.25	2.25	3.25	1.25
tr|A0A5F8A7N3|A0A5F8A7N3_MACMU	Aquaporin-5	13	0	6	0	15	0	13	0	10	0	16	0	5	0	13	0	tr|A0A5F8A7N3|A0A5F8A7N3_MACMU	13.25	0.25	6.25	0.25	15.25	0.25	13.25	0.25	10.25	0.25	16.25	0.25	5.25	0.25	13.25	0.25
tr|G7MGP8|G7MGP8_MACMU	Peroxiredoxin-1	4	8	1	9	3	6	4	11	5	8	2	10	3	5	5	4	tr|G7MGP8|G7MGP8_MACMU	4.25	8.25	1.25	9.25	3.25	6.25	4.25	11.25	5.25	8.25	2.25	10.25	3.25	5.25	5.25	4.25
tr|F7GZ13|F7GZ13_MACMU	Filamin C	4	3	11	1	6	1	11	1	6	7	13	1	2	5	10	5	tr|F7GZ13|F7GZ13_MACMU	4.25	3.25	11.25	1.25	6.25	1.25	11.25	1.25	6.25	7.25	13.25	1.25	2.25	5.25	10.25	5.25
tr|A0A5F7ZD02|A0A5F7ZD02_MACMU	carbonyl reductase (NADPH)	7	7	4	7	7	2	2	7	9	6	1	2	7	3	12	2	tr|A0A5F7ZD02|A0A5F7ZD02_MACMU	7.25	7.25	4.25	7.25	7.25	2.25	2.25	7.25	9.25	6.25	1.25	2.25	7.25	3.25	12.25	2.25
tr|F7HKH3|F7HKH3_MACMU	Lactase like	7	0	11	0	7	0	15	0	8	0	20	1	9	0	7	0	tr|F7HKH3|F7HKH3_MACMU	7.25	0.25	11.25	0.25	7.25	0.25	15.25	0.25	8.25	0.25	20.25	1.25	9.25	0.25	7.25	0.25
tr|G7MDZ6|G7MDZ6_MACMU	T-complex protein 1 subunit gamma	6	1	7	2	11	3	13	4	4	0	5	2	6	3	13	4	tr|G7MDZ6|G7MDZ6_MACMU	6.25	1.25	7.25	2.25	11.25	3.25	13.25	4.25	4.25	0.25	5.25	2.25	6.25	3.25	13.25	4.25
sp|P69895|TBB5_MACMU	Tubulin beta chain	5	2	8	0	5	1	20	1	2	2	18	2	4	2	10	1	sp|P69895|TBB5_MACMU	5.25	2.25	8.25	0.25	5.25	1.25	20.25	1.25	2.25	2.25	18.25	2.25	4.25	2.25	10.25	1.25
tr|F7H8S7|F7H8S7_MACMU	Tubulin alpha chain	5	4	7	4	4	5	5	4	6	4	2	4	9	3	12	3	tr|F7H8S7|F7H8S7_MACMU	5.25	4.25	7.25	4.25	4.25	5.25	5.25	4.25	6.25	4.25	2.25	4.25	9.25	3.25	12.25	3.25
tr|F6WI86|F6WI86_MACMU	Cadherin 2	5	1	11	1	13	0	14	1	3	0	21	1	2	0	7	0	tr|F6WI86|F6WI86_MACMU	5.25	1.25	11.25	1.25	13.25	0.25	14.25	1.25	3.25	0.25	21.25	1.25	2.25	0.25	7.25	0.25
tr|A0A5F7Z6W0|A0A5F7Z6W0_MACMU	protein-ribulosamine 3-kinase	7	3	4	3	7	4	6	3	8	3	8	6	2	1	9	5	tr|A0A5F7Z6W0|A0A5F7Z6W0_MACMU	7.25	3.25	4.25	3.25	7.25	4.25	6.25	3.25	8.25	3.25	8.25	6.25	2.25	1.25	9.25	5.25
tr|A0A1D5Q1R6|A0A1D5Q1R6_MACMU	S-(hydroxymethyl)glutathione dehydrogenase	5	5	1	5	6	3	4	4	6	3	2	6	9	4	10	5	tr|A0A1D5Q1R6|A0A1D5Q1R6_MACMU	5.25	5.25	1.25	5.25	6.25	3.25	4.25	4.25	6.25	3.25	2.25	6.25	9.25	4.25	10.25	5.25
tr|A0A1D5QSK0|A0A1D5QSK0_MACMU	WD repeat domain 1	5	1	5	3	3	2	5	2	7	2	6	3	6	3	20	2	tr|A0A1D5QSK0|A0A1D5QSK0_MACMU	5.25	1.25	5.25	3.25	3.25	2.25	5.25	2.25	7.25	2.25	6.25	3.25	6.25	3.25	20.25	2.25
tr|A0A5F8ADC5|A0A5F8ADC5_MACMU	ADP ribosylation factor 1	2	3	5	4	9	6	8	4	5	4	5	1	6	2	7	3	tr|A0A5F8ADC5|A0A5F8ADC5_MACMU	2.25	3.25	5.25	4.25	9.25	6.25	8.25	4.25	5.25	4.25	5.25	1.25	6.25	2.25	7.25	3.25
tr|G7MPT7|G7MPT7_MACMU	Malic enzyme	5	4	0	9	1	5	2	3	9	12	1	2	3	2	9	6	tr|G7MPT7|G7MPT7_MACMU	5.25	4.25	0.25	9.25	1.25	5.25	2.25	3.25	9.25	12.25	1.25	2.25	3.25	2.25	9.25	6.25
sp|P15426|TPIS_MACMU	Triosephosphate isomerase	5	1	2	4	6	6	7	5	4	2	6	8	2	2	6	3	sp|P15426|TPIS_MACMU	5.25	1.25	2.25	4.25	6.25	6.25	7.25	5.25	4.25	2.25	6.25	8.25	2.25	2.25	6.25	3.25
sp|Q28522|ALBU_MACMU	Albumin (Fragment)	11	14	4	6	4	5	2	9	2	3	2	5	0	1	0	1	sp|Q28522|ALBU_MACMU	11.25	14.25	4.25	6.25	4.25	5.25	2.25	9.25	2.25	3.25	2.25	5.25	0.25	1.25	0.25	1.25
tr|H9EMN0|H9EMN0_MACMU	Cullin associated and neddylation dissociated 1	6	2	7	3	9	1	11	2	4	2	8	1	2	1	8	1	tr|H9EMN0|H9EMN0_MACMU	6.25	2.25	7.25	3.25	9.25	1.25	11.25	2.25	4.25	2.25	8.25	1.25	2.25	1.25	8.25	1.25
tr|F6YNN1|F6YNN1_MACMU	Annexin	2	6	1	6	1	6	3	7	5	7	3	6	1	6	3	5	tr|F6YNN1|F6YNN1_MACMU	2.25	6.25	1.25	6.25	1.25	6.25	3.25	7.25	5.25	7.25	3.25	6.25	1.25	6.25	3.25	5.25
tr|F7BPI7|F7BPI7_MACMU	Tumor protein p53 inducible protein 3	3	3	3	8	3	7	3	9	4	6	3	6	2	1	4	2	tr|F7BPI7|F7BPI7_MACMU	3.25	3.25	3.25	8.25	3.25	7.25	3.25	9.25	4.25	6.25	3.25	6.25	2.25	1.25	4.25	2.25
tr|F7HT50|F7HT50_MACMU	H(+)-transporting two-sector ATPase	4	0	6	1	3	0	8	1	8	3	6	2	8	1	10	4	tr|F7HT50|F7HT50_MACMU	4.25	0.25	6.25	1.25	3.25	0.25	8.25	1.25	8.25	3.25	6.25	2.25	8.25	1.25	10.25	4.25
tr|F7GY91|F7GY91_MACMU	Rac family small GTPase 1	9	1	8	0	9	0	9	0	4	1	10	2	4	0	7	0	tr|F7GY91|F7GY91_MACMU	9.25	1.25	8.25	0.25	9.25	0.25	9.25	0.25	4.25	1.25	10.25	2.25	4.25	0.25	7.25	0.25
tr|A0A1D5Q1K7|A0A1D5Q1K7_MACMU	Aldo-keto reductase family 1 member B	2	8	0	5	0	5	1	6	5	10	1	3	3	3	5	5	tr|A0A1D5Q1K7|A0A1D5Q1K7_MACMU	2.25	8.25	0.25	5.25	0.25	5.25	1.25	6.25	5.25	10.25	1.25	3.25	3.25	3.25	5.25	5.25
tr|F7H5C8|F7H5C8_MACMU	Crystallin gamma N	2	3	7	3	5	5	8	7	3	1	2	1	2	3	8	2	tr|F7H5C8|F7H5C8_MACMU	2.25	3.25	7.25	3.25	5.25	5.25	8.25	7.25	3.25	1.25	2.25	1.25	2.25	3.25	8.25	2.25
tr|H9ZFL2|H9ZFL2_MACMU	Aminopeptidase	9	1	3	3	4	0	5	1	6	2	6	2	2	1	15	1	tr|H9ZFL2|H9ZFL2_MACMU	9.25	1.25	3.25	3.25	4.25	0.25	5.25	1.25	6.25	2.25	6.25	2.25	2.25	1.25	15.25	1.25
tr|A0A1D5QFJ9|A0A1D5QFJ9_MACMU	Ubiquitin-like domain-containing protein	2	5	4	4	4	4	3	3	3	6	3	5	1	5	3	5	tr|A0A1D5QFJ9|A0A1D5QFJ9_MACMU	2.25	5.25	4.25	4.25	4.25	4.25	3.25	3.25	3.25	6.25	3.25	5.25	1.25	5.25	3.25	5.25
tr|A0A5F8A0Y6|A0A5F8A0Y6_MACMU	GTP-binding nuclear protein Ran	4	0	2	2	10	4	6	5	3	3	3	3	4	4	3	2	tr|A0A5F8A0Y6|A0A5F8A0Y6_MACMU	4.25	0.25	2.25	2.25	10.25	4.25	6.25	5.25	3.25	3.25	3.25	3.25	4.25	4.25	3.25	2.25
tr|F7H4J1|F7H4J1_MACMU	Biliverdin reductase A	3	3	2	3	3	3	4	3	4	4	2	4	3	3	9	5	tr|F7H4J1|F7H4J1_MACMU	3.25	3.25	2.25	3.25	3.25	3.25	4.25	3.25	4.25	4.25	2.25	4.25	3.25	3.25	9.25	5.25
tr|A0A1D5QQX5|A0A1D5QQX5_MACMU	Elongation factor 2	3	1	2	1	8	4	10	3	1	1	3	2	4	1	11	1	tr|A0A1D5QQX5|A0A1D5QQX5_MACMU	3.25	1.25	2.25	1.25	8.25	4.25	10.25	3.25	1.25	1.25	3.25	2.25	4.25	1.25	11.25	1.25
tr|A0A5F7ZM62|A0A5F7ZM62_MACMU	Single-pass membrane protein with coiled-coil domains 3	6	0	10	1	13	1	5	1	1	2	4	0	5	1	5	1	tr|A0A5F7ZM62|A0A5F7ZM62_MACMU	6.25	0.25	10.25	1.25	13.25	1.25	5.25	1.25	1.25	2.25	4.25	0.25	5.25	1.25	5.25	1.25
tr|A0A1D5RDC8|A0A1D5RDC8_MACMU	T-complex protein 1 subunit eta	5	0	7	0	5	0	11	1	4	1	5	0	2	0	14	0	tr|A0A1D5RDC8|A0A1D5RDC8_MACMU	5.25	0.25	7.25	0.25	5.25	0.25	11.25	1.25	4.25	1.25	5.25	0.25	2.25	0.25	14.25	0.25
tr|F7AI55|F7AI55_MACMU	Lens fiber membrane intrinsic protein	4	0	13	0	9	1	5	0	6	0	8	0	1	0	8	0	tr|F7AI55|F7AI55_MACMU	4.25	0.25	13.25	0.25	9.25	1.25	5.25	0.25	6.25	0.25	8.25	0.25	1.25	0.25	8.25	0.25
tr|F7FVX9|F7FVX9_MACMU	Cell division control protein 42 homolog	3	3	4	0	7	0	7	1	5	3	7	1	6	0	8	0	tr|F7FVX9|F7FVX9_MACMU	3.25	3.25	4.25	0.25	7.25	0.25	7.25	1.25	5.25	3.25	7.25	1.25	6.25	0.25	8.25	0.25
tr|A0A1D5R251|A0A1D5R251_MACMU	Malate dehydrogenase	0	7	0	5	1	4	2	4	3	5	1	7	0	7	3	5	tr|A0A1D5R251|A0A1D5R251_MACMU	0.25	7.25	0.25	5.25	1.25	4.25	2.25	4.25	3.25	5.25	1.25	7.25	0.25	7.25	3.25	5.25
tr|F6XLR8|F6XLR8_MACMU	14-3-3 protein gamma	5	3	1	1	4	2	4	3	5	5	3	2	3	4	4	3	tr|F6XLR8|F6XLR8_MACMU	5.25	3.25	1.25	1.25	4.25	2.25	4.25	3.25	5.25	5.25	3.25	2.25	3.25	4.25	4.25	3.25
tr|H9EVV9|H9EVV9_MACMU	Tudor domain-containing protein 7	6	0	7	2	5	0	8	0	3	0	7	1	4	1	7	1	tr|H9EVV9|H9EVV9_MACMU	6.25	0.25	7.25	2.25	5.25	0.25	8.25	0.25	3.25	0.25	7.25	1.25	4.25	1.25	7.25	1.25
tr|H9G1L0|H9G1L0_MACMU	Chaperonin containing TCP1 subunit 6A	4	0	6	1	8	1	6	1	4	0	4	3	2	1	10	0	tr|H9G1L0|H9G1L0_MACMU	4.25	0.25	6.25	1.25	8.25	1.25	6.25	1.25	4.25	0.25	4.25	3.25	2.25	1.25	10.25	0.25
tr|A0A1D5QCN2|A0A1D5QCN2_MACMU	Ras homolog family member A	5	1	4	1	6	0	5	1	4	1	10	0	3	0	7	0	tr|A0A1D5QCN2|A0A1D5QCN2_MACMU	5.25	1.25	4.25	1.25	6.25	0.25	5.25	1.25	4.25	1.25	10.25	0.25	3.25	0.25	7.25	0.25
tr|F7GVP7|F7GVP7_MACMU	Glutathione peroxidase	0	4	0	4	0	2	0	1	4	15	0	5	1	4	2	5	tr|F7GVP7|F7GVP7_MACMU	0.25	4.25	0.25	4.25	0.25	2.25	0.25	1.25	4.25	15.25	0.25	5.25	1.25	4.25	2.25	5.25
tr|F6WWX7|F6WWX7_MACMU	Glutathione S-transferase	1	6	2	5	1	3	2	2	4	4	1	2	1	4	5	3	tr|F6WWX7|F6WWX7_MACMU	1.25	6.25	2.25	5.25	1.25	3.25	2.25	2.25	4.25	4.25	1.25	2.25	1.25	4.25	5.25	3.25
tr|F7GN57|F7GN57_MACMU	Isocitrate dehydrogenase [NADP]	5	1	3	2	4	1	6	3	6	3	2	2	3	1	4	0	tr|F7GN57|F7GN57_MACMU	5.25	1.25	3.25	2.25	4.25	1.25	6.25	3.25	6.25	3.25	2.25	2.25	3.25	1.25	4.25	0.25
tr|A0A5F8AMU1|A0A5F8AMU1_MACMU	ATP-dependent 6-phosphofructokinase	4	3	4	0	0	0	0	0	8	3	2	1	7	0	12	0	tr|A0A5F8AMU1|A0A5F8AMU1_MACMU	4.25	3.25	4.25	0.25	0.25	0.25	0.25	0.25	8.25	3.25	2.25	1.25	7.25	0.25	12.25	0.25
tr|F7A091|F7A091_MACMU	RAB6A, member RAS onco family	7	0	6	1	6	0	5	0	5	0	4	0	4	0	5	1	tr|F7A091|F7A091_MACMU	7.25	0.25	6.25	1.25	6.25	0.25	5.25	0.25	5.25	0.25	4.25	0.25	4.25	0.25	5.25	1.25
tr|A0A5F7ZBU8|A0A5F7ZBU8_MACMU	T-complex protein 1 subunit delta	2	1	6	1	1	1	4	4	3	2	5	3	1	0	7	2	tr|A0A5F7ZBU8|A0A5F7ZBU8_MACMU	2.25	1.25	6.25	1.25	1.25	1.25	4.25	4.25	3.25	2.25	5.25	3.25	1.25	0.25	7.25	2.25
tr|F6RV29|F6RV29_MACMU	Alpha-1,4 glucan phosphorylase	5	0	3	0	5	0	7	0	6	1	3	0	3	0	10	0	tr|F6RV29|F6RV29_MACMU	5.25	0.25	3.25	0.25	5.25	0.25	7.25	0.25	6.25	1.25	3.25	0.25	3.25	0.25	10.25	0.25
tr|H9EMA0|H9EMA0_MACMU	Tubulin-folding cofactor B	3	0	7	0	6	0	9	0	3	0	6	1	3	0	5	0	tr|H9EMA0|H9EMA0_MACMU	3.25	0.25	7.25	0.25	6.25	0.25	9.25	0.25	3.25	0.25	6.25	1.25	3.25	0.25	5.25	0.25
tr|A0A1D5Q0K5|A0A1D5Q0K5_MACMU	Dihydropyrimidinase like 2	4	0	8	0	9	0	7	0	2	0	4	2	2	0	4	0	tr|A0A1D5Q0K5|A0A1D5Q0K5_MACMU	4.25	0.25	8.25	0.25	9.25	0.25	7.25	0.25	2.25	0.25	4.25	2.25	2.25	0.25	4.25	0.25
tr|A0A1D5Q9E4|A0A1D5Q9E4_MACMU	Aldo-keto reductase family 1 member B10	4	8	0	2	0	0	1	1	5	3	1	1	4	0	5	4	tr|A0A1D5Q9E4|A0A1D5Q9E4_MACMU	4.25	8.25	0.25	2.25	0.25	0.25	1.25	1.25	5.25	3.25	1.25	1.25	4.25	0.25	5.25	4.25
tr|A0A5F8AVB2|A0A5F8AVB2_MACMU	Serpin family B member 1	0	3	1	4	0	0	0	1	4	6	1	4	1	5	2	7	tr|A0A5F8AVB2|A0A5F8AVB2_MACMU	0.25	3.25	1.25	4.25	0.25	0.25	0.25	1.25	4.25	6.25	1.25	4.25	1.25	5.25	2.25	7.25
tr|F6VIT7|F6VIT7_MACMU	RuvB-like helicase	1	0	3	1	8	2	8	2	3	0	6	1	2	0	1	1	tr|F6VIT7|F6VIT7_MACMU	1.25	0.25	3.25	1.25	8.25	2.25	8.25	2.25	3.25	0.25	6.25	1.25	2.25	0.25	1.25	1.25
tr|A0A1D5R1I4|A0A1D5R1I4_MACMU	cAMP-dependent protein kinase	4	2	4	3	2	1	2	1	2	1	3	2	4	0	5	1	tr|A0A1D5R1I4|A0A1D5R1I4_MACMU	4.25	2.25	4.25	3.25	2.25	1.25	2.25	1.25	2.25	1.25	3.25	2.25	4.25	0.25	5.25	1.25
tr|A0A5F8ATC3|A0A5F8ATC3_MACMU	2-iminobutanoate/2-iminopropanoate deaminase	0	5	0	2	0	2	0	1	3	7	0	6	0	2	2	7	tr|A0A5F8ATC3|A0A5F8ATC3_MACMU	0.25	5.25	0.25	2.25	0.25	2.25	0.25	1.25	3.25	7.25	0.25	6.25	0.25	2.25	2.25	7.25
tr|H9YVT1|H9YVT1_MACMU	Farnesyl pyrophosphate synthase	5	0	2	2	2	0	4	2	3	1	2	1	5	1	4	2	tr|H9YVT1|H9YVT1_MACMU	5.25	0.25	2.25	2.25	2.25	0.25	4.25	2.25	3.25	1.25	2.25	1.25	5.25	1.25	4.25	2.25
tr|G7N6Y5|G7N6Y5_MACMU	Glycerol-3-phosphate dehydrogenase [NAD(+)]	1	2	1	1	2	1	7	3	3	0	4	4	2	0	4	0	tr|G7N6Y5|G7N6Y5_MACMU	1.25	2.25	1.25	1.25	2.25	1.25	7.25	3.25	3.25	0.25	4.25	4.25	2.25	0.25	4.25	0.25
tr|F6RRV0|F6RRV0_MACMU	Protein phosphatase 2 scaffold subunit Aalpha	2	0	3	0	12	0	6	2	1	0	2	1	2	1	2	0	tr|F6RRV0|F6RRV0_MACMU	2.25	0.25	3.25	0.25	12.25	0.25	6.25	2.25	1.25	0.25	2.25	1.25	2.25	1.25	2.25	0.25
tr|F6RZ23|F6RZ23_MACMU	Periplakin	1	0	4	0	2	0	7	0	6	0	10	0	2	0	2	0	tr|F6RZ23|F6RZ23_MACMU	1.25	0.25	4.25	0.25	2.25	0.25	7.25	0.25	6.25	0.25	10.25	0.25	2.25	0.25	2.25	0.25
tr|F6T521|F6T521_MACMU	T-complex protein 1 subunit alpha	2	2	3	0	1	0	5	2	2	1	3	0	2	0	10	1	tr|F6T521|F6T521_MACMU	2.25	2.25	3.25	0.25	1.25	0.25	5.25	2.25	2.25	1.25	3.25	0.25	2.25	0.25	10.25	1.25
tr|G7NQI2|G7NQI2_MACMU	Major vault protein	2	1	0	0	3	1	6	1	5	2	1	1	2	0	7	2	tr|G7NQI2|G7NQI2_MACMU	2.25	1.25	0.25	0.25	3.25	1.25	6.25	1.25	5.25	2.25	1.25	1.25	2.25	0.25	7.25	2.25
tr|A0A1D5QUV8|A0A1D5QUV8_MACMU	Heat shock 70 kDa protein 4	3	0	1	2	4	0	5	0	2	1	4	1	0	2	7	1	tr|A0A1D5QUV8|A0A1D5QUV8_MACMU	3.25	0.25	1.25	2.25	4.25	0.25	5.25	0.25	2.25	1.25	4.25	1.25	0.25	2.25	7.25	1.25
tr|F7FR05|F7FR05_MACMU	Adenylyl cyclase-associated protein	1	1	4	0	2	1	3	0	1	1	7	1	4	2	3	2	tr|F7FR05|F7FR05_MACMU	1.25	1.25	4.25	0.25	2.25	1.25	3.25	0.25	1.25	1.25	7.25	1.25	4.25	2.25	3.25	2.25
sp|Q6DN04|MIF_MACMU	Macrophage migration inhibitory factor	0	2	0	3	0	3	0	7	1	2	2	7	1	2	0	3	sp|Q6DN04|MIF_MACMU	0.25	2.25	0.25	3.25	0.25	3.25	0.25	7.25	1.25	2.25	2.25	7.25	1.25	2.25	0.25	3.25
tr|A0A5F7Z7J0|A0A5F7Z7J0_MACMU	RAB11B, member RAS onco family	1	0	5	1	6	1	5	0	2	0	6	1	1	1	1	1	tr|A0A5F7Z7J0|A0A5F7Z7J0_MACMU	1.25	0.25	5.25	1.25	6.25	1.25	5.25	0.25	2.25	0.25	6.25	1.25	1.25	1.25	1.25	1.25
tr|A0A5F7ZFS9|A0A5F7ZFS9_MACMU	CYFIP related Rac1 interactor B	3	1	1	2	3	1	3	4	1	0	1	2	1	3	3	3	tr|A0A5F7ZFS9|A0A5F7ZFS9_MACMU	3.25	1.25	1.25	2.25	3.25	1.25	3.25	4.25	1.25	0.25	1.25	2.25	1.25	3.25	3.25	3.25
tr|H9Z5Q5|H9Z5Q5_MACMU	Adenylosuccinate lyase	0	4	0	2	2	3	2	2	2	4	0	2	5	3	0	1	tr|H9Z5Q5|H9Z5Q5_MACMU	0.25	4.25	0.25	2.25	2.25	3.25	2.25	2.25	2.25	4.25	0.25	2.25	5.25	3.25	0.25	1.25
tr|A0A5F7ZW22|A0A5F7ZW22_MACMU	RuvB-like helicase	3	0	6	0	6	1	5	0	2	0	3	1	1	0	3	0	tr|A0A5F7ZW22|A0A5F7ZW22_MACMU	3.25	0.25	6.25	0.25	6.25	1.25	5.25	0.25	2.25	0.25	3.25	1.25	1.25	0.25	3.25	0.25
tr|G7MGP9|G7MGP9_MACMU	Aldo-keto reductase family 1 member A1	2	1	2	3	1	1	2	1	3	1	1	3	2	3	4	1	tr|G7MGP9|G7MGP9_MACMU	2.25	1.25	2.25	3.25	1.25	1.25	2.25	1.25	3.25	1.25	1.25	3.25	2.25	3.25	4.25	1.25
tr|A0A1D5Q161|A0A1D5Q161_MACMU	Serine/threonine-protein phosphatase 2A activator	1	0	1	0	1	1	3	0	6	4	2	1	1	0	8	1	tr|A0A1D5Q161|A0A1D5Q161_MACMU	1.25	0.25	1.25	0.25	1.25	1.25	3.25	0.25	6.25	4.25	2.25	1.25	1.25	0.25	8.25	1.25
tr|A0A1D5Q6B2|A0A1D5Q6B2_MACMU	Spectrin beta chain	0	0	7	0	9	0	6	0	1	0	6	0	1	0	0	0	tr|A0A1D5Q6B2|A0A1D5Q6B2_MACMU	0.25	0.25	7.25	0.25	9.25	0.25	6.25	0.25	1.25	0.25	6.25	0.25	1.25	0.25	0.25	0.25
tr|A0A1D5QJF8|A0A1D5QJF8_MACMU	Monoglyceride lipase	0	1	4	1	1	1	2	1	1	3	2	1	0	0	11	1	tr|A0A1D5QJF8|A0A1D5QJF8_MACMU	0.25	1.25	4.25	1.25	1.25	1.25	2.25	1.25	1.25	3.25	2.25	1.25	0.25	0.25	11.25	1.25
tr|A0A5F8ARL1|A0A5F8ARL1_MACMU	Pyruvate kinase	3	2	2	1	2	0	1	1	4	1	1	1	3	1	5	2	tr|A0A5F8ARL1|A0A5F8ARL1_MACMU	3.25	2.25	2.25	1.25	2.25	0.25	1.25	1.25	4.25	1.25	1.25	1.25	3.25	1.25	5.25	2.25
tr|F7CMB6|F7CMB6_MACMU	N-acetylated alpha-linked acidic dipeptidase 2	3	0	7	0	3	0	6	0	0	0	8	0	0	0	3	0	tr|F7CMB6|F7CMB6_MACMU	3.25	0.25	7.25	0.25	3.25	0.25	6.25	0.25	0.25	0.25	8.25	0.25	0.25	0.25	3.25	0.25
tr|H9EM17|H9EM17_MACMU	Destrin isoform a	3	1	2	1	4	0	5	0	1	1	4	0	2	0	5	1	tr|H9EM17|H9EM17_MACMU	3.25	1.25	2.25	1.25	4.25	0.25	5.25	0.25	1.25	1.25	4.25	0.25	2.25	0.25	5.25	1.25
tr|A0A1D5QE04|A0A1D5QE04_MACMU	Actinin alpha 1	0	6	3	1	2	1	1	1	1	3	1	0	1	3	3	2	tr|A0A1D5QE04|A0A1D5QE04_MACMU	0.25	6.25	3.25	1.25	2.25	1.25	1.25	1.25	1.25	3.25	1.25	0.25	1.25	3.25	3.25	2.25
tr|F6PJP5|F6PJP5_MACMU	T-complex protein 1 subunit beta	0	0	2	1	3	1	5	0	2	0	5	0	2	0	8	0	tr|F6PJP5|F6PJP5_MACMU	0.25	0.25	2.25	1.25	3.25	1.25	5.25	0.25	2.25	0.25	5.25	0.25	2.25	0.25	8.25	0.25
tr|A0A5F8A9Q1|A0A5F8A9Q1_MACMU	Nucleosome assembly protein 1 like 4	1	0	3	0	8	1	6	0	0	1	5	1	1	0	1	0	tr|A0A5F8A9Q1|A0A5F8A9Q1_MACMU	1.25	0.25	3.25	0.25	8.25	1.25	6.25	0.25	0.25	1.25	5.25	1.25	1.25	0.25	1.25	0.25
tr|F6PLE2|F6PLE2_MACMU	Synaptobrevin homolog YKT6	1	0	4	0	7	0	6	0	2	0	4	0	1	0	3	0	tr|F6PLE2|F6PLE2_MACMU	1.25	0.25	4.25	0.25	7.25	0.25	6.25	0.25	2.25	0.25	4.25	0.25	1.25	0.25	3.25	0.25
tr|F6WHT9|F6WHT9_MACMU	N-acetyl-D-glucosamine kinase	2	0	1	0	2	1	2	0	4	1	2	2	3	2	4	1	tr|F6WHT9|F6WHT9_MACMU	2.25	0.25	1.25	0.25	2.25	1.25	2.25	0.25	4.25	1.25	2.25	2.25	3.25	2.25	4.25	1.25
tr|G7NLB5|G7NLB5_MACMU	Peroxiredoxin-2 isoform a	0	3	0	2	0	1	1	4	1	2	0	3	2	4	1	3	tr|G7NLB5|G7NLB5_MACMU	0.25	3.25	0.25	2.25	0.25	1.25	1.25	4.25	1.25	2.25	0.25	3.25	2.25	4.25	1.25	3.25
tr|A0A1D5Q264|A0A1D5Q264_MACMU	Annexin	1	1	1	3	0	1	0	2	1	3	2	1	1	0	5	4	tr|A0A1D5Q264|A0A1D5Q264_MACMU	1.25	1.25	1.25	3.25	0.25	1.25	0.25	2.25	1.25	3.25	2.25	1.25	1.25	0.25	5.25	4.25
tr|A0A1D5QEZ4|A0A1D5QEZ4_MACMU	Nascent polypeptide associated complex subunit alpha	3	0	2	2	5	0	4	1	3	0	1	0	3	0	2	0	tr|A0A1D5QEZ4|A0A1D5QEZ4_MACMU	3.25	0.25	2.25	2.25	5.25	0.25	4.25	1.25	3.25	0.25	1.25	0.25	3.25	0.25	2.25	0.25
tr|A0A1D5QTS1|A0A1D5QTS1_MACMU	Four and a half LIM domains 1	3	0	3	0	5	0	4	0	1	0	1	2	2	0	4	1	tr|A0A1D5QTS1|A0A1D5QTS1_MACMU	3.25	0.25	3.25	0.25	5.25	0.25	4.25	0.25	1.25	0.25	1.25	2.25	2.25	0.25	4.25	1.25
tr|A0A5F8A1T9|A0A5F8A1T9_MACMU	E1 ubiquitin-activating enzyme	0	0	3	1	2	2	3	2	2	2	2	1	0	0	5	0	tr|A0A5F8A1T9|A0A5F8A1T9_MACMU	0.25	0.25	3.25	1.25	2.25	2.25	3.25	2.25	2.25	2.25	2.25	1.25	0.25	0.25	5.25	0.25
tr|F6W8M4|F6W8M4_MACMU	Spectrin beta chain	0	0	5	0	7	0	5	0	2	0	4	0	0	0	2	0	tr|F6W8M4|F6W8M4_MACMU	0.25	0.25	5.25	0.25	7.25	0.25	5.25	0.25	2.25	0.25	4.25	0.25	0.25	0.25	2.25	0.25
tr|F6WM87|F6WM87_MACMU	Protein kinase cAMP-dependent type I regulatory subunit alpha	3	0	3	0	5	0	6	0	1	0	2	1	0	0	3	1	tr|F6WM87|F6WM87_MACMU	3.25	0.25	3.25	0.25	5.25	0.25	6.25	0.25	1.25	0.25	2.25	1.25	0.25	0.25	3.25	1.25
tr|F7C1V2|F7C1V2_MACMU	Caveolin 1	2	0	2	0	0	0	2	0	8	0	6	0	0	0	5	0	tr|F7C1V2|F7C1V2_MACMU	2.25	0.25	2.25	0.25	0.25	0.25	2.25	0.25	8.25	0.25	6.25	0.25	0.25	0.25	5.25	0.25
tr|F7H568|F7H568_MACMU	Myotrophin	2	1	3	1	1	1	2	2	0	1	1	6	2	1	0	1	tr|F7H568|F7H568_MACMU	2.25	1.25	3.25	1.25	1.25	1.25	2.25	2.25	0.25	1.25	1.25	6.25	2.25	1.25	0.25	1.25
tr|A0A1I7Q469|A0A1I7Q469_MACMU	ATP-dependent (S)-NAD(P)H-hydrate dehydratase	0	4	0	0	0	1	0	2	2	6	0	2	0	2	2	3	tr|A0A1I7Q469|A0A1I7Q469_MACMU	0.25	4.25	0.25	0.25	0.25	1.25	0.25	2.25	2.25	6.25	0.25	2.25	0.25	2.25	2.25	3.25
tr|F6RG83|F6RG83_MACMU	Major intrinsic protein of lens fiber	2	0	4	0	6	0	2	0	1	0	4	0	1	0	4	0	tr|F6RG83|F6RG83_MACMU	2.25	0.25	4.25	0.25	6.25	0.25	2.25	0.25	1.25	0.25	4.25	0.25	1.25	0.25	4.25	0.25
tr|G7ME45|G7ME45_MACMU	Cell adhesion molecule 3	1	0	6	0	2	0	5	0	3	0	3	0	1	0	3	0	tr|G7ME45|G7ME45_MACMU	1.25	0.25	6.25	0.25	2.25	0.25	5.25	0.25	3.25	0.25	3.25	0.25	1.25	0.25	3.25	0.25
tr|G7N7A8|G7N7A8_MACMU	RAB5B, member RAS onco family	1	2	1	1	2	1	3	1	1	3	3	1	1	1	1	1	tr|G7N7A8|G7N7A8_MACMU	1.25	2.25	1.25	1.25	2.25	1.25	3.25	1.25	1.25	3.25	3.25	1.25	1.25	1.25	1.25	1.25
tr|H9H3J2|H9H3J2_MACMU	phosphopyruvate hydratase	1	0	2	0	3	0	8	1	2	0	5	1	0	0	1	0	tr|H9H3J2|H9H3J2_MACMU	1.25	0.25	2.25	0.25	3.25	0.25	8.25	1.25	2.25	0.25	5.25	1.25	0.25	0.25	1.25	0.25
tr|A0A1D5R7P5|A0A1D5R7P5_MACMU	Inositol-1-monophosphatase	0	3	1	1	1	1	1	1	3	4	1	1	1	1	2	0	tr|A0A1D5R7P5|A0A1D5R7P5_MACMU	0.25	3.25	1.25	1.25	1.25	1.25	1.25	1.25	3.25	4.25	1.25	1.25	1.25	1.25	2.25	0.25
tr|A0A5F8AA30|A0A5F8AA30_MACMU	Transaldolase	1	6	0	1	0	1	0	2	2	2	0	1	1	2	2	1	tr|A0A5F8AA30|A0A5F8AA30_MACMU	1.25	6.25	0.25	1.25	0.25	1.25	0.25	2.25	2.25	2.25	0.25	1.25	1.25	2.25	2.25	1.25
tr|A0A1D5RA91|A0A1D5RA91_MACMU	Glycogenin 1	1	1	1	1	1	1	1	2	3	1	0	0	1	0	6	1	tr|A0A1D5RA91|A0A1D5RA91_MACMU	1.25	1.25	1.25	1.25	1.25	1.25	1.25	2.25	3.25	1.25	0.25	0.25	1.25	0.25	6.25	1.25
tr|F6XH68|F6XH68_MACMU	Uncharacterized protein	1	2	0	1	0	2	0	1	1	2	0	1	0	1	8	1	tr|F6XH68|F6XH68_MACMU	1.25	2.25	0.25	1.25	0.25	2.25	0.25	1.25	1.25	2.25	0.25	1.25	0.25	1.25	8.25	1.25
tr|A0A1D5Q8I4|A0A1D5Q8I4_MACMU	T-complex protein 1 subunit epsilon	1	1	1	0	5	1	3	0	1	0	2	0	2	0	3	0	tr|A0A1D5Q8I4|A0A1D5Q8I4_MACMU	1.25	1.25	1.25	0.25	5.25	1.25	3.25	0.25	1.25	0.25	2.25	0.25	2.25	0.25	3.25	0.25
tr|F6X1V9|F6X1V9_MACMU	phosphopyruvate hydratase	0	1	1	1	0	0	0	4	1	5	0	1	0	1	1	4	tr|F6X1V9|F6X1V9_MACMU	0.25	1.25	1.25	1.25	0.25	0.25	0.25	4.25	1.25	5.25	0.25	1.25	0.25	1.25	1.25	4.25
tr|F7GQT3|F7GQT3_MACMU	Aldose 1-epimerase	3	2	0	0	0	1	1	0	2	2	0	0	2	1	4	2	tr|F7GQT3|F7GQT3_MACMU	3.25	2.25	0.25	0.25	0.25	1.25	1.25	0.25	2.25	2.25	0.25	0.25	2.25	1.25	4.25	2.25
tr|G7MX33|G7MX33_MACMU	Proteasome subunit beta	1	1	1	1	0	1	1	1	2	1	1	1	3	1	3	1	tr|G7MX33|G7MX33_MACMU	1.25	1.25	1.25	1.25	0.25	1.25	1.25	1.25	2.25	1.25	1.25	1.25	3.25	1.25	3.25	1.25
tr|H9EQT6|H9EQT6_MACMU	Ceramide kinase	1	0	3	0	4	0	1	0	1	0	7	0	2	0	1	0	tr|H9EQT6|H9EQT6_MACMU	1.25	0.25	3.25	0.25	4.25	0.25	1.25	0.25	1.25	0.25	7.25	0.25	2.25	0.25	1.25	0.25
tr|A0A1D5Q9Q5|A0A1D5Q9Q5_MACMU	Nudix hydrolase 5	2	4	0	1	1	1	0	1	0	2	0	2	2	1	1	1	tr|A0A1D5Q9Q5|A0A1D5Q9Q5_MACMU	2.25	4.25	0.25	1.25	1.25	1.25	0.25	1.25	0.25	2.25	0.25	2.25	2.25	1.25	1.25	1.25
tr|F7AWM6|F7AWM6_MACMU	Ras-related protein Rap-2	1	1	0	0	2	0	2	0	2	2	3	1	0	1	3	1	tr|F7AWM6|F7AWM6_MACMU	1.25	1.25	0.25	0.25	2.25	0.25	2.25	0.25	2.25	2.25	3.25	1.25	0.25	1.25	3.25	1.25
tr|F7EFD7|F7EFD7_MACMU	Eukaryotic translation initiation factor 2 subunit 1	2	0	1	1	1	1	3	0	2	1	1	1	2	1	2	0	tr|F7EFD7|F7EFD7_MACMU	2.25	0.25	1.25	1.25	1.25	1.25	3.25	0.25	2.25	1.25	1.25	1.25	2.25	1.25	2.25	0.25
tr|F7GDB8|F7GDB8_MACMU	Protein S100	0	0	2	3	1	1	0	3	1	1	1	5	0	1	0	0	tr|F7GDB8|F7GDB8_MACMU	0.25	0.25	2.25	3.25	1.25	1.25	0.25	3.25	1.25	1.25	1.25	5.25	0.25	1.25	0.25	0.25
tr|F7GSV4|F7GSV4_MACMU	dimethylargininase	2	0	0	0	2	1	3	1	2	0	5	1	0	0	2	0	tr|F7GSV4|F7GSV4_MACMU	2.25	0.25	0.25	0.25	2.25	1.25	3.25	1.25	2.25	0.25	5.25	1.25	0.25	0.25	2.25	0.25
tr|A0A5F7Z7P5|A0A5F7Z7P5_MACMU	T-complex protein 1 subunit theta	0	0	3	1	2	1	5	2	1	0	0	0	0	0	2	1	tr|A0A5F7Z7P5|A0A5F7Z7P5_MACMU	0.25	0.25	3.25	1.25	2.25	1.25	5.25	2.25	1.25	0.25	0.25	0.25	0.25	0.25	2.25	1.25
tr|A0A5F8A181|A0A5F8A181_MACMU	ribose-phosphate diphosphokinase	2	0	1	0	2	1	1	1	2	1	1	0	1	0	4	1	tr|A0A5F8A181|A0A5F8A181_MACMU	2.25	0.25	1.25	0.25	2.25	1.25	1.25	1.25	2.25	1.25	1.25	0.25	1.25	0.25	4.25	1.25
tr|F7F694|F7F694_MACMU	4a-hydroxytetrahydrobiopterin dehydratase	0	2	0	2	0	2	0	1	1	3	0	2	1	1	0	3	tr|F7F694|F7F694_MACMU	0.25	2.25	0.25	2.25	0.25	2.25	0.25	1.25	1.25	3.25	0.25	2.25	1.25	1.25	0.25	3.25
tr|A0A1D5Q7A4|A0A1D5Q7A4_MACMU	RAB2A, member RAS onco family	1	0	1	1	3	0	2	0	3	0	2	1	2	0	1	0	tr|A0A1D5Q7A4|A0A1D5Q7A4_MACMU	1.25	0.25	1.25	1.25	3.25	0.25	2.25	0.25	3.25	0.25	2.25	1.25	2.25	0.25	1.25	0.25
tr|F6Z9A6|F6Z9A6_MACMU	NSF attachment protein alpha	2	0	1	1	2	0	2	0	2	0	2	0	1	0	4	0	tr|F6Z9A6|F6Z9A6_MACMU	2.25	0.25	1.25	1.25	2.25	0.25	2.25	0.25	2.25	0.25	2.25	0.25	1.25	0.25	4.25	0.25
tr|F6ZET3|F6ZET3_MACMU	ATP-dependent RNA helicase	1	1	2	1	1	1	1	0	1	0	0	1	1	1	5	0	tr|F6ZET3|F6ZET3_MACMU	1.25	1.25	2.25	1.25	1.25	1.25	1.25	0.25	1.25	0.25	0.25	1.25	1.25	1.25	5.25	0.25
tr|A0A1D5QYR5|A0A1D5QYR5_MACMU	Tubulin beta chain	2	0	1	0	2	0	2	0	2	0	1	1	1	1	2	1	tr|A0A1D5QYR5|A0A1D5QYR5_MACMU	2.25	0.25	1.25	0.25	2.25	0.25	2.25	0.25	2.25	0.25	1.25	1.25	1.25	1.25	2.25	1.25
tr|A0A5F7ZHY0|A0A5F7ZHY0_MACMU	ADP ribosylation factor like GTPase 3	0	0	1	1	4	1	3	1	0	0	2	2	0	1	0	0	tr|A0A5F7ZHY0|A0A5F7ZHY0_MACMU	0.25	0.25	1.25	1.25	4.25	1.25	3.25	1.25	0.25	0.25	2.25	2.25	0.25	1.25	0.25	0.25
tr|F7CA88|F7CA88_MACMU	Ribonuclease inhibitor	1	2	0	1	2	0	1	1	2	1	0	2	0	0	3	0	tr|F7CA88|F7CA88_MACMU	1.25	2.25	0.25	1.25	2.25	0.25	1.25	1.25	2.25	1.25	0.25	2.25	0.25	0.25	3.25	0.25
tr|F7EKN1|F7EKN1_MACMU	Eukaryotic translation initiation factor 3 subunit A	1	0	3	0	5	0	4	0	0	0	1	0	0	0	2	0	tr|F7EKN1|F7EKN1_MACMU	1.25	0.25	3.25	0.25	5.25	0.25	4.25	0.25	0.25	0.25	1.25	0.25	0.25	0.25	2.25	0.25

## Sheet: col_key_results
Column Key for edgeR results tab
Column	Header	Description
A	FASTA_key	FASTA database keys (for primary proteins)
B	Indistinguishable Proteins	Accessions of other indistinguishable proteins
C	Accession	UniProt accession
D	Identifier	UniProt identifer
E	Gene	UniProt gene symbol
F	Protein Length	Number of amino acids in protein sequence
G	Description	Protein description
H	Some Categories	Some manual categorization of major lens proteins
I	Counter	Column of ones for visible row counting
J	OrigOrder	Original table row order
K	RankOrder	Row order by abundance ranking
L	Sig YWS-YWI	"yes" if protein was statistically significant (FDR < 0.05) in respective comparison
M	Sig OWS-OWI	"yes" if protein was statistically significant (FDR < 0.05) in respective comparison
N	Sig YWS-OWS	"yes" if protein was statistically significant (FDR < 0.05) in respective comparison
O	Sig YWI-OWI	"yes" if protein was statistically significant (FDR < 0.05) in respective comparison
P	Sig Any	"yes" if protein was statistically significant (FDR < 0.05) in any comparison
Q	WS_s34_young_tmm_YWS_YWI	TMM normalized intensity for respective sample
R	WS_s39_young_tmm_YWS_YWI	TMM normalized intensity for respective sample
S	WS_s46_young_tmm_YWS_YWI	TMM normalized intensity for respective sample
T	WS_s61_young_tmm_YWS_YWI	TMM normalized intensity for respective sample
U	WI_s34_young_tmm_YWS_YWI	TMM normalized intensity for respective sample
V	WI_s39_young_tmm_YWS_YWI	TMM normalized intensity for respective sample
W	WI_s46_young_tmm_YWS_YWI	TMM normalized intensity for respective sample
X	WI_s61_young_tmm_YWS_YWI	TMM normalized intensity for respective sample
Y	logFC_YWS_YWI	Log2 fold change
Z	FC_YWS_YWI	Traditional fold change
AA	PValue_YWS_YWI	edgeR testing p-value
AB	FDR_YWS_YWI	Benjamini-Hochberg corrected p-value
AC	ave_YWS_YWS_YWI	Average for respective group
AD	ave_YWI_YWS_YWI	Average for respective group
AE	direction_YWS_YWI	Direction of abundance change
AF	candidate_YWS_YWI	DE candidate category (no > 0.1 > low > 0.05 > med > 0.01 > high, based on FDR)
AG	WS_s14_old_tmm_OWS_OWI	TMM normalized intensity for respective sample
AH	WS_s55_old_tmm_OWS_OWI	TMM normalized intensity for respective sample
AI	WS_s80_old_tmm_OWS_OWI	TMM normalized intensity for respective sample
AJ	WS_s82_old_tmm_OWS_OWI	TMM normalized intensity for respective sample
AK	WI_s14_old_tmm_OWS_OWI	TMM normalized intensity for respective sample
AL	WI_s55_old_tmm_OWS_OWI	TMM normalized intensity for respective sample
AM	WI_s80_old_tmm_OWS_OWI	TMM normalized intensity for respective sample
AN	WI_s82_old_tmm_OWS_OWI	TMM normalized intensity for respective sample
AO	logFC_OWS_OWI	Log2 fold change
AP	FC_OWS_OWI	Traditional fold change
AQ	PValue_OWS_OWI	edgeR testing p-value
AR	FDR_OWS_OWI	Benjamini-Hochberg corrected p-value
AS	ave_OWS_OWS_OWI	Average for respective group
AT	ave_OWI_OWS_OWI	Average for respective group
AU	direction_OWS_OWI	Direction of abundance change
AV	candidate_OWS_OWI	DE candidate category (no > 0.1 > low > 0.05 > med > 0.01 > high, based on FDR)
AW	WS_s34_young_tmm_YWS_OWS	TMM normalized intensity for respective sample
AX	WS_s39_young_tmm_YWS_OWS	TMM normalized intensity for respective sample
AY	WS_s46_young_tmm_YWS_OWS	TMM normalized intensity for respective sample
AZ	WS_s61_young_tmm_YWS_OWS	TMM normalized intensity for respective sample
BA	WS_s14_old_tmm_YWS_OWS	TMM normalized intensity for respective sample
BB	WS_s55_old_tmm_YWS_OWS	TMM normalized intensity for respective sample
BC	WS_s80_old_tmm_YWS_OWS	TMM normalized intensity for respective sample
BD	WS_s82_old_tmm_YWS_OWS	TMM normalized intensity for respective sample
BE	logFC_YWS_OWS	Log2 fold change
BF	FC_YWS_OWS	Traditional fold change
BG	PValue_YWS_OWS	edgeR testing p-value
BH	FDR_YWS_OWS	Benjamini-Hochberg corrected p-value
BI	ave_YWS_YWS_OWS	Average for respective group
BJ	ave_OWS_YWS_OWS	Average for respective group
BK	direction_YWS_OWS	Direction of abundance change
BL	candidate_YWS_OWS	DE candidate category (no > 0.1 > low > 0.05 > med > 0.01 > high, based on FDR)
BM	WI_s34_young_tmm_YWI_OWI	TMM normalized intensity for respective sample
BN	WI_s39_young_tmm_YWI_OWI	TMM normalized intensity for respective sample
BO	WI_s46_young_tmm_YWI_OWI	TMM normalized intensity for respective sample
BP	WI_s61_young_tmm_YWI_OWI	TMM normalized intensity for respective sample
BQ	WI_s14_old_tmm_YWI_OWI	TMM normalized intensity for respective sample
BR	WI_s55_old_tmm_YWI_OWI	TMM normalized intensity for respective sample
BS	WI_s80_old_tmm_YWI_OWI	TMM normalized intensity for respective sample
BT	WI_s82_old_tmm_YWI_OWI	TMM normalized intensity for respective sample
BU	logFC_YWI_OWI	Log2 fold change
BV	FC_YWI_OWI	Traditional fold change
BW	PValue_YWI_OWI	edgeR testing p-value
BX	FDR_YWI_OWI	Benjamini-Hochberg corrected p-value
BY	ave_YWI_YWI_OWI	Average for respective group
BZ	ave_OWI_YWI_OWI	Average for respective group
CA	direction_YWI_OWI	Direction of abundance change
CB	candidate_YWI_OWI	DE candidate category (no > 0.1 > low > 0.05 > med > 0.01 > high, based on FDR)
CC	query_acc	Rhesus protein accession
CD	hit_acc	Human otholog protein accession
CE	hit_desc	Human otholog protein description
CF	blast_scores	Summary string of BLAST match scores
CG	match_status	Categorization of BLAST match based on averages of BLAST scores
CH	Primary Protein Name	Protein name
CI	Alternative Protein Names	Any alternative names
CJ	Identifier	UniProt identifier
CK	Accession	UniProt accession
CL	Other Accessions	Any other accessions
CM	UniProt Gene Name	UniProt gene symbol
CN	Other Gene Synonyms	Any other gene symbols
CO	Species Name	Human
CP	Taxonomy Number	Human
CQ	UniProt Link	Link to UniProt record
CR	Key Words	UniProt Keywords (controlled vocabulary -1100 terms)
CS	KW: Biological process	Keyword in respective category
CT	KW: Cellular component	Keyword in respective category
CU	KW: Coding sequence diversity	Keyword in respective category
CV	KW: Disease	Keyword in respective category
CW	KW: Domain	Keyword in respective category
CX	KW: Ligand	Keyword in respective category
CY	KW: Molecular function	Keyword in respective category
CZ	KW: PTM	Keyword in respective category
DA	GO: Biological Process	GO terms in respective categories
DB	GO: Cellular Component	GO terms in respective categories
DC	GO: Molecular Function	GO terms in respective categories
DD	CC Pathway	Manually curated pathway comments
DE	Reactome Pathway	Reactome pathway details
DF	Trim	Column of spaces

## Sheet: results_table
WHIT-1244 edgeR statistical testing results for 201 quantifiable proteins																Young: WS versus WI																Older: WS versus WI																Water-soluble: young versus older
Some grouped protein count testing is in rows 208 to 217 below columns Q to AT
								201																				10054.7			201																201
FASTA_key	Indistinguishable Proteins	Accession	Identifier	Gene	Protein Length	Description	Some Categories	Counter	OrigOrder	RankOrder	Sig YWS-YWI	Sig OWS-OWI	Sig YWS-OWS	Sig YWI-OWI	Sig Any	WS_s34_young_tmm_YWS_YWI	WS_s39_young_tmm_YWS_YWI	WS_s46_young_tmm_YWS_YWI	WS_s61_young_tmm_YWS_YWI	WI_s34_young_tmm_YWS_YWI	WI_s39_young_tmm_YWS_YWI	WI_s46_young_tmm_YWS_YWI	WI_s61_young_tmm_YWS_YWI	logFC_YWS_YWI	FC_YWS_YWI	PValue_YWS_YWI	FDR_YWS_YWI	ave_YWS_YWS_YWI	ave_YWI_YWS_YWI	direction_YWS_YWI	candidate_YWS_YWI	WS_s14_old_tmm_OWS_OWI	WS_s55_old_tmm_OWS_OWI	WS_s80_old_tmm_OWS_OWI	WS_s82_old_tmm_OWS_OWI	WI_s14_old_tmm_OWS_OWI	WI_s55_old_tmm_OWS_OWI	WI_s80_old_tmm_OWS_OWI	WI_s82_old_tmm_OWS_OWI	logFC_OWS_OWI	FC_OWS_OWI	PValue_OWS_OWI	FDR_OWS_OWI	ave_OWS_OWS_OWI	ave_OWI_OWS_OWI	direction_OWS_OWI	candidate_OWS_OWI	WS_s34_young_tmm_YWS_OWS	WS_s39_young_tmm_YWS_OWS
tr|F7D0V5|F7D0V5_MACMU		F7D0V5	F7D0V5_MACMU	GJA8	435	Gap junction protein	membrane	1	213	26	yes	yes		yes	yes	0.309332	1.70866	1.49432	2.67256	102.767	76.4182	73.9324	80.5225	5.64173	53.9446	3.22106e-42	6.47433e-40	1.54622	83.41	up	high	1.84365	1.33338	0.365423	0.381001	50.1081	24.2255	35.9209	23.3631	4.85292	34.0561	6.78683e-21	2.27359e-19	0.980865	33.4044	up	high	0.309332	1.70866
tr|F7GTI9|F7GTI9_MACMU		F7GTI9	F7GTI9_MACMU	BFSP2	415	Beaded filament structural protein 2	structural	1	247	8	yes	yes			yes	22.5812	61.8535	17.0352	47.8091	824.043	439.958	480.318	703.016	4.03961	16.3944	9.61719e-41	9.66527e-39	37.3198	611.834	up	high	49.0411	41.8683	50.063	32.3851	441.737	429.453	460.858	348.996	3.273	9.69697	1.12067e-28	2.25256e-26	43.3394	420.261	up	high	22.5812	61.8535
tr|F6T1N8|F6T1N8_MACMU		F6T1N8	F6T1N8_MACMU	BFSP1	665	Filensin	structural	1	149	9	yes	yes		yes	yes	31.2425	70.055	31.3806	60.875	824.043	442.681	477.73	633.939	3.62077	12.2881	3.21624e-40	2.15488e-38	48.3883	594.598	up	high	40.1916	55.7355	64.68	50.6731	410.332	362.983	470.029	322.295	2.88251	7.41025	5.14942e-27	5.17516e-25	52.82	391.41	up	high	31.2425	70.055
tr|F7F0F8|F7F0F8_MACMU		F7F0F8	F7F0F8_MACMU	CRYBB1	252	Crystallin beta B1	crystallin	1	220	3	yes	yes		yes	yes	1085.45	1091.15	1092.94	822.257	250.243	194.875	165.822	202.611	-2.33136	-5.02955	3.91634e-25	1.96796e-23	1022.95	203.388	down	high	1675.88	984.837	1432.83	1298.83	259.777	431.855	291.698	223.619	-2.15933	-4.46777	1.99576e-22	1.00287e-20	1348.09	301.737	down	high	1085.45	1091.15
tr|A0A1D5R1Y8|A0A1D5R1Y8_MACMU		A0A1D5R1Y8	A0A1D5R1Y8_MACMU	SLC2A1	669	Solute carrier family 2, facilitated glucose transporter member 1	membrane	1	68	52	yes	yes		yes	yes	0.309332	0.341732	0.298863	0.296951	29.029	24.6785	23.4578	25.1005	5.90628	82.0175	1.67854e-22	6.74773e-21	0.311719	25.5665	up	high	0.36873	0.266677	0.365423	0.381001	24.2459	11.412	19.6164	10.5932	5.10047	47.6668	2.40108e-13	2.83892e-12	0.345458	16.4669	up	high	0.309332	0.341732
tr|F6PWY4|F6PWY4_MACMU		F6PWY4	F6PWY4_MACMU	CRYGD	174	Crystallin gamma D	crystallin	1	136	12	yes	yes		yes	yes	412.339	411.787	364.912	310.314	81.5779	59.3985	51.2836	99.7997	-2.36433	-5.13372	2.75069e-22	9.21482e-21	374.838	73.0149	down	high	608.036	405.615	568.964	513.97	99.0617	179.589	97.0629	98.2412	-2.14166	-4.4236	2.16769e-19	5.44633e-18	524.147	118.489	down	high	412.339	411.787
tr|H9H396|H9H396_MACMU		H9H396	H9H396_MACMU	SERPINB6	395	Serpin family B member 6		1	309	14	yes	yes		yes	yes	213.13	236.82	264.494	148.772	44.2852	45.102	42.8711	46.7874	-2.26653	-4.82121	5.09741e-22	1.37472e-20	215.804	44.7614	down	high	450.22	305.345	251.777	324.994	62.1156	105.111	66.4919	80.2473	-2.07692	-4.24357	4.24719e-20	1.21955e-18	333.084	78.4914	down	high	213.13	236.82
tr|A0A5S7X113|A0A5S7X113_MACMU		A0A5S7X113	A0A5S7X113_MACMU	CRYGB	175	Crystallin gamma B	crystallin	1	132	15	yes	yes			yes	268.809	264.159	219.067	208.163	51.9132	36.2518	37.6942	53.2131	-2.42618	-5.36206	5.59156e-22	1.37472e-20	240.049	44.7681	down	high	310.102	256.276	314.63	297.562	51.9554	110.717	55.2826	40.1962	-2.1907	-4.56543	5.06558e-19	1.01818e-17	294.642	64.5377	down	high	268.809	264.159
sp|A3RLD8|CRGC_MACMU		A3RLD8	CRGC_MACMU	CRYGC	174	Gamma-crystallin C	crystallin	1	13	6	yes	yes			yes	886.236	825.966	827.552	716.543	149.383	142.454	98.5227	173.696	-2.5303	-5.77301	6.15546e-22	1.37472e-20	814.074	141.014	down	high	901.546	578.422	930.003	864.491	137.855	240.453	125.596	83.73	-2.47868	-5.57228	4.22175e-21	1.69714e-19	818.615	146.909	down	high	886.236	825.966
tr|F6T4W0|F6T4W0_MACMU		F6T4W0	F6T4W0_MACMU	CRYBA1	215	Crystallin beta A1	crystallin	1	150	5	yes	yes		yes	yes	757.554	712.511	649.43	572.819	198.542	135.647	108.229	184.137	-2.10625	-4.29701	1.22036e-21	2.45293e-20	673.078	156.639	down	high	970.867	595.489	855.456	809.627	219.136	310.928	225.461	193.435	-1.76683	-3.40524	3.38407e-16	5.23229e-15	807.86	237.24	down	high	757.554	712.511
tr|F7F0G3|F7F0G3_MACMU		F7F0G3	F7F0G3_MACMU	CRYBA4	255	Crystallin beta A4	crystallin	1	221	11	yes	yes		yes	yes	418.526	435.025	380.453	350.699	123.109	77.099	67.4613	118.274	-2.04298	-4.10606	6.2492e-21	1.1419e-19	396.176	96.4856	down	high	637.535	397.082	457.876	478.918	150.786	178.788	128.653	122.04	-1.7631	-3.39742	1.34001e-16	2.24452e-15	492.853	145.067	down	high	418.526	435.025
tr|F7AV55|F7AV55_MACMU		F7AV55	F7AV55_MACMU	LOC711450	174	Beta/gamma crystallin 'Greek key' domain-containing protein	crystallin	1	197	20	yes	yes			yes	136.415	158.905	130.603	100.072	25.6388	24.6785	13.7511	24.2973	-2.57569	-5.9525	2.18122e-20	3.65355e-19	131.499	22.0914	down	high	144.911	68.5359	120.224	107.061	25.1695	37.039	18.5974	14.6564	-2.20342	-4.61682	4.34706e-15	5.82506e-14	110.183	23.8656	down	high	136.415	158.905
tr|F6V7H4|F6V7H4_MACMU		F6V7H4	F6V7H4_MACMU	NRCAM	1308	Neuronal cell adhesion molecule		1	161	57	yes	yes		yes	yes	0.309332	0.341732	0.298863	0.296951	26.4863	17.8706	18.928	41.1649	5.92752	83.7691	1.03591e-19	1.60168e-18	0.311719	26.1125	up	high	0.36873	0.266677	0.365423	0.381001	7.62013	8.20865	8.40702	7.69097	4.12374	23.1047	2.88161e-06	1.93068e-05	0.345458	7.98169	up	high	0.309332	0.341732
tr|H9FPH1|H9FPH1_MACMU		H9FPH1	H9FPH1_MACMU	PARK7	189	protein deglycase		1	304	32	yes	yes	yes	yes	yes	38.6665	34.5149	33.7715	38.3067	5.29727	6.29727	5.33867	8.23297	-2.51651	-5.77202	3.0088e-18	4.31978e-17	36.3149	6.29154	down	high	75.5897	69.6027	58.8332	67.4372	7.62013	21.823	10.4451	5.94962	-2.58585	-5.92224	1.34401e-26	9.00486e-25	67.8657	11.4595	down	high	38.6665	34.5149
tr|A0A5F7ZEN7|A0A5F7ZEN7_MACMU		A0A5F7ZEN7	A0A5F7ZEN7_MACMU	GJA3	432	Gap junction protein	membrane	1	96	71	yes	yes		yes	yes	0.309332	0.341732	0.298863	0.296951	18.8583	15.1475	14.3982	19.478	5.30577	54.4416	2.17734e-17	2.91763e-16	0.311719	16.9705	up	high	0.36873	0.266677	0.365423	0.381001	12.2384	5.80612	9.42606	3.62782	3.97555	22.5052	1.57346e-06	1.21641e-05	0.345458	7.7746	up	high	0.309332	0.341732
tr|F6WSD9|F6WSD9_MACMU		F6WSD9	F6WSD9_MACMU	CRYGS	178	Crystallin gamma S	crystallin	1	171	7	yes	yes	yes	yes	yes	611.549	522.508	535.862	528.87	126.499	103.65	58.4018	149.599	-2.33008	-5.01835	6.87065e-17	8.63125e-16	549.697	109.537	down	high	1255.53	816.298	927.079	1033.66	136.008	293.309	169.414	117.396	-2.49322	-5.63106	2.72952e-19	6.09592e-18	1008.14	179.032	down	high	611.549	522.508
tr|F6YIY5|F6YIY5_MACMU		F6YIY5	F6YIY5_MACMU	FABP5	135	Fatty acid binding protein 5		1	183	33	yes	yes	yes		yes	63.413	42.7165	72.026	48.9969	10.3826	8.33962	11.8098	17.8716	-2.23542	-4.69288	2.61172e-16	3.08798e-15	56.7881	12.1009	down	high	37.2418	17.334	39.8312	36.9571	13.162	12.2129	10.4451	12.3346	-1.39983	-2.72796	2.35668e-06	1.63343e-05	32.841	12.0386	down	high	63.413	42.7165
tr|H9ES33|H9ES33_MACMU		H9ES33	H9ES33_MACMU	AHCY	432	Adenosylhomocysteinase		1	301	79	yes	yes			yes	11.4453	14.011	14.6443	12.175	0.211891	0.170196	0.161778	1.00402	-4.76804	-33.7722	1.8031e-15	2.01347e-14	13.0689	0.386972	down	high	22.4926	19.4674	14.9824	24.7651	0.230913	3.40359	2.29282	1.30601	-3.4168	-11.2959	6.99348e-17	1.2779e-15	20.4268	1.80833	down	high	11.4453	14.011
tr|F7ABN9|F7ABN9_MACMU		F7ABN9	F7ABN9_MACMU	PLEC	4862	Plectin		1	192	23	yes	yes			yes	10.208	12.6441	7.47158	25.2408	101.072	53.9523	60.3431	116.667	2.55751	5.97567	5.35995e-15	5.67027e-14	13.8911	83.0086	up	high	18.0678	28.0011	13.5207	21.7171	51.0318	60.2635	45.0922	72.7014	1.47706	2.81759	3.20246e-06	2.0154e-05	20.3266	57.2722	up	high	10.208	12.6441
tr|F7H0U5|F7H0U5_MACMU		F7H0U5	F7H0U5_MACMU	ARVCF	1060	ARVCF delta catenin family member		1	252	56	yes	yes		yes	yes	2.78399	1.70866	2.68977	3.86036	24.7912	21.2745	17.6338	24.2973	2.90492	7.96873	7.80887e-15	7.84792e-14	2.76069	21.9992	up	high	4.79349	3.4668	4.75051	1.905	6.69648	8.20865	11.4641	9.43232	1.23617	2.40024	0.0109981	0.0329942	3.72895	8.95039	up	med	2.78399	1.70866
tr|F7FED6|F7FED6_MACMU		F7FED6	F7FED6_MACMU	LSAMP	338	Limbic system associated membrane protein		1	231	72	yes	yes		yes	yes	0.309332	0.341732	0.298863	0.296951	17.1632	17.1898	11.1627	24.2973	5.34865	55.9902	1.00634e-14	9.63209e-14	0.311719	17.4532	up	high	0.36873	0.266677	0.365423	0.381001	2.07822	6.60696	10.4451	7.11052	3.84747	18.9899	8.16417e-06	4.55833e-05	0.345458	6.5602	up	high	0.309332	0.341732
sp|P62940|PPIA_MACMU	tr|A0A1D5QEC5|A0A1D5QEC5_MACMU	P62940	PPIA_MACMU	PPIA	165	Peptidyl-prolyl cis-trans isomerase A		1	17	62	yes	yes			yes	23.8186	19.4787	21.817	26.4286	2.75458	5.61648	3.39733	5.02011	-2.41136	-5.45272	1.6582e-14	1.51499e-13	22.8857	4.19712	down	high	16.5929	12.0005	20.8291	21.7171	1.15457	3.40359	1.27379	1.30601	-3.18395	-9.96637	2.68075e-13	2.9935e-12	17.7849	1.78449	down	high	23.8186	19.4787
tr|I0FSL5|I0FSL5_MACMU		I0FSL5	I0FSL5_MACMU	PGK1	417	Phosphoglycerate kinase		1	320	46	yes	yes		yes	yes	27.5305	26.3134	28.9897	32.3677	3.60214	6.97805	8.57422	5.82332	-2.14943	-4.61216	7.06737e-14	6.17626e-13	28.8003	6.24443	down	high	23.9675	32.2679	33.9844	44.5771	13.162	13.0137	10.4451	9.43232	-1.55249	-2.92698	2.12613e-09	1.94251e-08	33.6992	11.5133	down	high	27.5305	26.3134
tr|A0A5F7ZL92|A0A5F7ZL92_MACMU		A0A5F7ZL92	A0A5F7ZL92_MACMU	ALDH1A1	527	Aldehyde dehydrogenase 1 family member A1		1	101	17	yes	yes		yes	yes	100.533	113.797	92.3487	102.448	43.4376	47.8252	33.1644	37.1488	-1.33794	-2.5321	2.56509e-13	2.14826e-12	102.282	40.394	down	high	150.811	136.805	139.226	146.685	70.4285	86.6914	101.139	70.9601	-0.808364	-1.74209	1.64531e-06	1.22484e-05	143.382	82.3047	down	high	100.533	113.797
tr|F7H6X2|F7H6X2_MACMU		F7H6X2	F7H6X2_MACMU	NME2	267	Nucleoside diphosphate kinase		1	261	78	yes	yes		yes	yes	8.97062	14.011	9.86248	10.9872	0.211891	0.850982	0.161778	0.200804	-4.50808	-30.749	7.87383e-13	6.33056e-12	10.9578	0.356364	down	high	22.4926	25.8677	14.9824	12.573	2.07822	5.00528	4.33089	3.04737	-2.41189	-5.24941	5.77383e-11	5.8027e-10	18.9789	3.61544	down	high	8.97062	14.011
tr|F7FCM9|F7FCM9_MACMU		F7FCM9	F7FCM9_MACMU	CRYBB2	205	Crystallin beta B2	crystallin	1	228	4	yes	yes			yes	883.761	810.93	735.502	872.145	352.798	205.767	185.236	358.436	-1.58532	-2.99603	1.35925e-12	1.05081e-11	825.585	275.559	down	high	916.295	756.562	796.989	968.123	232.068	374.995	235.651	235.228	-1.67186	-3.18938	8.80447e-14	1.10606e-12	859.492	269.485	down	high	883.761	810.93
tr|F7EMC7|F7EMC7_MACMU		F7EMC7	F7EMC7_MACMU	GSS	474	Glutathione synthetase		1	217	43	yes	yes		yes	yes	27.5305	34.5149	34.967	21.6774	2.75458	6.29727	8.57422	9.03619	-2.10483	-4.45161	2.30565e-12	1.71643e-11	29.6725	6.66556	down	high	37.2418	31.2012	32.5227	36.9571	11.3147	23.4247	9.42606	14.6564	-1.18398	-2.34475	5.02446e-06	2.97034e-05	34.4807	14.7055	down	high	27.5305	34.5149
tr|F7FCN3|F7FCN3_MACMU		F7FCN3	F7FCN3_MACMU	CRYBB3	211	Crystallin beta B3	crystallin	1	229	13	yes	yes			yes	277.471	313.368	362.521	254.487	123.109	101.607	124.407	119.077	-1.36692	-2.57977	5.31176e-12	3.81309e-11	301.962	117.05	down	high	370.574	208.275	373.097	355.474	115.687	106.712	109.291	90.6954	-1.62871	-3.09532	5.5996e-16	8.03943e-15	326.855	105.597	down	high	277.471	313.368
tr|I2CWU4|I2CWU4_MACMU		I2CWU4	I2CWU4_MACMU	GAPDH	335	Glyceraldehyde-3-phosphate dehydrogenase		1	322	19	yes		yes		yes	132.703	130.2	101.912	91.7579	57.8462	49.8675	51.2836	46.7874	-1.14623	-2.2187	1.97628e-11	1.36977e-10	114.143	51.4462	down	high	78.5396	81.3364	73.4501	70.4852	64.8866	68.272	61.3968	63.4142	-0.239528	-1.1777	0.187286	0.333773	75.9528	64.4924	down	no	132.703	130.2
tr|F6XQH6|F6XQH6_MACMU		F6XQH6	F6XQH6_MACMU	PRX	1419	Periaxin		1	178	64	yes	yes		yes	yes	1.54666	0.341732	0.298863	0.296951	27.3339	8.33962	11.8098	32.3295	4.74948	32.1281	3.30826e-11	2.21653e-10	0.621051	19.9532	up	high	0.36873	0.266677	0.365423	0.381001	10.3911	4.20443	5.34992	10.5932	4.08789	22.1001	1.21507e-05	6.26229e-05	0.345458	7.63467	up	high	1.54666	0.341732
tr|A0A1D5QFC1|A0A1D5QFC1_MACMU		A0A1D5QFC1	A0A1D5QFC1_MACMU		276	Phosphatidylethanolamine binding protein 1		1	46	70	yes	yes			yes	16.3946	22.2126	17.0352	22.8652	1.90702	2.89334	2.10311	6.62654	-2.5216	-5.80248	4.96389e-11	3.21852e-10	19.6269	3.3825	down	high	12.1681	6.66692	22.2908	14.097	3.92552	2.60274	2.29282	1.30601	-2.41483	-5.45298	2.33848e-07	2.04363e-06	13.8057	2.53178	down	high	16.3946	22.2126
tr|F7GNE4|F7GNE4_MACMU		F7GNE4	F7GNE4_MACMU	CTNNB1	781	Catenin beta-1		1	242	61	yes	yes		yes	yes	5.25864	1.70866	1.49432	2.67256	21.401	17.1898	12.4569	19.478	2.57947	6.33416	6.95221e-11	4.36686e-10	2.78354	17.6314	up	high	1.84365	3.4668	1.82712	1.905	10.3911	7.40781	9.42606	11.1737	1.98272	4.24643	0.000148779	0.000664545	2.26064	9.59966	up	high	5.25864	1.70866
tr|F7H4E8|F7H4E8_MACMU		F7H4E8	F7H4E8_MACMU	ANK2	4045	Ankyrin 2		1	255	41	yes	yes		yes	yes	11.4453	7.17637	5.08067	8.61158	45.1327	26.04	26.0462	41.9681	2.07386	4.30734	9.73065e-11	5.92685e-10	8.07848	34.7968	up	high	3.31857	8.80034	6.2122	12.573	17.7803	16.2171	11.4641	18.1391	1.04256	2.058	0.00666177	0.0209221	7.72603	15.9001	up	med	11.4453	7.17637
tr|F6YK88|F6YK88_MACMU		F6YK88	F6YK88_MACMU	BHMT2	470	Betaine--homocysteine S-methyltransferase 2	taxon-specific crystallin	1	184	10	yes	yes			yes	434.611	544.379	434.248	328.131	116.328	207.129	148.35	96.5868	-1.61075	-3.06367	1.04915e-10	6.20232e-10	435.342	142.099	down	high	639.01	356.547	501.726	477.394	194.198	172.382	286.603	169.637	-1.26459	-2.39989	3.08683e-07	2.48181e-06	493.669	205.705	down	high	434.611	544.379
tr|I0FJ64|I0FJ64_MACMU		I0FJ64	I0FJ64_MACMU	TKT	623	Transketolase		1	317	45	yes	yes		yes	yes	18.8692	33.148	23.0125	24.053	3.60214	5.61648	5.98578	2.61046	-2.40355	-5.5618	1.14015e-10	6.54772e-10	24.7707	4.45371	down	high	68.2151	50.4019	29.5993	26.2891	9.46743	13.8146	10.4451	11.7541	-1.9254	-3.83687	6.86405e-10	6.56987e-09	43.6263	11.3703	down	high	18.8692	33.148
sp|Q8HXQ0|SODC_MACMU		Q8HXQ0	SODC_MACMU	SOD1	154	Superoxide dismutase [Cu-Zn]		1	22	73	yes	yes			yes	17.6319	24.9464	15.8397	15.7384	2.75458	4.9357	1.456	6.62654	-2.21399	-4.70154	1.47467e-10	8.23358e-10	18.5391	3.9432	down	high	12.1681	8.80034	9.13559	12.573	2.07822	5.00528	4.33089	1.88646	-1.68416	-3.2086	0.000142596	0.000651404	10.6693	3.32521	down	high	17.6319	24.9464
tr|F7F6H0|F7F6H0_MACMU		F7F6H0	F7F6H0_MACMU	PRDX6	224	Peroxiredoxin-6		1	225	22	yes	yes			yes	83.2103	83.7243	85.176	64.4384	32.4193	41.0173	29.9289	33.1327	-1.20709	-2.31907	7.48339e-10	4.0653e-09	79.1372	34.1246	down	high	82.9643	67.4692	88.0671	70.4852	33.4824	44.2466	52.2255	32.0699	-0.94417	-1.90703	2.32177e-06	1.63343e-05	77.2464	40.5061	down	high	83.2103	83.7243
tr|I0FIZ4|I0FIZ4_MACMU		I0FIZ4	I0FIZ4_MACMU	SPTBN1	2364	Spectrin beta chain		1	316	21	yes			yes	yes	27.5305	31.7811	42.1397	31.1799	86.6633	77.7797	59.0489	95.7836	1.25458	2.40724	2.05531e-09	1.08715e-08	33.1578	79.8189	up	high	49.0411	37.6014	33.9844	38.4811	35.3297	45.0475	50.1874	43.6789	0.133316	1.09513	0.586529	0.72773	39.777	43.5609	up	no	27.5305	31.7811
tr|A0A5F8A7N3|A0A5F8A7N3_MACMU		A0A5F8A7N3	A0A5F8A7N3_MACMU	AQP5	403	Aquaporin-5	membrane	1	113	88	yes	yes			yes	0.309332	0.341732	0.298863	0.296951	5.29727	10.382	8.57422	13.0523	4.47663	29.9193	2.43178e-09	1.2533e-08	0.311719	9.32644	up	high	0.36873	0.266677	0.365423	0.381001	12.2384	8.20865	5.34992	7.69097	4.19169	24.2345	2.9283e-07	2.45245e-06	0.345458	8.37198	up	high	0.309332	0.341732
tr|F6WI86|F6WI86_MACMU		F6WI86	F6WI86_MACMU	CDH2	906	Cadherin 2		1	169	96	yes	yes		yes	yes	1.54666	0.341732	1.49432	1.48476	9.53508	9.02041	9.22133	17.0684	3.03913	9.21326	1.55026e-08	7.79005e-08	1.21687	11.2113	up	high	1.84365	0.266677	0.365423	0.381001	4.84917	2.60274	2.29282	4.20827	2.20461	4.88422	0.0133758	0.0373407	0.714188	3.48825	up	med	1.54666	0.341732
tr|F7GIV7|F7GIV7_MACMU		F7GIV7	F7GIV7_MACMU	PGD	483	6-phosphogluconate dehydrogenase, decarboxylating		1	240	76	yes	yes			yes	12.6826	7.17637	13.4488	14.5506	1.05945	3.57412	1.456	2.61046	-2.39762	-5.50095	2.31395e-08	1.13227e-07	11.9646	2.17501	down	high	19.5427	13.0672	10.5973	14.097	3.00187	5.80612	7.38799	3.62782	-1.55118	-2.89068	4.48482e-05	0.000214631	14.326	4.95595	down	high	12.6826	7.17637
tr|F7HKH3|F7HKH3_MACMU		F7HKH3	F7HKH3_MACMU	LCTL	627	Lactase like		1	267	92	yes	yes			yes	0.309332	0.341732	0.298863	1.48476	9.53508	4.9357	9.86844	16.2651	3.77903	16.6775	2.36594e-08	1.13227e-07	0.60867	10.1511	up	high	0.36873	0.266677	0.365423	0.381001	6.69648	6.60696	9.42606	4.20827	3.82458	19.4942	8.6247e-06	4.68531e-05	0.345458	6.73444	up	high	0.309332	0.341732
tr|G7MGP8|G7MGP8_MACMU		G7MGP8	G7MGP8_MACMU	PRDX1	199	Peroxiredoxin-1		1	276	89	yes	yes			yes	11.4453	8.5433	13.4488	12.175	1.05945	2.21255	2.75022	1.80724	-2.44144	-5.82574	7.03441e-08	3.28818e-07	11.4031	1.95737	down	high	12.1681	8.80034	7.67389	6.47702	3.92552	4.20443	3.31186	3.04737	-1.26983	-2.42383	0.00662342	0.0209221	8.77984	3.62229	down	med	11.4453	8.5433
tr|F7BWK5|F7BWK5_MACMU		F7BWK5	F7BWK5_MACMU	EPB41L2	1050	Erythrocyte membrane protein band 4.1 like 2		1	205	75	yes	yes			yes	1.54666	1.70866	2.68977	2.67256	15.468	11.0628	12.4569	11.4458	2.46162	5.85235	1.03883e-07	4.74558e-07	2.15441	12.6084	up	high	0.36873	1.33338	1.82712	0.381001	12.2384	5.00528	7.38799	8.27142	2.85829	8.41461	4.27586e-06	2.60439e-05	0.977558	8.22577	up	high	1.54666	1.70866
tr|A0A1D5Q1K7|A0A1D5Q1K7_MACMU		A0A1D5Q1K7	A0A1D5Q1K7_MACMU	AKR1B1	405	Aldo-keto reductase family 1 member B		1	25	109	yes	yes		yes	yes	6.49597	7.17637	7.47158	3.86036	0.211891	0.170196	0.808889	1.00402	-3.24635	-11.3915	1.55453e-06	6.94356e-06	6.25107	0.548749	down	high	12.1681	10.9337	4.75051	8.00102	2.07822	4.20443	3.31186	3.04737	-1.48736	-2.83608	0.00126373	0.00461834	8.96334	3.16047	down	high	6.49597	7.17637
tr|F6RLH5|F6RLH5_MACMU		F6RLH5	F6RLH5_MACMU	HSPA8	646	Heat shock cognate 71 kDa protein isoform 1		1	143	80	yes	yes	yes	yes	yes	18.8692	14.011	19.4261	16.9262	6.99239	4.9357	6.63289	5.82332	-1.50241	-2.83923	1.69207e-06	7.39363e-06	17.3081	6.09608	down	high	6.26842	5.60021	4.75051	8.00102	0.230913	1.8019	0.254758	1.30601	-2.47472	-6.85114	0.000156853	0.000685381	6.15504	0.898396	down	high	18.8692	14.011
tr|G7MXF7|G7MXF7_MACMU		G7MXF7	G7MXF7_MACMU	CFL2	166	Cofilin-2		1	282	86	yes	yes			yes	1.54666	1.70866	1.49432	1.48476	14.6205	6.97805	9.86844	8.23297	2.56248	6.36789	2.0699e-06	8.85212e-06	1.5586	9.92498	up	high	0.36873	1.33338	0.365423	1.905	11.3147	6.60696	8.40702	5.94962	2.78739	8.12536	1.3031e-05	6.54807e-05	0.993136	8.06959	up	high	1.54666	1.70866
tr|G7N1N6|G7N1N6_MACMU		G7N1N6	G7N1N6_MACMU	VIM	466	Vimentin	structural	1	283	27	yes		yes	yes	yes	17.6319	20.8456	28.9897	29.9921	82.4255	46.4636	43.5182	74.0968	1.32046	2.5293	4.86411e-06	2.03684e-05	24.3648	61.626	up	high	13.643	6.66692	10.5973	8.00102	14.0857	13.8146	13.5022	28.5872	0.912662	1.79884	0.0233249	0.057056	9.72706	17.4974	up	low	17.6319	20.8456
sp|Q6DN04|MIF_MACMU		Q6DN04	MIF_MACMU	MIF	115	Macrophage migration inhibitory factor		1	382	147	yes	yes			yes	4.02131	4.44251	8.66703	8.61158	0.211891	0.170196	0.161778	1.80724	-3.31546	-10.9491	5.66512e-06	2.32386e-05	6.43561	0.587776	down	high	3.31857	2.40009	3.28881	4.95301	0.230913	1.00106	1.27379	0.145113	-2.2829	-5.26637	0.0129468	0.0366521	3.49012	0.662718	down	med	4.02131	4.44251
tr|F7AI55|F7AI55_MACMU		F7AI55	F7AI55_MACMU	LIM2	215	Lens fiber membrane intrinsic protein	membrane	1	194	118	yes	yes			yes	0.309332	1.70866	0.298863	0.296951	11.2302	6.29727	3.39733	6.62654	3.19839	10.5407	1.12614e-05	4.5271e-05	0.653451	6.88784	up	high	0.36873	0.266677	0.365423	0.381001	3.92552	5.00528	1.27379	4.78872	3.13819	10.8503	0.00273139	0.00980376	0.345458	3.74833	up	high	0.309332	1.70866
tr|A0A1D5RBB0|A0A1D5RBB0_MACMU		A0A1D5RBB0	A0A1D5RBB0_MACMU	UCHL1	343	Ubiquitin carboxyl-terminal hydrolase		1	78	67	yes	yes			yes	16.3946	7.17637	11.0579	16.9262	1.90702	6.97805	5.33867	1.80724	-1.60044	-3.21597	1.2747e-05	5.02382e-05	12.8888	4.00774	down	high	19.5427	16.2673	19.3674	23.2411	1.15457	4.20443	4.33089	3.04737	-2.55614	-6.15662	1.03142e-11	1.09114e-10	19.6046	3.18431	down	high	16.3946	7.17637
tr|A0A1D5Q6B2|A0A1D5Q6B2_MACMU		A0A1D5Q6B2	A0A1D5Q6B2_MACMU	SPTB	2326	Spectrin beta chain		1	33	154	yes			yes	yes	0.309332	0.341732	0.298863	0.296951	6.14483	6.29727	4.04444	5.02011	3.67579	17.2484	1.94814e-05	7.5303e-05	0.311719	5.37666	up	high	0.36873	0.266677	0.365423	0.381001	0.230913	1.00106	1.27379	0.145113	0.637395	1.91838	1	1	0.345458	0.662718	up	no	0.309332	0.341732
tr|F7GY91|F7GY91_MACMU		F7GY91	F7GY91_MACMU	RAC1	212	Rac family small GTPase 1		1	250	108	yes	yes			yes	0.309332	0.341732	0.298863	2.67256	6.99239	6.29727	5.98578	8.23297	2.72315	7.59379	2.24447e-05	8.51204e-05	0.905622	6.8771	up	high	1.84365	1.33338	0.365423	0.381001	8.54378	3.40359	4.33089	4.20827	2.15852	5.22155	0.00408273	0.0143598	0.980865	5.12163	up	med	0.309332	0.341732
tr|F6YNN1|F6YNN1_MACMU		F6YNN1	F6YNN1_MACMU	LOC694628	363	Annexin		1	344	105	yes	yes			yes	7.7333	8.5433	8.66703	7.42378	1.05945	0.850982	2.10311	2.61046	-2.21077	-4.88638	2.44408e-05	9.09741e-05	8.09185	1.656	down	high	9.21826	7.73363	9.13559	8.00102	2.07822	4.20443	1.27379	1.88646	-1.77484	-3.60996	0.000473356	0.00190289	8.52212	2.36073	down	high	7.7333	8.5433
tr|F7BPI7|F7BPI7_MACMU		F7BPI7	F7BPI7_MACMU	TP53I3	346	Tumor protein p53 inducible protein 3		1	204	106	yes				yes	10.208	9.91022	11.0579	7.42378	2.75458	2.21255	2.10311	2.61046	-1.95998	-3.9873	2.503e-05	9.14734e-05	9.64997	2.42017	down	high	4.79349	6.66692	1.82712	3.42901	3.00187	3.40359	2.29282	2.46691	-0.638603	-1.4972	0.327017	0.501759	4.17914	2.7913	down	no	10.208	9.91022
tr|A0A1D5R251|A0A1D5R251_MACMU		A0A1D5R251	A0A1D5R251_MACMU	MDH1	353	Malate dehydrogenase		1	69	120	yes	yes			yes	6.49597	5.80944	5.08067	8.61158	0.211891	0.850982	1.456	1.00402	-2.68207	-7.37963	2.75188e-05	9.87728e-05	6.49942	0.880723	down	high	10.6932	5.60021	10.5973	8.00102	0.230913	2.60274	0.254758	1.88646	-2.50199	-7.01358	6.18964e-06	3.55462e-05	8.72292	1.24372	down	high	6.49597	5.80944
sp|P69895|TBB5_MACMU		P69895	TBB5_MACMU	TUBB	444	Tubulin beta chain		1	18	94	yes			yes	yes	0.309332	1.70866	1.49432	2.67256	6.99239	3.57412	13.104	14.6587	2.53695	6.19726	3.02305e-05	0.000106602	1.54622	9.58231	up	high	3.31857	2.40009	3.28881	1.905	4.84917	1.8019	4.33089	5.94962	0.651747	1.55158	0.479846	0.639914	2.72812	4.2329	up	no	0.309332	1.70866
tr|F7GVP7|F7GVP7_MACMU		F7GVP7	F7GVP7_MACMU	GPX1	197	Glutathione peroxidase		1	249	125	yes	yes			yes	5.25864	3.07559	1.49432	6.23597	0.211891	0.170196	0.161778	0.200804	-3.79398	-21.5727	4.92731e-05	0.000170757	4.01613	0.186167	down	high	6.26842	16.2673	6.2122	8.00102	0.230913	3.40359	1.27379	1.30601	-2.51615	-5.9136	1.09369e-05	5.78503e-05	9.18723	1.55358	down	high	5.25864	3.07559
tr|F7GZ13|F7GZ13_MACMU		F7GZ13	F7GZ13_MACMU	FLNC	2725	Filamin C		1	251	90	yes		yes		yes	1.54666	1.70866	1.49432	1.48476	9.53508	4.25491	7.28	10.6426	2.23126	5.08672	6.905e-05	0.000235238	1.5586	7.92815	up	high	4.79349	7.73363	7.67389	8.00102	3.92552	5.00528	2.29282	5.94962	-0.623586	-1.64221	0.164258	0.314436	7.05051	4.29331	down	no	1.54666	1.70866
tr|F6YFG3|F6YFG3_MACMU		F6YFG3	F6YFG3_MACMU	CTNNA2	953	Catenin alpha 2		1	181	85	yes			yes	yes	6.49597	1.70866	3.88522	2.67256	12.0778	10.382	8.57422	20.2812	1.72922	3.47607	7.60253e-05	0.000254685	3.6906	12.8288	up	high	3.31857	5.60021	1.82712	1.905	1.15457	2.60274	1.27379	4.20827	-0.381928	-1.36924	0.67626	0.794903	3.16273	2.30984	down	no	6.49597	1.70866
tr|G7MPT7|G7MPT7_MACMU		G7MPT7	G7MPT7_MACMU	ME1	572	Malic enzyme		1	278	101	yes			yes	yes	11.4453	7.17637	3.88522	2.67256	0.211891	0.850982	1.456	1.00402	-2.61748	-7.14737	0.000101092	0.000333106	6.29486	0.880723	down	high	6.26842	13.0672	3.28881	9.52502	4.84917	7.40781	3.31186	5.36917	-0.637318	-1.53546	0.188082	0.333773	8.03735	5.2345	down	no	11.4453	7.17637
tr|F7CMB6|F7CMB6_MACMU		F7CMB6	F7CMB6_MACMU	NAALAD2	775	N-acetylated alpha-linked acidic dipeptidase 2		1	211	157	yes			yes	yes	0.309332	0.341732	0.298863	0.296951	6.14483	2.21255	4.04444	6.62654	3.46657	15.2608	0.000121345	0.000389895	0.311719	4.75709	up	high	0.36873	0.266677	0.365423	0.381001	3.00187	0.200211	0.254758	1.88646	1.70906	3.86683	0.453145	0.61542	0.345458	1.33583	up	no	0.309332	0.341732
tr|A0A5F8ATC3|A0A5F8ATC3_MACMU		A0A5F8ATC3	A0A5F8ATC3_MACMU	RIDA	230	2-iminobutanoate/2-iminopropanoate deaminase		1	125	138	yes	yes			yes	2.78399	3.07559	1.49432	7.42378	0.211891	0.170196	0.161778	0.200804	-3.68276	-19.8446	0.000122206	0.000389895	3.69442	0.186167	down	high	7.74334	7.73363	3.28881	11.049	0.230913	2.60274	0.254758	1.30601	-2.52305	-6.78468	1.5284e-05	7.4929e-05	7.4537	1.09861	down	high	2.78399	3.07559
tr|F6SHZ8|F6SHZ8_MACMU		F6SHZ8	F6SHZ8_MACMU	NDRG1	394	N-myc downstream regulated 1		1	147	68	yes			yes	yes	7.7333	5.80944	11.0579	3.86036	14.6205	19.2322	18.928	11.4458	1.18185	2.25665	0.000220836	0.000693563	7.11526	16.0566	up	high	6.26842	3.4668	3.28881	3.42901	2.07822	2.60274	2.29282	1.88646	-0.857553	-1.85695	0.210288	0.349321	4.11326	2.21506	down	no	7.7333	5.80944
tr|F6RZ23|F6RZ23_MACMU		F6RZ23	F6RZ23_MACMU	PPL	1756	Periplakin		1	146	142	yes				yes	0.309332	0.341732	0.298863	0.296951	3.60214	1.53177	4.69156	8.23297	3.41643	14.4829	0.000272811	0.000843614	0.311719	4.51461	up	high	0.36873	0.266677	0.365423	0.381001	1.15457	5.00528	2.29282	1.30601	2.44276	7.06213	0.0453606	0.101305	0.345458	2.43967	up	no	0.309332	0.341732
tr|A0A5F8A534|A0A5F8A534_MACMU		A0A5F8A534	A0A5F8A534_MACMU	CRYBA2	240	Crystallin beta A2	crystallin	1	111	25	yes		yes	yes	yes	53.5144	86.4582	91.1532	65.6262	54.4559	41.0173	36.4	43.5745	-0.763592	-1.6914	0.000316978	0.0009453	74.188	43.8619	down	high	32.817	22.6675	31.061	32.3851	26.0932	31.4331	31.8448	19.8804	-0.126925	-1.08859	0.672444	0.794903	29.7327	27.3129	down	no	53.5144	86.4582
tr|H9EMA0|H9EMA0_MACMU		H9EMA0	H9EMA0_MACMU	TBCB	244	Tubulin-folding cofactor B		1	293	132	yes	yes			yes	0.309332	0.341732	0.298863	1.48476	6.14483	4.25491	5.98578	5.02011	2.88584	8.79196	0.00031141	0.0009453	0.60867	5.35141	up	high	0.36873	0.266677	0.365423	0.381001	3.00187	2.60274	3.31186	3.04737	2.74362	8.65796	0.0129468	0.0366521	0.345458	2.99096	up	med	0.309332	0.341732
tr|A0A1D5RDC8|A0A1D5RDC8_MACMU		A0A1D5RDC8	A0A1D5RDC8_MACMU	CCT7	651	T-complex protein 1 subunit eta		1	79	117	yes	yes			yes	0.309332	0.341732	1.49432	0.296951	6.14483	3.57412	7.28	4.21689	2.88576	8.68672	0.000319803	0.0009453	0.610583	5.30396	up	high	0.36873	1.33338	0.365423	0.381001	4.84917	3.40359	2.29282	8.27142	2.72043	7.68499	0.000499554	0.00196883	0.612135	4.70425	up	high	0.309332	0.341732
tr|F6W8M4|F6W8M4_MACMU		F6W8M4	F6W8M4_MACMU	SPTBN2	2390	Spectrin beta chain		1	167	169	yes			yes	yes	0.309332	0.341732	0.298863	0.296951	4.44971	4.9357	3.39733	3.41367	3.28693	12.9896	0.000403048	0.00115732	0.311719	4.0491	up	high	0.36873	0.266677	0.365423	0.381001	0.230913	1.8019	0.254758	1.30601	1.27051	2.6006	0.687511	0.798785	0.345458	0.898396	up	no	0.309332	0.341732
tr|F6PLE2|F6PLE2_MACMU		F6PLE2	F6PLE2_MACMU	YKT6	198	Synaptobrevin homolog YKT6		1	135	162	yes				yes	0.309332	0.341732	0.298863	0.296951	3.60214	4.9357	4.04444	3.41367	3.28692	12.8288	0.000403048	0.00115732	0.311719	3.99899	up	high	0.36873	0.266677	0.365423	0.381001	1.15457	1.8019	1.27379	1.88646	1.88673	4.42653	0.289087	0.459152	0.345458	1.52918	up	no	0.309332	0.341732
tr|A0A5F7ZPZ3|A0A5F7ZPZ3_MACMU		A0A5F7ZPZ3	A0A5F7ZPZ3_MACMU	DYNC1H1	4685	Dynein cytoplasmic 1 heavy chain 1		1	104	84	yes	yes		yes	yes	6.49597	1.70866	1.49432	3.86036	12.0778	11.0628	14.3982	5.02011	1.62787	3.13872	0.000428639	0.00121347	3.38983	10.6397	up	high	1.84365	2.40009	1.82712	0.381001	5.77283	5.80612	2.29282	7.11052	1.63821	3.25213	0.0153741	0.0417593	1.61297	5.24557	up	med	6.49597	1.70866
tr|F6ULB8|F6ULB8_MACMU		F6ULB8	F6ULB8_MACMU	ALDOC	364	Fructose-bisphosphate aldolase		1	158	39	yes			yes	yes	38.6665	14.011	19.4261	21.6774	15.468	8.33962	9.86844	8.23297	-1.17441	-2.23773	0.000649214	0.00181239	23.4453	10.4773	down	high	23.9675	28.0011	44.2162	23.2411	35.3297	25.0264	19.6164	18.1391	-0.294964	-1.21725	0.371227	0.548651	29.8565	24.5279	down	no	38.6665	14.011
tr|A0A1D5Q0K5|A0A1D5Q0K5_MACMU		A0A1D5Q0K5	A0A1D5Q0K5_MACMU	DPYSL2	681	Dihydropyrimidinase like 2		1	23	133	yes				yes	0.309332	0.341732	0.298863	2.67256	6.99239	6.29727	4.69156	3.41367	2.37829	5.90613	0.000913983	0.00251658	0.905622	5.34872	up	high	0.36873	0.266677	0.365423	0.381001	3.92552	1.8019	2.29282	2.46691	2.5461	7.58932	0.038588	0.0891516	0.345458	2.62179	up	low	0.309332	0.341732
tr|A0A5F7ZM62|A0A5F7ZM62_MACMU		A0A5F7ZM62	A0A5F7ZM62_MACMU	SMCO3	225	Single-pass membrane protein with coiled-coil domains 3		1	102	116	yes				yes	1.54666	1.70866	1.49432	0.296951	8.68752	9.02041	3.39733	3.41367	2.18845	4.85852	0.000974389	0.00264665	1.26165	6.12973	up	high	0.36873	2.40009	1.82712	1.905	5.77283	1.00106	5.34992	3.04737	1.03726	2.33369	0.204727	0.349321	1.62524	3.79279	up	no	1.54666	1.70866
tr|F7A091|F7A091_MACMU		F7A091	F7A091_MACMU	RAB6A	224	RAB6A, member RAS onco family		1	190	129	yes	yes			yes	1.54666	0.341732	0.298863	0.296951	5.29727	4.25491	3.39733	3.41367	2.497	6.58689	0.00149159	0.00399746	0.621051	4.0908	up	high	0.36873	0.266677	0.365423	1.905	6.69648	4.20443	4.33089	3.04737	2.48681	6.2905	0.00434849	0.0143598	0.726459	4.56979	up	med	1.54666	0.341732
tr|G7NLB5|G7NLB5_MACMU		G7NLB5	G7NLB5_MACMU	PRDX2	198	Peroxiredoxin-2 isoform a		1	288	164	yes	yes			yes	2.78399	1.70866	5.08067	3.86036	0.211891	0.170196	0.808889	0.200804	-2.87039	-9.65216	0.00183255	0.0048466	3.35842	0.347945	down	high	4.79349	2.40009	6.2122	4.95301	0.230913	1.00106	2.29282	0.725563	-2.01635	-4.31935	0.00442938	0.0143598	4.5897	1.06259	down	med	2.78399	1.70866
tr|F7F694|F7F694_MACMU		F7F694	F7F694_MACMU	PCBD1	104	4a-hydroxytetrahydrobiopterin dehydratase		1	224	194	yes	yes			yes	2.78399	3.07559	1.49432	2.67256	0.211891	0.170196	0.161778	0.200804	-3.11931	-13.4643	0.0019542	0.00510122	2.50661	0.186167	down	high	3.31857	3.4668	1.82712	4.95301	0.230913	1.00106	1.27379	0.145113	-2.28289	-5.11737	0.0129468	0.0366521	3.39138	0.662718	down	med	2.78399	3.07559
tr|F6RV29|F6RV29_MACMU		F6RV29	F6RV29_MACMU	PYGB	1186	Alpha-1,4 glucan phosphorylase		1	145	131	yes	yes			yes	0.309332	0.341732	0.298863	0.296951	2.75458	3.57412	4.69156	2.61046	3.08172	10.9319	0.00235213	0.00606127	0.311719	3.40768	up	high	0.36873	1.33338	0.365423	0.381001	4.84917	5.00528	3.31186	5.94962	2.66634	7.80707	0.000856724	0.00324908	0.612135	4.77898	up	high	0.309332	0.341732
tr|A0A1D5QCN2|A0A1D5QCN2_MACMU		A0A1D5QCN2	A0A1D5QCN2_MACMU	RHOA	209	Ras homolog family member A		1	43	124	yes	yes			yes	1.54666	0.341732	1.49432	0.296951	3.60214	4.25491	3.39733	8.23297	2.22429	5.29597	0.00249769	0.00627544	0.919914	4.87184	up	high	1.84365	1.33338	0.365423	0.381001	4.84917	3.40359	3.31186	4.20827	1.84539	4.02015	0.0118279	0.0349618	0.980865	3.94322	up	med	1.54666	0.341732
tr|F7FVX9|F7FVX9_MACMU		F7FVX9	F7FVX9_MACMU	CDC42	191	Cell division control protein 42 homolog		1	233	119	yes				yes	0.309332	0.341732	1.49432	1.48476	3.60214	4.9357	4.69156	5.82332	2.22427	5.24849	0.00249769	0.00627544	0.907534	4.76318	up	high	4.79349	3.4668	0.365423	0.381001	3.00187	4.20443	6.36896	4.78872	0.912339	2.03892	0.122139	0.24798	2.25168	4.59099	up	no	0.309332	0.341732
tr|H9EVV9|H9EVV9_MACMU		H9EVV9	H9EVV9_MACMU	TDRD7	1098	Tudor domain-containing protein 7		1	302	122	yes	yes			yes	2.78399	0.341732	0.298863	1.48476	6.14483	3.57412	5.33867	5.82332	1.95405	4.25331	0.00372482	0.00924308	1.22733	5.22024	up	high	0.36873	0.266677	1.82712	1.905	5.77283	2.60274	4.33089	4.20827	1.91368	3.87284	0.0169149	0.0441544	1.09188	4.22868	up	med	2.78399	0.341732
tr|F7AW94|F7AW94_MACMU		F7AW94	F7AW94_MACMU	EEF1A1	462	Elongation factor 1-alpha		1	198	51	yes			yes	yes	8.97062	11.2772	8.66703	10.9872	19.7058	20.5938	15.0453	17.0684	0.850428	1.81478	0.00399866	0.00980159	9.9755	18.1033	up	high	13.643	7.73363	13.5207	12.573	14.0857	8.20865	8.40702	12.915	-0.0500975	-1.08836	0.91519	0.983707	11.8676	10.9041	down	no	8.97062	11.2772
tr|F6RG83|F6RG83_MACMU		F6RG83	F6RG83_MACMU	MIP	263	Major intrinsic protein of lens fiber	membrane	1	141	174	yes				yes	0.309332	0.341732	0.298863	0.296951	3.60214	4.25491	1.456	3.41367	2.92671	10.2069	0.00418435	0.0100126	0.311719	3.18168	up	med	0.36873	0.266677	0.365423	0.381001	2.07822	1.00106	1.27379	2.46691	2.0449	4.93546	0.179712	0.328382	0.345458	1.70499	up	no	0.309332	0.341732
tr|G7ME45|G7ME45_MACMU		G7ME45	G7ME45_MACMU	CADM3	430	Cell adhesion molecule 3		1	275	175	yes				yes	0.309332	0.341732	0.298863	0.296951	5.29727	1.53177	3.39733	2.61046	2.92671	10.2952	0.00418435	0.0100126	0.311719	3.20921	up	med	0.36873	0.266677	0.365423	0.381001	1.15457	2.60274	1.27379	1.88646	2.04491	5.00608	0.179712	0.328382	0.345458	1.72939	up	no	0.309332	0.341732
tr|F7GDB8|F7GDB8_MACMU		F7GDB8	F7GDB8_MACMU	S100A4	101	Protein S100		1	237	190	yes				yes	4.02131	1.70866	3.88522	6.23597	1.90702	0.850982	0.161778	1.00402	-2.00553	-4.03975	0.00442938	0.0104742	3.96279	0.980949	down	med	0.36873	1.33338	1.82712	0.381001	0.230913	1.00106	0.254758	0.145113	-1.12615	-2.39621	0.375015	0.550205	0.977558	0.40796	down	no	4.02131	1.70866
tr|F7GFV8|F7GFV8_MACMU		F7GFV8	F7GFV8_MACMU	PCMT1	285	Protein-L-isoaspartate O-methyltransferase		1	238	55	yes	yes			yes	12.6826	15.3779	18.2306	9.79938	9.53508	7.65884	5.98578	5.82332	-0.952379	-1.93396	0.00453226	0.0105928	14.0226	7.25076	down	med	23.9675	16.2673	17.9058	18.669	7.62013	10.6112	10.4451	6.53007	-1.13817	-2.18169	0.000184779	0.000790226	19.2024	8.80162	down	high	12.6826	15.3779
tr|A7KK27|A7KK27_MACMU		A7KK27	A7KK27_MACMU	CRYGA	174	Crystallin gamma A	crystallin	1	133	31	yes		yes	yes	yes	36.1918	38.6157	42.1397	39.4945	24.7912	23.9977	28.6347	29.1166	-0.552497	-1.46838	0.00555887	0.0128429	39.1104	26.635	down	med	23.9675	15.2006	19.3674	23.2411	17.7803	11.412	21.6545	22.2022	-0.118272	-1.11947	0.637441	0.762653	20.4441	18.2623	down	no	36.1918	38.6157
tr|H9EQT6|H9EQT6_MACMU		H9EQT6	H9EQT6_MACMU	CERK	537	Ceramide kinase		1	298	186	yes				yes	0.309332	0.341732	0.298863	0.296951	2.75458	2.89334	0.808889	5.82332	2.84247	9.8487	0.00739034	0.0168802	0.311719	3.07003	up	med	0.36873	0.266677	0.365423	0.381001	1.15457	1.00106	2.29282	0.725563	1.50642	3.74431	0.453145	0.61542	0.345458	1.2935	up	no	0.309332	0.341732
tr|F7GUR7|F7GUR7_MACMU		F7GUR7	F7GUR7_MACMU	EIF4A2	407	ATP-dependent RNA helicase		1	248	77	yes	yes			yes	4.02131	4.44251	2.68977	2.67256	7.83996	9.70119	7.92711	8.23297	1.27862	2.4375	0.00780666	0.0176308	3.45654	8.42531	up	med	4.79349	3.4668	3.28881	3.42901	12.2384	6.60696	8.40702	9.43232	1.26746	2.44922	0.00780666	0.0241406	3.74453	9.17117	up	med	4.02131	4.44251
tr|F7HBD4|F7HBD4_MACMU		F7HBD4	F7HBD4_MACMU	YWHAZ	245	14-3-3 protein zeta/delta		1	264	49	yes				yes	11.4453	16.7449	17.0352	20.4896	8.68752	10.382	9.22133	9.83941	-0.777362	-1.72343	0.00819212	0.0182957	16.4287	9.53256	down	med	18.0678	16.2673	16.4441	18.669	13.162	13.8146	17.5783	10.5932	-0.371062	-1.2593	0.230547	0.379836	17.362	13.787	down	no	11.4453	16.7449
tr|A0A5K1TXE9|A0A5K1TXE9_MACMU		A0A5K1TXE9	A0A5K1TXE9_MACMU	SPTAN1	2472	Spectrin alpha chain, brain isoform 2		1	128	18	yes	yes		yes	yes	43.6158	61.8535	76.8078	60.875	101.919	88.6723	68.7556	126.306	0.6596	1.58606	0.00859719	0.0189894	60.788	96.4133	up	med	94.7637	79.203	60.2949	87.2492	27.0168	56.2593	61.3968	66.3165	-0.596072	-1.52382	0.0186273	0.048001	80.3777	52.7473	down	med	43.6158	61.8535
tr|F7GCM2|F7GCM2_MACMU		F7GCM2	F7GCM2_MACMU	FLNA	2647	Filamin A		1	236	50	yes	yes		yes	yes	15.1573	5.80944	7.47158	9.79938	17.1632	15.8283	13.7511	23.4941	0.843986	1.83684	0.0100093	0.021868	9.55942	17.5592	up	med	22.4926	20.5341	13.5207	17.145	4.84917	13.8146	6.36896	7.11052	-1.17813	-2.29263	0.000395027	0.00162042	18.4231	8.0358	down	high	15.1573	5.80944
tr|F7AQQ3|F7AQQ3_MACMU		F7AQQ3	F7AQQ3_MACMU	KPNB1	856	Karyopherin subunit beta 1		1	195	53	yes			yes	yes	16.3946	5.80944	14.6443	9.79938	19.7058	21.2745	17.6338	20.2812	0.733029	1.6913	0.0102698	0.0221961	11.6619	19.7238	up	med	6.26842	9.86704	3.28881	6.47702	4.84917	8.20865	9.42606	12.915	0.45119	1.36669	0.322847	0.501759	6.47532	8.84973	up	no	16.3946	5.80944
tr|A0A5F8A9Q1|A0A5F8A9Q1_MACMU		A0A5F8A9Q1	A0A5F8A9Q1_MACMU	NAP1L4	386	Nucleosome assembly protein 1 like 4		1	115	161	yes			yes	yes	0.309332	1.70866	0.298863	1.48476	2.75458	5.61648	4.04444	4.21689	2.05181	4.37509	0.0106326	0.0227357	0.950402	4.1581	up	med	0.36873	1.33338	0.365423	0.381001	1.15457	0.200211	1.27379	0.725563	0.197663	1.36985	1	1	0.612135	0.838533	up	no	0.309332	1.70866
tr|F6W871|F6W871_MACMU		F6W871	F6W871_MACMU	EPB41	1035	Protein 4.1		1	166	83	yes				yes	2.78399	4.44251	3.88522	3.86036	10.3826	4.9357	5.33867	13.0523	1.09403	2.25148	0.0127723	0.0270234	3.74302	8.42732	up	med	1.84365	3.4668	4.75051	6.47702	6.69648	7.40781	6.36896	7.69097	0.797496	1.703	0.126681	0.254628	4.13449	7.04105	up	no	2.78399	4.44251
tr|A0A5F8AVB2|A0A5F8AVB2_MACMU		A0A5F8AVB2	A0A5F8AVB2_MACMU	SERPINB1	391	Serpin family B member 1		1	127	135	yes	yes			yes	5.25864	0.341732	1.49432	5.04817	1.05945	0.170196	0.161778	1.00402	-2.27241	-5.06914	0.0129468	0.0271073	3.03571	0.598862	down	med	4.79349	6.66692	7.67389	11.049	0.230913	3.40359	1.27379	1.30601	-2.14271	-4.85707	0.000113399	0.000530075	7.54583	1.55358	down	high	5.25864	0.341732
tr|F6XH68|F6XH68_MACMU		F6XH68	F6XH68_MACMU	FBXO17	561	Uncharacterized protein		1	176	181	yes			yes	yes	1.54666	3.07559	1.49432	1.48476	0.211891	0.170196	0.161778	0.200804	-2.72548	-10.2076	0.015629	0.0317316	1.90033	0.186167	down	med	3.31857	2.40009	1.82712	1.905	1.15457	1.00106	0.254758	4.78872	-0.110514	-1.31277	0.803639	0.888369	2.3627	1.79977	down	no	1.54666	3.07559
tr|A0A5F8AA30|A0A5F8AA30_MACMU		A0A5F8AA30	A0A5F8AA30_MACMU	TALDO1	599	Transaldolase		1	116	179	yes				yes	1.54666	1.70866	2.68977	1.48476	0.211891	0.170196	0.161778	0.200804	-2.72547	-9.97737	0.015629	0.0317316	1.85746	0.186167	down	med	9.21826	2.40009	3.28881	1.905	1.15457	1.8019	1.27379	1.30601	-1.46566	-3.03673	0.0414138	0.094593	4.20304	1.38407	down	low	1.54666	1.70866
tr|A0A1I7Q469|A0A1I7Q469_MACMU		A0A1I7Q469	A0A1I7Q469_MACMU	NAXD	391	ATP-dependent (S)-NAD(P)H-hydrate dehydratase		1	85	173	yes	yes			yes	0.309332	1.70866	2.68977	2.67256	0.211891	0.170196	0.161778	0.200804	-2.72547	-9.91087	0.015629	0.0317316	1.84508	0.186167	down	med	6.26842	6.66692	3.28881	4.95301	0.230913	1.8019	0.254758	1.30601	-2.3084	-5.89305	0.000856724	0.00324908	5.29429	0.898396	down	high	0.309332	1.70866
tr|H9EMN0|H9EMN0_MACMU		H9EMN0	H9EMN0_MACMU	CAND1	1230	Cullin associated and neddylation dissociated 1		1	294	104	yes				yes	4.02131	1.70866	2.68977	1.48476	6.14483	6.29727	7.28	6.62654	1.37223	2.66027	0.0166151	0.0333963	2.47612	6.58716	up	med	3.31857	2.40009	1.82712	1.905	5.77283	3.40359	2.29282	4.78872	0.78472	1.72028	0.327017	0.501759	2.3627	4.06449	up	no	4.02131	1.70866
tr|A0A5F7ZW22|A0A5F7ZW22_MACMU		A0A5F7ZW22	A0A5F7ZW22_MACMU	RUVBL2	497	RuvB-like helicase		1	105	151	yes				yes	0.309332	1.70866	0.298863	1.48476	5.29727	4.25491	3.39733	2.61046	1.92423	4.09299	0.0169149	0.0336623	0.950402	3.88999	up	med	0.36873	0.266677	0.365423	0.381001	3.00187	1.8019	1.27379	1.88646	2.18745	5.76338	0.109396	0.224374	0.345458	1.99101	up	no	0.309332	1.70866
tr|A0A5F8ARZ4|A0A5F8ARZ4_MACMU		A0A5F8ARZ4	A0A5F8ARZ4_MACMU	HSP90AA1	733	Heat shock protein 90 alpha family class A member 1		1	124	34	yes				yes	13.9199	23.5795	24.2079	18.114	29.8766	31.4863	29.2818	26.707	0.560553	1.47018	0.0174394	0.0343506	19.9553	29.3379	up	med	12.1681	17.334	16.4441	17.145	23.3222	16.2171	29.8067	21.0413	0.475755	1.43265	0.0790333	0.168997	15.7728	22.5968	up	no	13.9199	23.5795
tr|F6TQ14|F6TQ14_MACMU		F6TQ14	F6TQ14_MACMU	CA2	260	Carbonic anhydrase		1	155	47	yes				yes	23.8186	27.6803	20.6216	18.114	11.2302	18.5514	13.7511	10.6426	-0.707178	-1.6656	0.0176025	0.0343506	22.5586	13.5438	down	med	23.9675	10.9337	14.9824	18.669	7.62013	9.81034	23.6925	11.1737	-0.397819	-1.31084	0.268183	0.434716	17.1382	13.0742	down	no	23.8186	27.6803
tr|F6RRV0|F6RRV0_MACMU		F6RRV0	F6RRV0_MACMU	PPP2R1A	589	Protein phosphatase 2 scaffold subunit Aalpha		1	144	141	yes				yes	0.309332	0.341732	2.68977	1.48476	2.75458	8.33962	4.04444	1.80724	1.72973	3.51167	0.0193858	0.0374667	1.2064	4.23647	up	med	0.36873	0.266677	1.82712	0.381001	2.07822	1.00106	2.29282	1.30601	1.09873	2.34853	0.514987	0.663541	0.710881	1.66953	up	no	0.309332	0.341732
tr|F6WM87|F6WM87_MACMU		F6WM87	F6WM87_MACMU	PRKAR1A	381	Protein kinase cAMP-dependent type I regulatory subunit alpha		1	170	170	yes				yes	0.309332	0.341732	0.298863	1.48476	2.75458	3.57412	4.04444	1.80724	2.13674	5.00287	0.021283	0.0403573	0.60867	3.0451	up	med	0.36873	0.266677	0.365423	1.905	3.00187	1.00106	0.254758	1.88646	1.09596	2.11442	0.507837	0.658549	0.726459	1.53604	up	no	0.309332	0.341732
tr|H9EM17|H9EM17_MACMU		H9EM17	H9EM17_MACMU	DSTN	165	Destrin isoform a		1	292	158	yes				yes	1.54666	0.341732	0.298863	0.296951	1.90702	2.89334	3.39733	3.41367	2.05249	4.67407	0.021283	0.0403573	0.621051	2.90284	up	med	1.84365	1.33338	0.365423	1.905	3.00187	1.00106	2.29282	3.04737	0.762601	1.71513	0.42399	0.595959	1.36187	2.33578	up	no	1.54666	0.341732
tr|H9ELY9|H9ELY9_MACMU		H9ELY9	H9ELY9_MACMU	GDI2	445	Rab GDP dissociation inhibitor		1	291	48	yes			yes	yes	16.3946	18.1118	13.4488	7.42378	10.3826	3.57412	11.1627	6.62654	-0.78366	-1.74444	0.0227625	0.0419748	13.8447	7.93649	down	med	12.1681	18.4007	10.5973	12.573	16.8566	19.4205	23.6925	25.1045	0.635403	1.5831	0.0314349	0.0752192	13.4348	21.2685	up	low	16.3946	18.1118
tr|A0A5F7Z7J0|A0A5F7Z7J0_MACMU	tr|H9ZET8|H9ZET8_MACMU	A0A5F7Z7J0	A0A5F7Z7J0_MACMU	RAB11B	251	RAB11B, member RAS onco family		1	87	148	yes			yes	yes	1.54666	1.70866	0.298863	1.48476	4.44971	4.25491	3.39733	5.02011	1.67712	3.39795	0.0226752	0.0419748	1.25973	4.28051	up	med	0.36873	0.266677	1.82712	1.905	1.15457	1.8019	1.27379	0.725563	0.207752	1.1347	1	1	1.09188	1.23895	up	no	1.54666	1.70866
tr|F7EKN1|F7EKN1_MACMU		F7EKN1	F7EKN1_MACMU	EIF3A	1271	Eukaryotic translation initiation factor 3 subunit A		1	216	201	yes				yes	0.309332	0.341732	0.298863	0.296951	2.75458	3.57412	2.75022	1.00402	2.65755	8.08656	0.0224712	0.0419748	0.311719	2.52074	up	med	0.36873	0.266677	0.365423	0.381001	1.15457	0.200211	0.254758	1.30601	0.9884	2.10992	0.625009	0.756788	0.345458	0.728887	up	no	0.309332	0.341732
tr|A0A1D5Q1R6|A0A1D5Q1R6_MACMU		A0A1D5Q1R6	A0A1D5Q1R6_MACMU	ADH5	401	S-(hydroxymethyl)glutathione dehydrogenase		1	26	98	yes			yes	yes	6.49597	4.44251	5.08067	7.42378	1.05945	4.25491	2.75022	1.80724	-1.16233	-2.37473	0.0243356	0.0444678	5.86073	2.46796	down	med	7.74334	3.4668	6.2122	8.00102	4.84917	5.00528	9.42606	5.94962	0.0153576	-1.00766	1	1	6.35584	6.30753	down	no	6.49597	4.44251
tr|F7B8E8|F7B8E8_MACMU		F7B8E8	F7B8E8_MACMU	CLTC	1675	Clathrin heavy chain		1	202	63	yes			yes	yes	6.49597	7.17637	7.47158	7.42378	8.68752	14.4667	14.3982	13.0523	0.833916	1.7714	0.024864	0.045024	7.14192	12.6512	up	med	4.79349	3.4668	4.75051	8.00102	4.84917	5.00528	4.33089	13.4955	0.574922	1.31739	0.331199	0.502283	5.25295	6.9202	up	no	6.49597	7.17637
tr|F6WWX7|F6WWX7_MACMU		F6WWX7	F6WWX7_MACMU	GSTM2	248	Glutathione S-transferase		1	172	126	yes	yes			yes	6.49597	4.44251	2.68977	2.67256	1.90702	0.850982	1.456	1.00402	-1.56689	-3.12395	0.0266227	0.0477782	4.0752	1.3045	down	med	9.21826	4.53351	6.2122	4.95301	1.15457	3.40359	1.27379	3.04737	-1.30911	-2.80618	0.0161438	0.0432655	6.22924	2.21983	down	med	6.49597	4.44251
sp|Q28522|ALBU_MACMU	tr|F7HCH0|F7HCH0_MACMU	Q28522	ALBU_MACMU	ALB	600	Albumin (Fragment)	contaminant	1	20	103	yes				yes	7.7333	7.17637	11.0579	6.23597	3.60214	2.89334	1.456	1.80724	-1.69265	-3.29998	0.0273251	0.0486047	8.05089	2.43968	down	med	21.0176	3.4668	1.82712	1.905	10.3911	1.8019	0.254758	0.145113	-1.18254	-2.24068	0.161859	0.312824	7.05414	3.14821	down	no	7.7333	7.17637
tr|F6SYK0|F6SYK0_MACMU		F6SYK0	F6SYK0_MACMU	ALDOA	418	Fructose-bisphosphate aldolase		1	148	58				yes	yes	11.4453	14.011	13.4488	7.42378	6.14483	6.97805	8.57422	5.82332	-0.709446	-1.68344	0.0370409	0.0636344	11.5822	6.88011	down	low	16.5929	13.0672	16.4441	15.621	11.3147	12.2129	10.4451	12.3346	-0.374334	-1.33295	0.19362	0.338414	15.4313	11.5768	down	no	11.4453	14.011
tr|F6X1V9|F6X1V9_MACMU		F6X1V9	F6X1V9_MACMU	ENO2	434	phosphopyruvate hydratase		1	174	183		yes			yes	1.54666	0.341732	5.08067	1.48476	1.05945	0.170196	0.161778	0.200804	-2.245	-5.30941	0.0390728	0.0659969	2.11345	0.398058	down	low	1.84365	5.60021	1.82712	6.47702	0.230913	1.00106	0.254758	0.725563	-2.53732	-7.11842	0.00418435	0.0143598	3.937	0.553072	down	med	1.54666	0.341732
tr|H9H3J2|H9H3J2_MACMU		H9H3J2	H9H3J2_MACMU	ENO3	446	phosphopyruvate hydratase		1	310	177				yes	yes	0.309332	0.341732	1.49432	1.48476	1.90702	2.21255	5.33867	4.21689	1.78423	3.76711	0.0414138	0.0693682	0.907534	3.41878	up	low	0.36873	0.266677	0.365423	0.381001	1.15457	1.8019	0.254758	0.725563	1.27053	2.84896	0.687511	0.798785	0.345458	0.984196	up	no	0.309332	0.341732
tr|A0A5F7ZL29|A0A5F7ZL29_MACMU		A0A5F7ZL29	A0A5F7ZL29_MACMU	ENO1	434	phosphopyruvate hydratase		1	100	30			yes	yes	yes	37.4292	37.2488	38.5533	43.0579	26.4863	30.1248	31.8702	31.5263	-0.376285	-1.30233	0.0468544	0.0778326	39.0723	30.0019	down	low	25.4424	28.0011	16.4441	23.2411	15.0093	19.4205	16.5593	18.1391	-0.435148	-1.34719	0.10115	0.211783	23.2821	17.282	down	no	37.4292	37.2488
tr|A0A5F7ZD02|A0A5F7ZD02_MACMU		A0A5F7ZD02	A0A5F7ZD02_MACMU	CBR1	448	carbonyl reductase (NADPH)		1	94	91				yes	yes	8.97062	3.07559	8.66703	2.67256	3.60214	4.9357	1.456	1.00402	-1.06692	-2.1264	0.0576641	0.0934717	5.84645	2.74946	down	low	10.6932	6.66692	4.75051	3.42901	6.69648	7.40781	7.38799	7.11052	0.150631	1.11994	0.779835	0.875681	6.3849	7.1507	up	no	8.97062	3.07559
tr|A0A1D5R1V1|A0A1D5R1V1_MACMU		A0A1D5R1V1	A0A1D5R1V1_MACMU	TUBA1C	449	Tubulin alpha chain		1	67	28				yes	yes	27.5305	37.2488	30.1852	22.8652	22.2485	17.8706	24.1049	21.0844	-0.454325	-1.38122	0.0597084	0.0960112	29.4574	21.3271	down	low	41.6665	25.8677	38.3695	29.3371	40.8716	35.4374	46.1113	41.3571	0.290254	1.21101	0.196274	0.340096	33.8102	40.9443	up	no	27.5305	37.2488
tr|A0A1D5Q262|A0A1D5Q262_MACMU		A0A1D5Q262	A0A1D5Q262_MACMU	GDI1	456	Rab GDP dissociation inhibitor		1	27	82				yes	yes	6.49597	7.17637	11.0579	5.04817	2.75458	3.57412	5.33867	5.02011	-0.80183	-1.78448	0.0790263	0.124096	7.44461	4.17187	down	no	3.31857	6.66692	4.75051	4.95301	8.54378	9.0095	11.4641	8.27142	0.832619	1.89389	0.0441184	0.0996382	4.92225	9.32221	up	low	6.49597	7.17637
tr|F6VIT7|F6VIT7_MACMU		F6VIT7	F6VIT7_MACMU	RUVBL1	456	RuvB-like helicase		1	162	136				yes	yes	1.54666	3.07559	2.68977	1.48476	2.75458	5.61648	5.33867	5.02011	1.09574	2.12917	0.0987986	0.149312	2.19919	4.68246	up	no	0.36873	0.266677	0.365423	1.905	1.15457	2.60274	2.29282	0.725563	1.096	2.33176	0.507837	0.658549	0.726459	1.69392	up	no	1.54666	3.07559
tr|H9G1L0|H9G1L0_MACMU		H9G1L0	H9G1L0_MACMU	CCT6A	531	Chaperonin containing TCP1 subunit 6A		1	307	123		yes			yes	1.54666	1.70866	1.49432	3.86036	5.29727	5.61648	4.04444	3.41367	1.04054	2.13378	0.0987986	0.149312	2.1525	4.59297	up	no	0.36873	0.266677	1.82712	0.381001	3.92552	3.40359	2.29282	5.94962	2.42151	5.47614	0.00442938	0.0143598	0.710881	3.89289	up	med	1.54666	1.70866
tr|F7GGM3|F7GGM3_MACMU		F7GGM3	F7GGM3_MACMU	PGAM1	314	Phosphoglycerate mutase		1	239	69		yes		yes	yes	13.9199	7.17637	8.66703	15.7384	7.83996	6.97805	7.92711	7.42976	-0.601496	-1.50793	0.110183	0.162948	11.3754	7.54372	down	no	13.643	9.86704	14.9824	15.621	1.15457	5.00528	5.34992	3.04737	-1.84807	-3.71732	3.2086e-06	2.0154e-05	13.5284	3.63928	down	high	13.9199	7.17637
tr|A0A1D5QFJ9|A0A1D5QFJ9_MACMU	tr|A0A1D5QQU2|A0A1D5QQU2_MACMU, tr|F6Q836|F6Q836_MACMU, tr|F7GN03|F7GN03_MACMU	A0A1D5QFJ9	A0A1D5QFJ9_MACMU		270	Ubiquitin-like domain-containing protein		1	47	112		yes			yes	5.25864	5.80944	3.88522	6.23597	3.60214	2.89334	2.10311	2.61046	-0.909703	-1.89037	0.110253	0.162948	5.29732	2.80226	down	no	7.74334	6.66692	7.67389	8.00102	2.07822	2.60274	1.27379	1.88646	-1.842	-3.8368	0.000324914	0.00136058	7.52129	1.9603	down	high	5.25864	5.80944
tr|A0A5K1V3J7|A0A5K1V3J7_MACMU		A0A5K1V3J7	A0A5K1V3J7_MACMU	VCP	823	Transitional endoplasmic reticulum ATPase		1	130	87				yes	yes	7.7333	5.80944	9.86248	7.42378	11.2302	14.4667	9.22133	9.83941	0.523247	1.4518	0.145832	0.206698	7.70725	11.1894	up	no	0.36873	3.4668	3.28881	1.905	0.230913	1.00106	1.27379	1.88646	-0.921202	-2.05576	0.387731	0.556671	2.25734	1.09806	down	no	7.7333	5.80944
tr|F6XVN0|F6XVN0_MACMU		F6XVN0	F6XVN0_MACMU	SORD	357	Sorbitol dehydrogenase		1	180	38				yes	yes	21.3439	19.4787	20.6216	13.3628	11.2302	23.3169	15.6924	7.42976	-0.337827	-1.29717	0.249524	0.336606	18.7017	14.4173	down	no	26.9173	30.1345	22.2908	32.3851	19.6276	22.6238	33.8829	25.6849	-0.146831	-1.09731	0.617455	0.756759	27.9319	25.4548	down	no	21.3439	19.4787
tr|A0A1D5Q9E4|A0A1D5Q9E4_MACMU		A0A1D5Q9E4	A0A1D5Q9E4_MACMU	AKR1B10	335	Aldo-keto reductase family 1 member B10		1	39	134				yes	yes	2.78399	0.341732	1.49432	1.48476	0.211891	0.170196	0.808889	1.00402	-1.32209	-2.78123	0.301469	0.399094	1.5262	0.548749	down	no	12.1681	3.4668	0.365423	6.47702	3.92552	4.20443	4.33089	3.04737	-0.508197	-1.44938	0.438091	0.607285	5.61933	3.87705	down	no	2.78399	0.341732
tr|H9ZFL2|H9ZFL2_MACMU		H9ZFL2	H9ZFL2_MACMU	NPEPPS	921	Aminopeptidase		1	315	111		yes			yes	4.02131	0.341732	1.49432	2.67256	2.75458	2.89334	3.39733	5.02011	0.655741	1.64894	0.307528	0.404007	2.13248	3.51634	up	no	1.84365	2.40009	1.82712	1.905	8.54378	5.00528	2.29282	8.85187	1.63176	3.09606	0.00905517	0.0275771	1.99397	6.17344	up	med	4.02131	0.341732
tr|F7F1L7|F7F1L7_MACMU		F7F1L7	F7F1L7_MACMU	COTL1	142	Coactosin like F-actin binding protein 1		1	222	59				yes	yes	5.25864	9.91022	9.86248	10.9872	8.68752	7.65884	4.69156	6.62654	-0.398674	-1.30198	0.33022	0.431002	9.00463	6.91611	down	no	10.6932	12.0005	10.5973	12.573	17.7803	9.81034	11.4641	19.3	0.38365	1.27234	0.290111	0.459152	11.466	14.5887	up	no	5.25864	9.91022
tr|F6XTF7|F6XTF7_MACMU		F6XTF7	F6XTF7_MACMU	HSPB1	205	Heat shock protein beta-1		1	179	24			yes	yes	yes	55.9891	82.3574	73.2215	79.8798	62.9316	58.7178	60.3431	77.3096	-0.170582	-1.12397	0.392881	0.509477	72.8619	64.8255	down	no	29.8672	23.7342	35.4461	43.0531	37.177	22.6238	34.9019	29.7481	-0.0751126	-1.06147	0.761167	0.85952	33.0251	31.1127	down	no	55.9891	82.3574
tr|A0A5F8A0A5|A0A5F8A0A5_MACMU		A0A5F8A0A5	A0A5F8A0A5_MACMU	MSN	592	Moesin		1	106	60		yes			yes	4.02131	7.17637	12.2534	9.79938	12.0778	6.29727	9.86844	14.6587	0.332345	1.29027	0.398597	0.513577	8.31261	10.7255	up	no	4.79349	9.86704	7.67389	3.42901	4.84917	17.8188	13.5022	16.3977	0.99218	2.04041	0.0197939	0.0497321	6.44086	13.142	up	med	4.02131	7.17637
tr|A0A5F8AMU1|A0A5F8AMU1_MACMU		A0A5F8AMU1	A0A5F8AMU1_MACMU	PFKL	1016	ATP-dependent 6-phosphofructokinase		1	121	128		yes		yes	yes	0.309332	0.341732	0.298863	1.48476	3.60214	0.170196	0.161778	1.80724	0.928319	2.35815	0.507837	0.61491	0.60867	1.43534	up	no	4.79349	3.4668	0.365423	0.381001	3.92552	6.60696	7.38799	7.11052	1.37789	2.77915	0.0166967	0.0441544	2.25168	6.25775	up	med	0.309332	0.341732
tr|F7HRU0|F7HRU0_MACMU		F7HRU0	F7HRU0_MACMU	G6PD	512	Glucose-6-phosphate 1-dehydrogenase		1	271	81		yes		yes	yes	7.7333	0.341732	1.49432	2.67256	4.44971	2.21255	4.04444	6.62654	0.441379	1.41589	0.514709	0.6195	3.06048	4.33331	up	no	4.79349	5.60021	1.82712	3.42901	9.46743	14.6154	5.34992	17.5586	1.57333	3.00268	0.00117133	0.00435995	3.91246	11.7478	up	high	7.7333	0.341732
tr|F7GQT3|F7GQT3_MACMU		F7GQT3	F7GQT3_MACMU	GALM	342	Aldose 1-epimerase		1	244	184				yes	yes	0.309332	1.70866	0.298863	0.296951	0.211891	0.170196	0.808889	0.200804	-0.60896	-1.87803	0.625009	0.730389	0.653451	0.347945	down	no	3.31857	2.40009	1.82712	3.42901	3.00187	1.8019	2.29282	2.46691	-0.175003	-1.14757	1	1	2.7437	2.39088	down	no	0.309332	1.70866
tr|A0A1D5QSK0|A0A1D5QSK0_MACMU		A0A1D5QSK0	A0A1D5QSK0_MACMU	WDR1	609	WD repeat domain 1		1	54	99		yes		yes	yes	4.02131	3.07559	2.68977	3.86036	4.44971	2.21255	3.39733	5.02011	0.102063	1.10498	0.855562	0.944879	3.41176	3.76992	up	no	1.84365	2.40009	4.75051	3.42901	4.84917	5.80612	6.36896	11.7541	1.31178	2.31649	0.0195513	0.0497321	3.10581	7.19459	up	med	4.02131	3.07559
tr|A0A1D5R147|A0A1D5R147_MACMU		A0A1D5R147	A0A1D5R147_MACMU		398	Pyruvate kinase		1	65	40		yes		yes	yes	15.1573	18.1118	15.8397	20.4896	17.1632	11.7436	20.8693	21.0844	0.0213579	1.01813	1	1	17.3996	17.7151	up	no	15.1179	22.6675	12.059	15.621	19.6276	28.2298	27.7687	29.1676	0.649512	1.60075	0.0136811	0.0376697	16.3664	26.1984	up	med	15.1573	18.1118
tr|A0A5F7ZHY0|A0A5F7ZHY0_MACMU		A0A5F7ZHY0	A0A5F7ZHY0_MACMU	ARL3	350	ADP ribosylation factor like GTPase 3		1	98	199				yes	yes	1.54666	1.70866	1.49432	2.67256	1.05945	2.89334	2.10311	1.80724	0.110744	1.05941	1	1	1.85555	1.96579	up	no	0.36873	0.266677	1.82712	0.381001	0.230913	0.200211	0.254758	0.145113	-1.30842	-3.42183	0.625009	0.756788	0.710881	0.207749	down	no	1.54666	1.70866
tr|A0A1D5QE04|A0A1D5QE04_MACMU		A0A1D5QE04	A0A1D5QE04_MACMU	ACTN1	914	Actinin alpha 1		1	44	159		yes			yes	1.54666	1.70866	1.49432	0.296951	2.75458	1.53177	0.808889	1.00402	0.223749	1.20859	1	1	1.26165	1.52481	up	no	9.21826	3.4668	4.75051	3.42901	0.230913	1.00106	1.27379	1.88646	-1.98163	-4.75034	0.00434849	0.0143598	5.21614	1.09806	down	med	1.54666	1.70866
tr|F7HT50|F7HT50_MACMU		F7HT50	F7HT50_MACMU	ATP6V1A	617	H(+)-transporting two-sector ATPase		1	272	107						1.54666	0.341732	1.49432	2.67256	5.29727	2.21255	5.33867	5.02011	1.43974	2.95092	0.0289843	0.0511039	1.51382	4.46715	up	low	0.36873	3.4668	1.82712	6.47702	3.92552	6.60696	8.40702	5.94962	0.986619	2.05023	0.065304	0.142675	3.03492	6.22228	up	no	1.54666	0.341732
tr|H9ERL9|H9ERL9_MACMU		H9ERL9	H9ERL9_MACMU	BASP1	227	Brain abundant membrane attached signal protein 1		1	300	29						25.0559	22.2126	31.3806	18.114	56.151	21.2745	26.0462	59.6389	0.737755	1.68567	0.0353726	0.0612922	24.1908	40.7777	up	low	32.817	20.5341	20.8291	21.7171	44.5662	34.6365	21.6545	15.8173	0.27456	1.21666	0.469009	0.63269	23.9743	29.1686	up	no	25.0559	22.2126
tr|H9Z5Q5|H9Z5Q5_MACMU		H9Z5Q5	H9Z5Q5_MACMU	ADSL	484	Adenylosuccinate lyase		1	314	150						2.78399	4.44251	2.68977	2.67256	0.211891	1.53177	1.456	0.200804	-1.63904	-3.70209	0.0351725	0.0612922	3.14721	0.850116	down	low	6.26842	4.53351	4.75051	1.905	0.230913	1.8019	5.34992	0.145113	-1.40007	-2.31905	0.0525101	0.115984	4.36436	1.88196	down	no	2.78399	4.44251
tr|A0A1D5Q5F5|A0A1D5Q5F5_MACMU		A0A1D5Q5F5	A0A1D5Q5F5_MACMU	GPI	600	Glucose-6-phosphate isomerase		1	32	54						15.1573	19.4787	15.8397	18.114	5.29727	17.1898	12.4569	7.42976	-0.640068	-1.61868	0.0381347	0.0649583	17.1474	10.5934	down	low	9.21826	9.86704	12.059	9.52502	9.46743	11.412	9.42606	18.7195	0.338958	1.20546	0.437299	0.607285	10.1673	12.2563	up	no	15.1573	19.4787
tr|A0A1D5R5R6|A0A1D5R5R6_MACMU		A0A1D5R5R6	A0A1D5R5R6_MACMU	LGSN	569	Lengsin, lens protein with glutamine synthetase domain		1	72	35						48.5651	29.0472	17.0352	21.6774	23.0961	26.04	12.4569	13.0523	-0.635844	-1.55837	0.0517587	0.0852745	29.0812	18.6613	down	low	31.3421	18.4007	17.9058	17.145	23.3222	20.2213	24.7116	15.8173	-0.0255559	-1.00858	1	1	21.1984	21.0181	down	no	48.5651	29.0472
sp|P15426|TPIS_MACMU	tr|H9ZD06|H9ZD06_MACMU	P15426	TPIS_MACMU	TPI1	249	Triosephosphate isomerase		1	16	102						5.25864	8.5433	6.27613	9.79938	1.90702	4.25491	4.69156	5.02011	-0.864223	-1.88221	0.0541431	0.0884778	7.46936	3.9684	down	low	1.84365	2.40009	3.28881	4.95301	4.84917	3.40359	2.29282	3.62782	0.222932	1.13518	0.845044	0.913192	3.12139	3.54335	up	no	5.25864	8.5433
tr|F7FR05|F7FR05_MACMU		F7FR05	F7FR05_MACMU	CAP1	475	Adenylyl cyclase-associated protein		1	232	146						0.309332	1.70866	0.298863	1.48476	3.60214	1.53177	2.10311	5.82332	1.62923	3.43548	0.0635984	0.101455	0.950402	3.26509	up	no	1.84365	1.33338	3.28881	3.42901	1.15457	1.00106	4.33089	1.88646	-0.240141	-1.18176	1	1	2.47371	2.09324	down	no	0.309332	1.70866
tr|A0A1D5Q9Q5|A0A1D5Q9Q5_MACMU		A0A1D5Q9Q5	A0A1D5Q9Q5_MACMU	NUDT5	247	Nudix hydrolase 5		1	40	187						1.54666	1.70866	1.49432	2.67256	0.211891	0.850982	0.161778	0.200804	-2.0347	-5.2069	0.0703259	0.111303	1.85555	0.356364	down	no	6.26842	2.40009	1.82712	1.905	2.07822	0.200211	2.29282	0.725563	-1.26757	-2.34115	0.210158	0.349321	3.10016	1.3242	down	no	1.54666	1.70866
tr|F7C1V2|F7C1V2_MACMU		F7C1V2	F7C1V2_MACMU	CAV1	303	Caveolin 1		1	207	171						0.309332	0.341732	0.298863	0.296951	1.90702	0.170196	1.456	5.02011	2.34337	6.85979	0.0827128	0.128878	0.311719	2.13833	up	no	0.36873	0.266677	0.365423	0.381001	2.07822	6.60696	0.254758	3.04737	2.8141	8.67494	0.0208092	0.0516376	0.345458	2.99683	up	low	0.309332	0.341732
tr|A0A1D5Q264|A0A1D5Q264_MACMU		A0A1D5Q264	A0A1D5Q264_MACMU	ANXA5	358	Annexin		1	28	165						4.02131	1.70866	2.68977	1.48476	1.05945	0.170196	0.161778	1.80724	-1.61217	-3.09645	0.0923107	0.142727	2.47612	0.799667	down	no	1.84365	3.4668	0.365423	6.47702	1.15457	1.00106	1.27379	3.04737	-0.7291	-1.87638	0.332357	0.502283	3.03822	1.61919	down	no	4.02131	1.70866
tr|F6PJP5|F6PJP5_MACMU		F6PJP5	F6PJP5_MACMU	CCT2	589	T-complex protein 1 subunit beta		1	134	160						1.54666	1.70866	0.298863	0.296951	1.90702	2.21255	3.39733	4.21689	1.54495	3.04684	0.0962887	0.147741	0.962783	2.93345	up	no	0.36873	0.266677	0.365423	0.381001	0.230913	1.8019	2.29282	4.78872	2.54603	6.59585	0.038588	0.0891516	0.345458	2.27859	up	low	1.54666	1.70866
tr|G7MDZ6|G7MDZ6_MACMU		G7MDZ6	G7MDZ6_MACMU	CCT3	545	T-complex protein 1 subunit gamma		1	274	93						2.78399	4.44251	5.08067	2.67256	6.14483	7.65884	8.57422	4.21689	0.847612	1.77538	0.103902	0.155853	3.74493	6.6487	up	no	1.84365	0.266677	4.75051	6.47702	5.77283	3.40359	6.36896	7.69097	0.940187	1.74214	0.132583	0.263854	3.33446	5.80909	up	no	2.78399	4.44251
sp|Q28514|GSTP1_MACMU		Q28514	GSTP1_MACMU	GSTP1	210	Glutathione S-transferase P		1	19	37						23.8186	29.0472	18.2306	25.2408	20.5534	23.3169	11.8098	17.0684	-0.405542	-1.32425	0.115325	0.167974	24.0843	18.1871	down	no	26.9173	18.4007	23.7525	20.193	26.0932	23.4247	25.7306	18.7195	0.061173	1.0527	0.836444	0.911747	22.3159	23.492	up	no	23.8186	29.0472
sp|P02488|CRYAA_MACMU		P02488	CRYAA_MACMU	CRYAA	172	Alpha-crystallin A chain	crystallin	1	15	1						1352.71	1607.85	1506.57	1064.57	1442.76	742.907	952.709	1280.53	-0.324426	-1.25182	0.114524	0.167974	1382.92	1104.73	down	no	1301.25	944.303	1065.94	911.735	1035.64	1096.56	1307.67	1097.2	0.103474	1.07431	0.616288	0.756759	1055.81	1134.27	up	no	1352.71	1607.85
tr|A0A1D5QTS1|A0A1D5QTS1_MACMU		A0A1D5QTS1	A0A1D5QTS1_MACMU	FHL1	339	Four and a half LIM domains 1		1	55	167						0.309332	0.341732	0.298863	2.67256	2.75458	3.57412	2.75022	1.00402	1.36006	2.78343	0.118503	0.17136	0.905622	2.52074	up	no	0.36873	0.266677	0.365423	1.905	3.00187	1.00106	2.29282	2.46691	1.52639	3.01554	0.146026	0.284963	0.726459	2.19067	up	no	0.309332	0.341732
tr|F7H4J1|F7H4J1_MACMU		F7H4J1	F7H4J1_MACMU	BLVRA	296	Biliverdin reductase A		1	256	114						4.02131	4.44251	3.88522	5.04817	1.90702	2.21255	2.75022	1.80724	-0.94371	-2.00497	0.122139	0.175357	4.3493	2.16926	down	no	4.79349	4.53351	4.75051	8.00102	3.00187	3.40359	3.31186	5.36917	-0.434935	-1.46346	0.391627	0.558277	5.51963	3.77162	down	no	4.02131	4.44251
tr|A0A1D5Q8I4|A0A1D5Q8I4_MACMU		A0A1D5Q8I4	A0A1D5Q8I4_MACMU	CCT5	541	T-complex protein 1 subunit epsilon		1	38	182						0.309332	1.70866	0.298863	0.296951	1.05945	3.57412	2.10311	1.80724	1.6555	3.26877	0.146026	0.206698	0.653451	2.13598	up	no	1.84365	0.266677	0.365423	0.381001	1.15457	1.00106	2.29282	1.88646	1.09597	2.21752	0.507837	0.658549	0.714188	1.58373	up	no	0.309332	1.70866
tr|F7H568|F7H568_MACMU		F7H568	F7H568_MACMU	MTPN	118	Myotrophin		1	259	172						1.54666	1.70866	2.68977	7.42378	2.75458	0.850982	1.456	1.00402	-1.15542	-2.20405	0.167118	0.2349	3.34222	1.5164	down	no	1.84365	1.33338	1.82712	1.905	2.07822	0.200211	2.29282	0.145113	-0.700282	-1.46493	0.753921	0.856148	1.72729	1.17909	down	no	1.54666	1.70866
tr|F6T521|F6T521_MACMU		F6T521	F6T521_MACMU	TCP1	556	T-complex protein 1 subunit alpha		1	151	143						0.309332	0.341732	2.68977	0.296951	2.75458	0.850982	3.39733	2.61046	1.25792	2.64264	0.179603	0.250695	0.909446	2.40334	up	no	3.31857	1.33338	0.365423	1.905	2.07822	1.8019	2.29282	5.94962	0.946414	1.75121	0.35934	0.535017	1.7306	3.03064	up	no	0.309332	0.341732
tr|F7H8S7|F7H8S7_MACMU		F7H8S7	F7H8S7_MACMU	TUBA3D	459	Tubulin alpha chain		1	262	95						5.25864	7.17637	5.08067	5.04817	6.14483	2.89334	3.39733	1.80724	-0.661674	-1.58424	0.187841	0.260387	5.64096	3.56069	down	no	6.26842	4.53351	4.75051	4.95301	4.84917	5.00528	9.42606	7.11052	0.361052	1.28703	0.551594	0.69294	5.12636	6.59776	up	no	5.25864	7.17637
tr|G7MGP9|G7MGP9_MACMU		G7MGP9	G7MGP9_MACMU	AKR1A1	325	Aldo-keto reductase family 1 member A1		1	277	152						4.02131	1.70866	1.49432	3.86036	1.90702	0.850982	1.456	1.00402	-1.05408	-2.1243	0.210158	0.289327	2.77116	1.3045	down	no	1.84365	1.33338	4.75051	1.905	2.07822	2.60274	2.29282	2.46691	0.00855094	-1.04151	1	1	2.45814	2.36018	down	no	4.02131	1.70866
tr|A0A1D5QUV8|A0A1D5QUV8_MACMU		A0A1D5QUV8	A0A1D5QUV8_MACMU	HSPA4	840	Heat shock 70 kDa protein 4		1	59	145						2.78399	0.341732	0.298863	1.48476	1.05945	2.89334	3.39733	3.41367	1.08074	2.19252	0.237936	0.323143	1.22733	2.69095	up	no	0.36873	1.33338	3.28881	1.905	3.00187	1.8019	0.254758	4.20827	0.575192	1.34381	0.803639	0.888369	1.72398	2.3167	up	no	2.78399	0.341732
tr|A0A5F7ZFS9|A0A5F7ZFS9_MACMU		A0A5F7ZFS9	A0A5F7ZFS9_MACMU	CYRIB	324	CYFIP related Rac1 interactor B		1	97	149						2.78399	1.70866	5.08067	2.67256	1.05945	2.21255	2.10311	1.00402	-0.864441	-1.91968	0.237936	0.323143	3.06147	1.59478	down	no	1.84365	0.266677	4.75051	4.95301	3.00187	1.00106	1.27379	1.88646	-0.566272	-1.64925	0.629095	0.757174	2.95346	1.7908	down	no	2.78399	1.70866
tr|F6TII3|F6TII3_MACMU		F6TII3	F6TII3_MACMU	ACTG1	375	Actin gamma 1		1	154	16						116.618	93.2928	92.3487	82.2554	129.041	99.5649	89.4631	121.487	0.18757	1.14314	0.295169	0.395526	96.1288	109.889	up	no	118.362	104.804	107.069	140.589	129.542	153.962	131.71	139.453	0.243611	1.17808	0.175987	0.328382	117.706	138.667	up	no	116.618	93.2928
tr|A0A1D5QEZ4|A0A1D5QEZ4_MACMU		A0A1D5QEZ4	A0A1D5QEZ4_MACMU	NACA	1986	Nascent polypeptide associated complex subunit alpha		1	45	166						2.78399	0.341732	1.49432	0.296951	1.90702	3.57412	2.75022	1.00402	0.883186	1.87826	0.301803	0.399094	1.22925	2.30885	up	no	0.36873	0.266677	0.365423	0.381001	3.00187	2.60274	3.31186	1.30601	2.43619	7.39778	0.038588	0.0891516	0.345458	2.55562	up	low	2.78399	0.341732
tr|F7GSV4|F7GSV4_MACMU		F7GSV4	F7GSV4_MACMU	DDAH1	310	dimethylargininase		1	246	191						0.309332	1.70866	1.49432	1.48476	0.211891	1.53177	2.10311	4.21689	0.654233	1.61368	0.42399	0.542816	1.24927	2.01591	up	no	0.36873	0.266677	0.365423	0.381001	2.07822	1.8019	0.254758	1.30601	1.70907	3.93745	0.453145	0.61542	0.345458	1.36022	up	no	0.309332	1.70866
tr|F7F210|F7F210_MACMU		F7F210	F7F210_MACMU	ACTC1	377	Actin alpha cardiac muscle 1		1	223	74						10.208	8.5433	9.86248	5.04817	7.83996	6.29727	4.69156	7.42976	-0.376768	-1.28194	0.442796	0.563304	8.41547	6.56463	down	no	3.31857	8.80034	4.75051	8.00102	9.46743	9.0095	8.40702	9.43232	0.498873	1.46022	0.245234	0.400748	6.21761	9.07907	up	no	10.208	8.5433
tr|F7H3G0|F7H3G0_MACMU		F7H3G0	F7H3G0_MACMU	CRYAB	175	Alpha-crystallin B chain	crystallin	1	254	2						825.607	839.635	801.252	729.609	960.501	557.053	590.974	780.928	-0.146327	-1.10613	0.459686	0.581112	799.026	722.364	down	no	630.16	425.883	614.277	541.402	687.428	577.609	897.004	675.79	0.360238	1.28309	0.070154	0.151623	552.931	709.458	up	no	825.607	839.635
tr|I0FUX3|I0FUX3_MACMU		I0FUX3	I0FUX3_MACMU	YWHAE	255	14-3-3 protein epsilon		1	321	65						8.97062	9.91022	9.86248	8.61158	6.99239	10.382	7.92711	5.02011	-0.268073	-1.23196	0.470556	0.591136	9.33873	7.5804	down	no	12.1681	7.73363	4.75051	8.00102	7.62013	8.20865	11.4641	8.85187	0.136306	1.10693	0.804393	0.888369	8.16331	9.03619	up	no	8.97062	9.91022
tr|A0A1D5RA91|A0A1D5RA91_MACMU		A0A1D5RA91	A0A1D5RA91_MACMU	GYG1	350	Glycogenin 1		1	76	180						1.54666	1.70866	2.68977	0.296951	1.05945	0.850982	0.808889	0.200804	-0.972042	-2.13759	0.507837	0.61491	1.56051	0.730032	down	no	1.84365	1.33338	0.365423	1.905	1.15457	2.60274	1.27379	3.62782	0.762571	1.58953	0.42399	0.595959	1.36187	2.16473	up	no	1.54666	1.70866
tr|G7MX33|G7MX33_MACMU		G7MX33	G7MX33_MACMU	PSMB5	263	Proteasome subunit beta		1	281	185						1.54666	1.70866	1.49432	1.48476	1.05945	0.170196	0.808889	1.00402	-0.972036	-2.04906	0.507837	0.61491	1.5586	0.76064	down	no	1.84365	1.33338	1.82712	1.905	1.15457	1.8019	3.31186	1.88646	0.216611	1.18029	1	1	1.72729	2.0387	up	no	1.54666	1.70866
tr|F7CA88|F7CA88_MACMU		F7CA88	F7CA88_MACMU	LOC720791	456	Ribonuclease inhibitor		1	209	200						1.54666	0.341732	1.49432	2.67256	0.211891	1.53177	0.808889	0.200804	-0.972044	-2.19923	0.507837	0.61491	1.51382	0.688338	down	no	3.31857	1.33338	0.365423	0.381001	1.15457	1.8019	0.254758	1.88646	0.0355031	-1.05899	1	1	1.3496	1.27442	down	no	1.54666	0.341732
tr|F6Z9A6|F6Z9A6_MACMU		F6Z9A6	F6Z9A6_MACMU	NAPA	374	NSF attachment protein alpha		1	187	196						1.54666	0.341732	0.298863	0.296951	1.05945	1.53177	1.456	1.80724	1.106	2.35667	0.507837	0.61491	0.621051	1.46361	up	no	0.36873	0.266677	0.365423	0.381001	2.07822	1.8019	1.27379	2.46691	2.18743	5.51502	0.109396	0.224374	0.345458	1.90521	up	no	1.54666	0.341732
tr|F7AWM6|F7AWM6_MACMU		F7AWM6	F7AWM6_MACMU	RAP2B	183	Ras-related protein Rap-2		1	199	188						0.309332	0.341732	0.298863	1.48476	0.211891	1.53177	1.456	2.61046	1.106	2.3864	0.507837	0.61491	0.60867	1.45253	up	no	1.84365	2.40009	1.82712	1.905	1.15457	1.8019	0.254758	1.88646	-0.508166	-1.5646	0.581085	0.725454	1.99397	1.27442	down	no	0.309332	0.341732
tr|F7H5C8|F7H5C8_MACMU		F7H5C8	F7H5C8_MACMU	CRYGN	182	Crystallin gamma N	crystallin	1	260	110						4.02131	7.17637	8.66703	1.48476	6.14483	3.57412	5.33867	1.80724	-0.313498	-1.26591	0.523874	0.626777	5.33737	4.21622	down	no	4.79349	1.33338	4.75051	3.42901	2.07822	2.60274	2.29282	4.78872	-0.0882597	-1.21627	0.83917	0.911747	3.5766	2.94063	down	no	4.02131	7.17637
tr|A0A1D5Q7A4|A0A1D5Q7A4_MACMU		A0A1D5Q7A4	A0A1D5Q7A4_MACMU	RAB2A	240	RAB2A, member RAS onco family		1	35	195						1.54666	0.341732	0.298863	1.48476	1.05945	2.21255	1.456	1.80724	0.756659	1.77975	0.548856	0.652781	0.918002	1.63381	up	no	0.36873	0.266677	0.365423	0.381001	1.15457	2.60274	2.29282	0.725563	1.88677	4.90342	0.289087	0.459152	0.345458	1.69392	up	no	1.54666	0.341732
tr|G7NQI2|G7NQI2_MACMU		G7NQI2	G7NQI2_MACMU	MVP	893	Major vault protein		1	290	144						0.309332	1.70866	1.49432	1.48476	0.211891	2.21255	4.04444	1.00402	0.654204	1.49546	0.581085	0.687048	1.24927	1.86823	up	no	1.84365	2.40009	0.365423	3.42901	2.07822	4.20443	2.29282	4.20827	0.700085	1.59038	0.383372	0.556671	2.00954	3.19594	up	no	0.309332	1.70866
tr|F6R1N2|F6R1N2_MACMU		F6R1N2	F6R1N2_MACMU	LDHA	361	L-lactate dehydrogenase		1	138	42						12.6826	16.7449	23.0125	18.114	23.0961	23.3169	15.6924	17.0684	0.156226	1.12217	0.611816	0.719152	17.6385	19.7935	up	no	9.21826	12.0005	26.6759	12.573	23.3222	13.0137	18.5974	26.2654	0.457122	1.34284	0.183318	0.331954	15.1169	20.2997	up	no	12.6826	16.7449
tr|A0A1D5QYR5|A0A1D5QYR5_MACMU		A0A1D5QYR5	A0A1D5QYR5_MACMU	TUBB2B	445	Tubulin beta chain		1	61	198						0.309332	0.341732	0.298863	1.48476	1.05945	1.53177	1.456	1.00402	0.928287	2.0747	0.726576	0.844172	0.60867	1.26281	up	no	0.36873	0.266677	1.82712	1.905	2.07822	1.8019	1.27379	1.30601	0.588093	1.47908	0.753921	0.856148	1.09188	1.61498	up	no	0.309332	0.341732
tr|A0A5F8A0Y6|A0A5F8A0Y6_MACMU		A0A5F8A0Y6	A0A5F8A0Y6_MACMU	RAN	280	GTP-binding nuclear protein Ran		1	108	113						2.78399	5.80944	6.27613	3.86036	1.90702	6.97805	4.04444	2.61046	-0.199311	-1.20527	0.735934	0.845272	4.68248	3.88499	down	no	0.36873	3.4668	6.2122	3.42901	3.92552	2.60274	4.33089	1.88646	-0.176619	-1.05736	1	1	3.36918	3.18641	down	no	2.78399	5.80944
tr|A0A1D5QQX5|A0A1D5QQX5_MACMU		A0A1D5QQX5	A0A1D5QQX5_MACMU	EEF2	858	Elongation factor 2		1	53	115						1.54666	5.80944	3.88522	2.67256	1.90702	5.61648	6.63289	2.61046	0.352884	1.20504	0.733823	0.845272	3.47847	4.19171	up	no	1.84365	1.33338	1.82712	1.905	3.00187	1.00106	4.33089	6.53007	1.16671	2.15133	0.139328	0.274558	1.72729	3.71597	up	no	1.54666	5.80944
tr|A0A1D5Q161|A0A1D5Q161_MACMU		A0A1D5Q161	A0A1D5Q161_MACMU	PTPA	336	Serine/threonine-protein phosphatase 2A activator		1	24	153						0.309332	1.70866	0.298863	1.48476	1.05945	0.850982	2.10311	1.80724	0.598451	1.53114	0.753921	0.856148	0.950402	1.4552	up	no	0.36873	4.53351	0.365423	1.905	1.15457	5.00528	1.27379	4.78872	0.700085	1.70402	0.503497	0.658549	1.79317	3.05559	up	no	0.309332	1.70866
tr|A0A1D5R7P5|A0A1D5R7P5_MACMU		A0A1D5R7P5	A0A1D5R7P5_MACMU	IMPA1	329	Inositol-1-monophosphatase		1	73	178						1.54666	1.70866	1.49432	1.48476	1.05945	0.850982	0.808889	1.00402	-0.68982	-1.67441	0.753921	0.856148	1.5586	0.930836	down	no	4.79349	4.53351	1.82712	0.381001	0.230913	2.60274	1.27379	1.30601	-1.0649	-2.13082	0.210158	0.349321	2.88378	1.35337	down	no	1.54666	1.70866
tr|F7HU87|F7HU87_MACMU		F7HU87	F7HU87_MACMU	PGM5	530	Phosphoglucomutase 5		1	273	36						31.2425	15.3779	12.2534	12.175	22.2485	19.913	19.5751	13.8555	0.0936586	1.06395	0.783292	0.884504	17.7622	18.898	up	no	16.5929	22.6675	16.4441	15.621	23.3222	28.2298	28.7877	30.909	0.621871	1.55973	0.0235604	0.057056	17.8314	27.8122	up	low	31.2425	15.3779
tr|A0A1D5R021|A0A1D5R021_MACMU		A0A1D5R021	A0A1D5R021_MACMU		501	Pyruvate kinase		1	63	66						6.49597	5.80944	7.47158	6.23597	6.99239	7.65884	7.92711	7.42976	0.204729	1.15358	0.794916	0.892615	6.50324	7.50202	up	no	4.79349	8.80034	7.67389	8.00102	13.162	11.412	13.5022	8.27142	0.57153	1.58352	0.100795	0.211783	7.31719	11.5869	up	no	6.49597	5.80944
tr|F6XLR8|F6XLR8_MACMU		F6XLR8	F6XLR8_MACMU	YWHAG	247	14-3-3 protein gamma		1	177	121						1.54666	3.07559	3.88522	2.67256	1.05945	2.89334	2.75022	2.61046	-0.216922	-1.20041	0.831834	0.928882	2.79501	2.32837	down	no	4.79349	5.60021	6.2122	4.95301	4.84917	4.20443	3.31186	2.46691	-0.581964	-1.4535	0.296304	0.46529	5.38973	3.70809	down	no	1.54666	3.07559
tr|G7N6Y5|G7N6Y5_MACMU		G7N6Y5	G7N6Y5_MACMU	GPD1	349	Glycerol-3-phosphate dehydrogenase [NAD(+)]		1	284	140						1.54666	1.70866	3.88522	5.04817	1.05945	1.53177	4.69156	3.41367	-0.165634	-1.13951	0.838843	0.931533	3.04718	2.67411	down	no	3.31857	0.266677	0.365423	0.381001	1.15457	2.60274	2.29282	2.46691	1.01849	1.96623	0.387731	0.556671	1.08292	2.12926	up	no	1.54666	1.70866
tr|A0A5F7Z6W0|A0A5F7Z6W0_MACMU		A0A5F7Z6W0	A0A5F7Z6W0_MACMU	FN3KRP	308	protein-ribulosamine 3-kinase		1	86	97						4.02131	5.80944	3.88522	7.42378	3.60214	4.9357	4.04444	6.62654	-0.140904	-1.10052	0.877646	0.963971	5.28494	4.80221	down	no	4.79349	3.4668	1.82712	8.00102	6.69648	6.60696	2.29282	5.36917	0.278636	1.15905	0.742886	0.856148	4.52211	5.24136	up	no	4.02131	5.80944
tr|F6Z6R8|F6Z6R8_MACMU		F6Z6R8	F6Z6R8_MACMU	IPO5	1097	Importin 5		1	186	44						15.1573	19.4787	25.4034	15.7384	17.1632	23.9977	18.2809	19.478	0.0633822	1.04146	0.898078	0.981052	18.9444	19.7299	up	no	19.5427	13.0672	10.5973	6.47702	10.3911	16.2171	15.5403	25.6849	0.491852	1.36529	0.171941	0.326039	12.421	16.9583	up	no	15.1573	19.4787
tr|A0A5F8ARL1|A0A5F8ARL1_MACMU		A0A5F8ARL1	A0A5F8ARL1_MACMU	PKLR	579	Pyruvate kinase		1	123	156						1.54666	0.341732	1.49432	1.48476	1.90702	1.53177	0.808889	1.00402	0.046033	1.07894	1	1	1.21687	1.31292	up	no	3.31857	1.33338	1.82712	3.42901	3.00187	3.40359	3.31186	3.04737	0.405487	1.28831	0.663665	0.789329	2.47702	3.19117	up	no	1.54666	0.341732
tr|H9YVT1|H9YVT1_MACMU		H9YVT1	H9YVT1_MACMU	FDPS	419	Farnesyl pyrophosphate synthase		1	311	139						2.78399	0.341732	2.68977	1.48476	1.90702	1.53177	2.75022	1.80724	0.110753	1.09534	1	1	1.82506	1.99906	up	no	0.36873	1.33338	1.82712	3.42901	4.84917	2.60274	5.34992	2.46691	1.02613	2.19434	0.189304	0.333773	1.73956	3.81719	up	no	2.78399	0.341732
tr|A0A5F7Z7P5|A0A5F7Z7P5_MACMU		A0A5F7Z7P5	A0A5F7Z7P5_MACMU	CCT8	553	T-complex protein 1 subunit theta		1	88	192						1.54666	1.70866	2.68977	0.296951	2.75458	1.53177	3.39733	0.200804	0.35704	1.26313	1	1	1.56051	1.97112	up	no	0.36873	0.266677	0.365423	1.905	0.230913	1.00106	0.254758	1.30601	0.197624	-1.0405	1	1	0.726459	0.698185	down	no	1.54666	1.70866
tr|F6WHT9|F6WHT9_MACMU		F6WHT9	F6WHT9_MACMU	NAGK	344	N-acetyl-D-glucosamine kinase		1	168	163						0.309332	1.70866	0.298863	2.67256	1.05945	1.53177	1.456	1.80724	0.223739	1.17338	1	1	1.24735	1.46361	up	no	0.36873	1.33338	3.28881	1.905	2.07822	3.40359	3.31186	2.46691	0.677395	1.63293	0.480731	0.639914	1.72398	2.81514	up	no	0.309332	1.70866
tr|G7N7A8|G7N7A8_MACMU		G7N7A8	G7N7A8_MACMU	RAB5B	215	RAB5B, member RAS onco family		1	285	176						1.54666	1.70866	1.49432	1.48476	1.05945	1.53177	2.10311	2.61046	0.227319	1.17169	1	1	1.5586	1.8262	up	no	3.31857	3.4668	1.82712	1.905	1.15457	1.00106	1.27379	0.725563	-1.34061	-2.5313	0.179603	0.328382	2.62937	1.03874	down	no	1.54666	1.70866
tr|F6ZET3|F6ZET3_MACMU		F6ZET3	F6ZET3_MACMU	EIF4A1	406	ATP-dependent RNA helicase		1	188	197						1.54666	1.70866	0.298863	1.48476	1.90702	0.850982	0.808889	0.200804	-0.392637	-1.33741	1	1	1.25973	0.941923	down	no	1.84365	0.266677	1.82712	0.381001	1.15457	1.00106	1.27379	3.04737	0.746225	1.49979	0.548856	0.69294	1.07961	1.61919	up	no	1.54666	1.70866
tr|A0A1D5R1I4|A0A1D5R1I4_MACMU		A0A1D5R1I4	A0A1D5R1I4_MACMU	PRKACA	431	cAMP-dependent protein kinase		1	66	137						4.02131	1.70866	1.49432	2.67256	3.60214	1.53177	1.456	2.61046	-0.164048	-1.0757	1	1	2.47421	2.30009	down	no	3.31857	1.33338	0.365423	1.905	3.92552	1.8019	4.33089	3.04737	0.862259	1.89323	0.35934	0.535017	1.7306	3.27642	up	no	4.02131	1.70866
tr|A0A5F8A181|A0A5F8A181_MACMU	tr|F6RUH7|F6RUH7_MACMU	A0A5F8A181	A0A5F8A181_MACMU	PRPS1L1	318	ribose-phosphate diphosphokinase		1	109	193						0.309332	1.70866	1.49432	0.296951	1.05945	1.53177	0.808889	1.00402	0.218015	1.15617	1	1	0.952314	1.10103	up	no	0.36873	1.33338	0.365423	1.905	2.07822	1.8019	1.27379	2.46691	0.888788	1.91837	0.548856	0.69294	0.993136	1.90521	up	no	0.309332	1.70866
tr|A0A5F8A1T9|A0A5F8A1T9_MACMU		A0A5F8A1T9	A0A5F8A1T9_MACMU	UBA1	1064	E1 ubiquitin-activating enzyme		1	110	168						1.54666	3.07559	2.68977	1.48476	2.75458	1.53177	2.10311	1.80724	-0.0995627	-1.07321	1	1	2.19919	2.04917	down	no	0.36873	2.40009	0.365423	0.381001	0.230913	1.8019	0.254758	3.04737	0.588062	1.51766	0.753921	0.856148	0.878812	1.33373	up	no	1.54666	3.07559
tr|F7GN57|F7GN57_MACMU		F7GN57	F7GN57_MACMU	IDH1	414	Isocitrate dehydrogenase [NADP]		1	241	127						2.78399	1.70866	3.88522	2.67256	2.75458	2.89334	4.04444	1.80724	0.0701151	1.04065	1	1	2.76261	2.8749	up	no	1.84365	3.4668	1.82712	0.381001	4.84917	5.00528	3.31186	2.46691	0.855191	2.07928	0.210104	0.349321	1.87964	3.90831	up	no	2.78399	1.70866
tr|A0A5F8ADC5|A0A5F8ADC5_MACMU	tr|A0A5F8AEJ5|A0A5F8AEJ5_MACMU	A0A5F8ADC5	A0A5F8ADC5_MACMU	ARF1	217	ADP ribosylation factor 1		1	118	100						5.25864	8.5433	5.08067	1.48476	4.44971	6.29727	5.33867	4.21689	0.0490812	-1.00319	1	1	5.09184	5.07563	down	no	4.79349	4.53351	3.28881	4.95301	2.07822	4.20443	6.36896	4.20827	-0.0745286	-1.04205	1	1	4.39221	4.21497	down	no	5.25864	8.5433
tr|A0A5F7ZBU8|A0A5F7ZBU8_MACMU		A0A5F7ZBU8	A0A5F7ZBU8_MACMU	CCT4	737	T-complex protein 1 subunit delta		1	93	130						1.54666	1.70866	5.08067	3.86036	5.29727	0.850982	2.75022	4.21689	0.00814285	1.07535	1	1	3.04909	3.27884	up	no	1.84365	2.40009	0.365423	3.42901	2.07822	2.60274	1.27379	4.20827	0.43097	1.26434	0.81455	0.894669	2.00954	2.54075	up	no	1.54666	1.70866
tr|F7EFD7|F7EFD7_MACMU		F7EFD7	F7EFD7_MACMU	EIF2S1	315	Eukaryotic translation initiation factor 2 subunit 1		1	215	189						1.54666	1.70866	0.298863	1.48476	1.05945	0.850982	2.10311	1.00402	0.046017	-1.00426	1	1	1.25973	1.25439	down	no	0.36873	1.33338	1.82712	0.381001	2.07822	1.8019	2.29282	1.30601	0.746289	1.91266	0.548856	0.69294	0.977558	1.86974	up	no	1.54666	1.70866
tr|A0A1D5QJF8|A0A1D5QJF8_MACMU		A0A1D5QJF8	A0A1D5QJF8_MACMU	MGLL	352	Monoglyceride lipase		1	50	155						1.54666	1.70866	1.49432	1.48476	3.60214	0.850982	1.456	1.80724	0.241379	1.23771	1	1	1.5586	1.92909	up	no	1.84365	3.4668	0.365423	1.905	0.230913	1.00106	0.254758	6.53007	0.252213	1.0575	1	1	1.89522	2.0042	up	no	1.54666	1.70866
																YWS_s34	YWS_s39	YWS_s46	YWS_s61	YWI_s34	YWI_s39	YWI	YWI_s61		TTEST p-val			YWS_ave	YWI_ave			OWS_s14	OWS_s55	OWS_s80	OWS_s82	OWI_s14	OWI_s55	OWI_s80	OWI_s82		TTEST p-val			OWS_ave	OWI_ave
															Subtotals	10432.2	10725.3	10207.1	8854.19	7713.03	5283.07	5268.29	7088.59					10054.7	6338.25			12826.3	8887.01	10980.6	10877.2	5810	6637.6	6588.31	5578.27					10892.8	6153.54
															All	10432.2	10725.3	10207.1	8854.19	7713.03	5283.07	5268.29	7088.59		0.0025813			10054.7	6338.25		All	12826.3	8887.01	10980.6	10877.2	5810	6637.6	6588.31	5578.27		0.00140053			10892.8	6153.54
															Crystallin	8444.76	8670.42	8182.87	6965.28	4087.8	2657.11	2673.22	3715.68		0.000100454			8065.83	3283.45		Crystallin	10423.3	6833.33	9014.27	8717.3	3390.73	4156.38	4003.78	3208.73		0.00061228			8747.04	3689.91
															alpha crystallin	2178.32	2447.48	2307.82	1794.18	2403.26	1299.96	1543.68	2061.46		0.261065			2181.95	1827.09		alpha crystallin	1931.41	1370.19	1680.22	1453.14	1723.07	1674.16	2204.68	1772.99		0.228711			1608.74	1843.73
															beta crystallin	3476.27	3449.44	3312	2938.03	1102.26	756.012	687.556	1026.11		5.50161e-06			3293.94	892.983		beta crystallin	4603.97	2964.91	3947.3	3943.36	1003.55	1434.71	1022.6	884.897		0.000242409			3864.89	1086.44
															gamma crystallin (no gammaS)	1661.11	1634.16	1553.49	1341.62	368.266	306.694	257.874	401.207		4.83028e-06			1547.6	333.51		gammas (no gammaS)	1881.26	1279.52	1868.78	1735.08	334.824	576.207	333.733	269.039		0.000156521			1691.16	378.451
															structural	71.4557	152.754	77.4055	138.676	1730.51	929.102	1001.57	1411.05		0.000846884			110.073	1268.06		structural	102.876	104.271	125.34	91.0592	866.155	806.25	944.389	699.878		8.6394e-06			105.886	829.168
															membrane	1.85599	4.78425	2.98863	4.15731	170.784	137.178	125.216	148.194		6.45706e-06			3.44655	145.343		membrane	3.6873	2.66677	2.19254	2.28601	104.835	55.6587	72.8609	52.5308		0.00122101			2.70815	71.4712
[truncated: 61 more columns]

## Sheet: major_lens_condensed
Comparison summaries for major lens proteins			Young: WS versus WI				Older: WS versus WI				Water-soluble: young versus older				Water-insoluble: young versus older
Gene	Description	Some Categories	ave_YWS_YWS_YWI	ave_YWI_YWS_YWI	direction_YWS_YWI	candidate_YWS_YWI	ave_OWS_OWS_OWI	ave_OWI_OWS_OWI	direction_OWS_OWI	candidate_OWS_OWI	ave_YWS_YWS_OWS	ave_OWS_YWS_OWS	direction_YWS_OWS	candidate_YWS_OWS	ave_YWI_YWI_OWI	ave_OWI_YWI_OWI	direction_YWI_OWI	candidate_YWI_OWI		Thoughts (mostly about the older water-insoluble comparison trends in contrast to the other comparison trends)
CRYAA	Alpha-crystallin A chain	crystallin	1382.92	1104.73	down	no	1055.81	1134.27	up	no	1382.92	1055.81	down	no	1104.73	1134.27	up	no
CRYAB	Alpha-crystallin B chain	crystallin	799.026	722.364	down	no	552.931	709.458	up	no	799.026	552.931	down	low	722.364	709.458	down	no
CRYBB1	Crystallin beta B1	crystallin	1022.95	203.388	down	high	1348.09	301.737	down	high	1022.95	1348.09	up	no	203.388	301.737	up	med		relatively more insoluble at the older age (higher SpC in the older WI samples)
CRYBB2	Crystallin beta B2	crystallin	825.585	275.559	down	high	859.492	269.485	down	high	825.585	859.492	up	no	275.559	269.485	down	no
CRYBA1	Crystallin beta A1	crystallin	673.078	156.639	down	high	807.86	237.24	down	high	673.078	807.86	up	no	156.639	237.24	up	med		relatively more insoluble at the older age (higher SpC in the older WI samples)
CRYGC	Gamma-crystallin C	crystallin	814.074	141.014	down	high	818.615	146.909	down	high	814.074	818.615	up	no	141.014	146.909	up	no
CRYGS	Crystallin gamma S	crystallin	549.697	109.537	down	high	1008.14	179.032	down	high	549.697	1008.14	up	med	109.537	179.032	up	med		relatively more insoluble at the older age (higher SpC in the older WI samples)
BFSP2	Beaded filament structural protein 2	structural	37.3198	611.834	up	high	43.3394	420.261	up	high	37.3198	43.3394	up	no	611.834	420.261	down	low		relatively more insoluble at the young age (might be "pushed down" by some crystallins going up in older samples)
BFSP1	Filensin	structural	48.3883	594.598	up	high	52.82	391.41	up	high	48.3883	52.82	up	no	594.598	391.41	down	med		relatively more insoluble at the young age (might be "pushed down" by some crystallins going up in older samples)
BHMT2	Betaine--homocysteine S-methyltransferase 2	taxon-specific crystallin	435.342	142.099	down	high	493.669	205.705	down	high	435.342	493.669	up	no	142.099	205.705	up	low		relatively more insoluble at the older age (higher SpC in the older WI samples)
CRYBA4	Crystallin beta A4	crystallin	396.176	96.4856	down	high	492.853	145.067	down	high	396.176	492.853	up	no	96.4856	145.067	up	med		relatively more insoluble at the older age (higher SpC in the older WI samples)
CRYGD	Crystallin gamma D	crystallin	374.838	73.0149	down	high	524.147	118.489	down	high	374.838	524.147	up	no	73.0149	118.489	up	med		relatively more insoluble at the older age (higher SpC in the older WI samples)
CRYBB3	Crystallin beta B3	crystallin	301.962	117.05	down	high	326.855	105.597	down	high	301.962	326.855	up	no	117.05	105.597	down	no
CRYGB	Crystallin gamma B	crystallin	240.049	44.7681	down	high	294.642	64.5377	down	high	240.049	294.642	up	no	44.7681	64.5377	up	low		relatively more insoluble at the older age (higher SpC in the older WI samples)
LOC711450	Beta/gamma crystallin 'Greek key' domain-containing protein	crystallin	131.499	22.0914	down	high	110.183	23.8656	down	high	131.499	110.183	down	no	22.0914	23.8656	up	no
CRYBA2	Crystallin beta A2	crystallin	74.188	43.8619	down	high	29.7327	27.3129	down	no	74.188	29.7327	down	high	43.8619	27.3129	down	med
GJA8	Gap junction protein	membrane	1.54622	83.41	up	high	0.980865	33.4044	up	high	1.54622	0.980865	down	no	83.41	33.4044	down	high
VIM	Vimentin	structural	24.3648	61.626	up	high	9.72706	17.4974	up	low	24.3648	9.72706	down	med	61.626	17.4974	down	high
CRYGA	Crystallin gamma A	crystallin	39.1104	26.635	down	med	20.4441	18.2623	down	no	39.1104	20.4441	down	high	26.635	18.2623	down	med
SLC2A1	Solute carrier family 2, facilitated glucose transporter member 1	membrane	0.311719	25.5665	up	high	0.345458	16.4669	up	high	0.311719	0.345458	up	no	25.5665	16.4669	down	med
GJA3	Gap junction protein	membrane	0.311719	16.9705	up	high	0.345458	7.7746	up	high	0.311719	0.345458	up	no	16.9705	7.7746	down	high
AQP5	Aquaporin-5	membrane	0.311719	9.32644	up	high	0.345458	8.37198	up	high	0.311719	0.345458	up	no	9.32644	8.37198	down	no
CRYGN	Crystallin gamma N	crystallin	5.33737	4.21622	down	no	3.5766	2.94063	down	no	5.33737	3.5766	down	no	4.21622	2.94063	down	no
LIM2	Lens fiber membrane intrinsic protein	membrane	0.653451	6.88784	up	high	0.345458	3.74833	up	high	0.653451	0.345458	down	no	6.88784	3.74833	down	no
MIP	Major intrinsic protein of lens fiber	membrane	0.311719	3.18168	up	med	0.345458	1.70499	up	no	0.311719	0.345458	up	no	3.18168	1.70499	down	no
																				General Observations
																				alpha crystallins tend to be at the same relative levels in any of the 4 comparisons
																				beta B2 is kind of PTM resistant in human lenses and might help other crystallin protein solubility

## Sheet: parameters_logs
WHIT-1244 MSFragger and FragPipe processing parameter files and log files
fragger.params file:
database_name = C:\fragpipe\WHIT-1244_MSFragger\2ndAnalysis\UP000006718_9544_Rhesus_macaque_canonical_both.fasta	# Path to the protein database file in FASTA format.
num_threads = 11	# Number of CPU threads to use.
precursor_mass_lower = -10	# Lower bound of the precursor mass window.
precursor_mass_upper = 10	# Upper bound of the precursor mass window.
precursor_mass_units = 1	# Precursor mass tolerance units (0 for Da, 1 for ppm).
data_type = 0	# Data type (0 for DDA, 1 for DIA, 2 for gas-phase fractionation DIA).
precursor_true_tolerance = 20	# True precursor mass tolerance (window is +/- this value).
precursor_true_units = 1	# True precursor mass tolerance units (0 for Da, 1 for ppm).
fragment_mass_tolerance = 20	# Fragment mass tolerance (window is +/- this value).
fragment_mass_units = 1	# Fragment mass tolerance units (0 for Da, 1 for ppm).
calibrate_mass = 2	# Perform mass calibration (0 for OFF, 1 for ON, 2 for ON and find optimal parameters).
use_all_mods_in_first_search = 0	# Use all variable modifications in first search (0 for No, 1 for Yes).
decoy_prefix = REV_	# Prefix of the decoy protein entries. Used for parameter optimization only.
deisotope = 1	# Perform deisotoping or not (0=no, 1=yes and assume singleton peaks single charged, 2=yes and assume singleton peaks single or double charged).
deneutralloss = 1	# Perform deneutrallossing or not (0=no, 1=yes).
isotope_error = 0/1	# Also search for MS/MS events triggered on specified isotopic peaks.
mass_offsets = -0.984/-1.007825/-105.0248/-17.0265/-18.0106/-2.0157/-30.0106/-32.0085/-33.9877/-89.0299/0.0/0.984/100.016/114.04293/119.0041/12.0/128.095/13.9793/14.0157/146.0579/15.9949/156.1011/162.0528/173.051/176.0321/178.0477/183.0354/189.046/19.9898/203.0794/204.1878/21.969393/21.9819/210.1984/228.111/229.014/23.95806/238.2297/26.0157/27.9949/28.0313/28.990164/29.9742/3.9949/301.9865/31.972…	# Creates multiple precursor tolerance windows with specified mass offsets.
precursor_mass_mode = corrected	# One of isolated/selected/corrected.
remove_precursor_peak = 1	# Remove precursor peaks from tandem mass spectra. 0 = not remove; 1 = remove the peak with precursor charge; 2 = remove the peaks with all charge states (only for DDA mode).
remove_precursor_range = -1.500000,1.500000	# m/z range in removing precursor peaks. Only for DDA mode. Unit: Th.
intensity_transform = 0	# Transform peaks intensities with sqrt root. 0 = not transform; 1 = transform using sqrt root.
activation_types = all	# Filter to only search scans of provided activation type(s). Allowed: All, HCD, CID, ETD, ECD.
group_variable = 0	# Specify the variable used to decide the PSM group in the group FDR estimation. 0 = no group FDR; 1 = num_enzyme_termini; 2 = PE from protein header.
require_precursor = 1	# If required, PSMs with no precursor peaks will be discarded. For DIA data type only. 0 = no, 1 = yes.
reuse_dia_fragment_peaks = 0	# Allow the same peak matches to multiple peptides. For DIA data type only. 0 = no, 1 = yes.
write_calibrated_mzml = 0	# Write calibrated MS2 scan to a mzML file (0 for No, 1 for Yes).
write_uncalibrated_mgf = 0	# Write uncalibrated MS2 scan to a MGF file (0 for No, 1 for Yes). Only for .raw and .d formats.
write_mzbin_all = 0
mass_diff_to_variable_mod = 0	# Put mass diff as a variable modification. 0 for no; 1 for yes and remove delta mass; 2 for yes and keep delta mass.
localize_delta_mass = 1	# Include fragment ions mass-shifted by unknown modifications (recommended for open and mass offset searches) (0 for OFF, 1 for ON).
delta_mass_exclude_ranges = (-1.5,3.5)	# Exclude mass range for shifted ions searching.
fragment_ion_series = b,y	# Ion series used in search, specify any of a,b,c,x,y,z,Y,b-18,y-18 (comma separated).
ion_series_definitions =	# User defined ion series. Example: "b* N -17.026548;b0 N -18.010565".
labile_search_mode = off	# type of search (nglycan, labile, or off). Off means non-labile/typical search.
restrict_deltamass_to = all	# Specify amino acids on which delta masses (mass offsets or search modifications) can occur. Allowed values are single letter codes (e.g. ACD) and '-', must be capitalized. Use 'all' to allow any amino acid.
diagnostic_intensity_filter = 0	# [nglycan/labile search_mode only]. Minimum relative intensity for SUM of all detected oxonium ions to achieve for spectrum to contain diagnostic fragment evidence. Calculated relative to spectrum base peak. 0 <= value.
Y_type_masses =	# [nglycan/labile search_mode only]. Specify fragments of labile mods that are commonly retained on intact peptides (e.g. Y ions for glycans). Only used if 'Y' is included in fragment_ion_series.
diagnostic_fragments =	# [nglycan/labile search_mode only]. Specify diagnostic fragments of labile mods that appear in the low m/z region. Only used if diagnostic_intensity_filter > 0.
remainder_fragment_masses =	# [labile search_mode only] List of possible remainder fragment ions to consider. Remainder masses are partial modification masses left on b/y ions after fragmentation.
search_enzyme_name_1 = stricttrypsin	# Name of the first enzyme.
search_enzyme_cut_1 = KR	# First enzyme's cutting amino acid.
search_enzyme_nocut_1 =	# First enzyme's protecting amino acid.
search_enzyme_sense_1 = C	# First enzyme's cutting terminal.
allowed_missed_cleavage_1 = 2	# First enzyme's allowed number of missed cleavages per peptide. Maximum value is 5.
search_enzyme_name_2 = null	# Name of the second enzyme.
search_enzyme_cut_2 =	# Second enzyme's cutting amino acid.
search_enzyme_nocut_2 =	# Second enzyme's protecting amino acid.
search_enzyme_sense_2 = C	# Second enzyme's cutting terminal.
allowed_missed_cleavage_2 = 2	# Second enzyme's allowed number of missed cleavages per peptide. Maximum value is 5.
num_enzyme_termini = 2	# 0 for non-enzymatic, 1 for semi-enzymatic, and 2 for fully-enzymatic.
clip_nTerm_M = 1	# Specifies the trimming of a protein N-terminal methionine as a variable modification (0 or 1).
# maximum of 16 mods - amino acid codes, * for any amino acid, [ and ] specifies protein termini, n and c specifies peptide termini
# variable_mod_01 = 15.9949 M 3
# variable_mod_02 = 42.0106 [^ 1
# variable_mod_03 = 79.96633 STY 3
# variable_mod_04 = -17.0265 nQnC 1
# variable_mod_05 = -18.0106 nE 1
# variable_mod_06 = 4.025107 K 2
# variable_mod_07 = 6.020129 R 2
# variable_mod_08 = 8.014199 K 2
# variable_mod_09 = 10.008269 R 2
# variable_mod_10 = 0.0 site_10 1
# variable_mod_11 = 0.0 site_11 1
# variable_mod_12 = 0.0 site_12 1
# variable_mod_13 = 0.0 site_13 1
# variable_mod_14 = 0.0 site_14 1
# variable_mod_15 = 0.0 site_15 1
# variable_mod_16 = 0.0 site_16 1
allow_multiple_variable_mods_on_residue = 0
max_variable_mods_per_peptide = 3	# Maximum total number of variable modifications per peptide.
max_variable_mods_combinations = 5000	# Maximum number of modified forms allowed for each peptide (up to 65534).
output_format = pepXML_pin	# File format of output files (tsv, pin, pepxml, tsv_pin, tsv_pepxml, pepxml_pin, or tsv_pepxml_pin).
output_report_topN = 1	# Reports top N PSMs per input spectrum.
output_max_expect = 50	# Suppresses reporting of PSM if top hit has expectation value greater than this threshold.
report_alternative_proteins = 1	# Report alternative proteins for peptides that are found in multiple proteins (0 for no, 1 for yes).
precursor_charge = 1 4	# Assumed range of potential precursor charge states. Only relevant when override_charge is set to 1.
override_charge = 0	# Ignores precursor charge and uses charge state specified in precursor_charge range (0 or 1).
digest_min_length = 7	# Minimum length of peptides to be generated during in-silico digestion.
digest_max_length = 50	# Maximum length of peptides to be generated during in-silico digestion.
digest_mass_range = 500.0 5000.0	# Mass range of peptides to be generated during in-silico digestion in Daltons.
max_fragment_charge = 1	# Maximum charge state for theoretical fragments to match (1-4).
track_zero_topN = 0	# Track top N unmodified peptide results separately from main results internally for boosting features.
zero_bin_accept_expect = 0	# Ranks a zero-bin hit above all non-zero-bin hit if it has expectation less than this value.
zero_bin_mult_expect = 1	# Multiplies expect value of PSMs in the zero-bin during results ordering (set to less than 1 for boosting).
add_topN_complementary = 0	# Inserts complementary ions corresponding to the top N most intense fragments in each experimental spectra.
check_spectral_files = 1	# Checking spectral files before searching.
minimum_peaks = 15	# Minimum number of peaks in experimental spectrum for matching.
use_topN_peaks = 150	# Pre-process experimental spectrum to only use top N peaks.
min_fragments_modelling = 2	# Minimum number of matched peaks in PSM for inclusion in statistical modeling.
min_matched_fragments = 4	# Minimum number of matched peaks for PSM to be reported.
min_sequence_matches = 2	# [nglycan/labile search_mode only] Minimum number of sequence-specific (not Y) ions to record a match.
minimum_ratio = 0.01	# Filters out all peaks in experimental spectrum less intense than this multiple of the base peak intensity.
clear_mz_range = 0.0 0.0	# Removes peaks in this m/z range prior to matching.
add_Cterm_peptide = 0.0
add_Nterm_peptide = 0.0
add_Cterm_protein = 0.0
add_Nterm_protein = 0.0
add_G_glycine = 0.0
add_A_alanine = 0.0
add_S_serine = 0.0
add_P_proline = 0.0
add_V_valine = 0.0
add_T_threonine = 0.0
add_C_cysteine = 57.02146
add_L_leucine = 0.0
add_I_isoleucine = 0.0
add_N_asparagine = 0.0
add_D_aspartic_acid = 0.0
add_Q_glutamine = 0.0
add_K_lysine = 0.0
add_E_glutamic_acid = 0.0
add_M_methionine = 0.0
add_H_histidine = 0.0
add_F_phenylalanine = 0.0
add_R_arginine = 0.0
add_Y_tyrosine = 0.0
add_W_tryptophan = 0.0
add_B_user_amino_acid = 0.0
add_J_user_amino_acid = 0.0
add_O_user_amino_acid = 0.0
add_U_user_amino_acid = 0.0
add_X_user_amino_acid = 0.0
add_Z_user_amino_acid = 0.0
sheperd.config file:
database_name = C:\fragpipe\WHIT-1244_MSFragger\2ndAnalysis\UP000006718_9544_Rhesus_macaque_canonical_both.fasta	# Path to the protein database file in FASTA format.
num_threads = 11	# Number of CPU threads to use.
precursor_mass_lower = -10	# Lower bound of the precursor mass window.
precursor_mass_upper = 10	# Upper bound of the precursor mass window.
precursor_mass_units = 1	# Precursor mass tolerance units (0 for Da, 1 for ppm).
data_type = 0	# Data type (0 for DDA, 1 for DIA, 2 for gas-phase fractionation DIA).
precursor_true_tolerance = 20	# True precursor mass tolerance (window is +/- this value).
precursor_true_units = 1	# True precursor mass tolerance units (0 for Da, 1 for ppm).
fragment_mass_tolerance = 20	# Fragment mass tolerance (window is +/- this value).
fragment_mass_units = 1	# Fragment mass tolerance units (0 for Da, 1 for ppm).
calibrate_mass = 2	# Perform mass calibration (0 for OFF, 1 for ON, 2 for ON and find optimal parameters).
use_all_mods_in_first_search = 0	# Use all variable modifications in first search (0 for No, 1 for Yes).
decoy_prefix = REV_	# Prefix of the decoy protein entries. Used for parameter optimization only.
deisotope = 1	# Perform deisotoping or not (0=no, 1=yes and assume singleton peaks single charged, 2=yes and assume singleton peaks single or double charged).
deneutralloss = 1	# Perform deneutrallossing or not (0=no, 1=yes).
isotope_error = 0/1	# Also search for MS/MS events triggered on specified isotopic peaks.
mass_offsets = -0.984/-1.007825/-105.0248/-17.0265/-18.0106/-2.0157/-30.0106/-32.0085/-33.9877/-89.0299/0.0/0.984/100.016/114.04293/119.0041/12.0/128.095/13.9793/14.0157/146.0579/15.9949/156.1011/162.0528/173.051/176.0321/178.0477/183.0354/189.046/19.9898/203.0794/204.1878/21.969393/21.9819/210.1984/228.111/229.014/23.95806/238.2297/26.0157/27.9949/28.0313/28.990164/29.9742/3.9949/301.9865/31.972…	# Creates multiple precursor tolerance windows with specified mass offsets.
precursor_mass_mode = corrected	# One of isolated/selected/corrected.
remove_precursor_peak = 1	# Remove precursor peaks from tandem mass spectra. 0 = not remove; 1 = remove the peak with precursor charge; 2 = remove the peaks with all charge states (only for DDA mode).
remove_precursor_range = -1.500000,1.500000	# m/z range in removing precursor peaks. Only for DDA mode. Unit: Th.
intensity_transform = 0	# Transform peaks intensities with sqrt root. 0 = not transform; 1 = transform using sqrt root.
activation_types = all	# Filter to only search scans of provided activation type(s). Allowed: All, HCD, CID, ETD, ECD.
group_variable = 0	# Specify the variable used to decide the PSM group in the group FDR estimation. 0 = no group FDR; 1 = num_enzyme_termini; 2 = PE from protein header.
require_precursor = 1	# If required, PSMs with no precursor peaks will be discarded. For DIA data type only. 0 = no, 1 = yes.
reuse_dia_fragment_peaks = 0	# Allow the same peak matches to multiple peptides. For DIA data type only. 0 = no, 1 = yes.
write_calibrated_mzml = 0	# Write calibrated MS2 scan to a mzML file (0 for No, 1 for Yes).
write_uncalibrated_mgf = 0	# Write uncalibrated MS2 scan to a MGF file (0 for No, 1 for Yes). Only for .raw and .d formats.
write_mzbin_all = 0
mass_diff_to_variable_mod = 0	# Put mass diff as a variable modification. 0 for no; 1 for yes and remove delta mass; 2 for yes and keep delta mass.
localize_delta_mass = 1	# Include fragment ions mass-shifted by unknown modifications (recommended for open and mass offset searches) (0 for OFF, 1 for ON).
delta_mass_exclude_ranges = (-1.5,3.5)	# Exclude mass range for shifted ions searching.
fragment_ion_series = b,y	# Ion series used in search, specify any of a,b,c,x,y,z,Y,b-18,y-18 (comma separated).
ion_series_definitions =	# User defined ion series. Example: "b* N -17.026548;b0 N -18.010565".
labile_search_mode = off	# type of search (nglycan, labile, or off). Off means non-labile/typical search.
restrict_deltamass_to = all	# Specify amino acids on which delta masses (mass offsets or search modifications) can occur. Allowed values are single letter codes (e.g. ACD) and '-', must be capitalized. Use 'all' to allow any amino acid.
diagnostic_intensity_filter = 0	# [nglycan/labile search_mode only]. Minimum relative intensity for SUM of all detected oxonium ions to achieve for spectrum to contain diagnostic fragment evidence. Calculated relative to spectrum base peak. 0 <= value.
Y_type_masses =	# [nglycan/labile search_mode only]. Specify fragments of labile mods that are commonly retained on intact peptides (e.g. Y ions for glycans). Only used if 'Y' is included in fragment_ion_series.
diagnostic_fragments =	# [nglycan/labile search_mode only]. Specify diagnostic fragments of labile mods that appear in the low m/z region. Only used if diagnostic_intensity_filter > 0.
remainder_fragment_masses =	# [labile search_mode only] List of possible remainder fragment ions to consider. Remainder masses are partial modification masses left on b/y ions after fragmentation.
search_enzyme_name_1 = stricttrypsin	# Name of the first enzyme.
search_enzyme_cut_1 = KR	# First enzyme's cutting amino acid.
search_enzyme_nocut_1 =	# First enzyme's protecting amino acid.
search_enzyme_sense_1 = C	# First enzyme's cutting terminal.
allowed_missed_cleavage_1 = 2	# First enzyme's allowed number of missed cleavages per peptide. Maximum value is 5.
search_enzyme_name_2 = null	# Name of the second enzyme.
search_enzyme_cut_2 =	# Second enzyme's cutting amino acid.
search_enzyme_nocut_2 =	# Second enzyme's protecting amino acid.
search_enzyme_sense_2 = C	# Second enzyme's cutting terminal.
allowed_missed_cleavage_2 = 2	# Second enzyme's allowed number of missed cleavages per peptide. Maximum value is 5.
num_enzyme_termini = 2	# 0 for non-enzymatic, 1 for semi-enzymatic, and 2 for fully-enzymatic.
clip_nTerm_M = 1	# Specifies the trimming of a protein N-terminal methionine as a variable modification (0 or 1).
# maximum of 16 mods - amino acid codes, * for any amino acid, [ and ] specifies protein termini, n and c specifies peptide termini
# variable_mod_01 = 15.9949 M 3
# variable_mod_02 = 42.0106 [^ 1
# variable_mod_03 = 79.96633 STY 3
# variable_mod_04 = -17.0265 nQnC 1
# variable_mod_05 = -18.0106 nE 1
# variable_mod_06 = 4.025107 K 2
# variable_mod_07 = 6.020129 R 2
# variable_mod_08 = 8.014199 K 2
# variable_mod_09 = 10.008269 R 2
# variable_mod_10 = 0.0 site_10 1
# variable_mod_11 = 0.0 site_11 1
# variable_mod_12 = 0.0 site_12 1
# variable_mod_13 = 0.0 site_13 1
# variable_mod_14 = 0.0 site_14 1
# variable_mod_15 = 0.0 site_15 1
# variable_mod_16 = 0.0 site_16 1
allow_multiple_variable_mods_on_residue = 0
max_variable_mods_per_peptide = 3	# Maximum total number of variable modifications per peptide.
max_variable_mods_combinations = 5000	# Maximum number of modified forms allowed for each peptide (up to 65534).
output_format = pepXML_pin	# File format of output files (tsv, pin, pepxml, tsv_pin, tsv_pepxml, pepxml_pin, or tsv_pepxml_pin).
output_report_topN = 1	# Reports top N PSMs per input spectrum.
output_max_expect = 50	# Suppresses reporting of PSM if top hit has expectation value greater than this threshold.
report_alternative_proteins = 1	# Report alternative proteins for peptides that are found in multiple proteins (0 for no, 1 for yes).
precursor_charge = 1 4	# Assumed range of potential precursor charge states. Only relevant when override_charge is set to 1.
override_charge = 0	# Ignores precursor charge and uses charge state specified in precursor_charge range (0 or 1).
digest_min_length = 7	# Minimum length of peptides to be generated during in-silico digestion.
digest_max_length = 50	# Maximum length of peptides to be generated during in-silico digestion.
digest_mass_range = 500.0 5000.0	# Mass range of peptides to be generated during in-silico digestion in Daltons.
max_fragment_charge = 1	# Maximum charge state for theoretical fragments to match (1-4).
track_zero_topN = 0	# Track top N unmodified peptide results separately from main results internally for boosting features.
zero_bin_accept_expect = 0	# Ranks a zero-bin hit above all non-zero-bin hit if it has expectation less than this value.
zero_bin_mult_expect = 1	# Multiplies expect value of PSMs in the zero-bin during results ordering (set to less than 1 for boosting).
add_topN_complementary = 0	# Inserts complementary ions corresponding to the top N most intense fragments in each experimental spectra.
check_spectral_files = 1	# Checking spectral files before searching.
minimum_peaks = 15	# Minimum number of peaks in experimental spectrum for matching.
use_topN_peaks = 150	# Pre-process experimental spectrum to only use top N peaks.
min_fragments_modelling = 2	# Minimum number of matched peaks in PSM for inclusion in statistical modeling.
min_matched_fragments = 4	# Minimum number of matched peaks for PSM to be reported.
min_sequence_matches = 2	# [nglycan/labile search_mode only] Minimum number of sequence-specific (not Y) ions to record a match.
minimum_ratio = 0.01	# Filters out all peaks in experimental spectrum less intense than this multiple of the base peak intensity.
clear_mz_range = 0.0 0.0	# Removes peaks in this m/z range prior to matching.
add_Cterm_peptide = 0.0
add_Nterm_peptide = 0.0
add_Cterm_protein = 0.0
add_Nterm_protein = 0.0
add_G_glycine = 0.0
add_A_alanine = 0.0
add_S_serine = 0.0
add_P_proline = 0.0
add_V_valine = 0.0
add_T_threonine = 0.0
add_C_cysteine = 57.02146
add_L_leucine = 0.0
add_I_isoleucine = 0.0
add_N_asparagine = 0.0
add_D_aspartic_acid = 0.0
add_Q_glutamine = 0.0
add_K_lysine = 0.0
add_E_glutamic_acid = 0.0
add_M_methionine = 0.0
add_H_histidine = 0.0
add_F_phenylalanine = 0.0
add_R_arginine = 0.0
add_Y_tyrosine = 0.0
add_W_tryptophan = 0.0
add_B_user_amino_acid = 0.0
add_J_user_amino_acid = 0.0
add_O_user_amino_acid = 0.0
add_U_user_amino_acid = 0.0
add_X_user_amino_acid = 0.0
add_Z_user_amino_acid = 0.0
log_2023-11-30_18-37-51.txt:
System OS: Windows 10, Architecture: AMD64
Java Info: 11.0.9.1, OpenJDK 64-Bit Server VM, AdoptOpenJDK
.NET Core Info: 6.0.25
Version info:
FragPipe version 20.0
MSFragger version 3.8
IonQuant version 1.9.8
Philosopher version 5.0.0
LCMS files:
Experiment/Group: 14WIS
- C:\fragpipe\WHIT-1244_MSFragger\2ndAnalysis\raw_files\WHIT-1244_RhesusLens_14WIS_1ug_EasySpraySource_PSRThermotrapandcolumn_25cm_90min_20231122_QE.raw	DDA
Experiment/Group: 14WS
- C:\fragpipe\WHIT-1244_MSFragger\2ndAnalysis\raw_files\WHIT-1244_RhesusLens_14WS_1ug_EasySpraySource_PSRThermotrapandcolumn_25cm_90min_20231122_QE.raw	DDA
Experiment/Group: 34WIS
- C:\fragpipe\WHIT-1244_MSFragger\2ndAnalysis\raw_files\WHIT-1244_RhesusLens_34WIS_1ug_EasySpraySource_PSRThermotrapandcolumn_25cm_90min_20231122_QE.raw	DDA
Experiment/Group: 34WS
- C:\fragpipe\WHIT-1244_MSFragger\2ndAnalysis\raw_files\WHIT-1244_RhesusLens_34WS_1ug_EasySpraySource_PSRThermotrapandcolumn_25cm_90min_20231122_QE.raw	DDA
Experiment/Group: 39WIS
- C:\fragpipe\WHIT-1244_MSFragger\2ndAnalysis\raw_files\WHIT-1244_RhesusLens_39WIS_1ug_EasySpraySource_PSRThermotrapandcolumn_25cm_90min_20231122_QE.raw	DDA
Experiment/Group: 39WS
- C:\fragpipe\WHIT-1244_MSFragger\2ndAnalysis\raw_files\WHIT-1244_RhesusLens_39WS_1ug_EasySpraySource_PSRThermotrapandcolumn_25cm_90min_20231122_QE.raw	DDA
Experiment/Group: 46WIS
- C:\fragpipe\WHIT-1244_MSFragger\2ndAnalysis\raw_files\WHIT-1244_RhesusLens_46WIS_1ug_EasySpraySource_PSRThermotrapandcolumn_25cm_90min_20231122_QE.raw	DDA
Experiment/Group: 46WS
- C:\fragpipe\WHIT-1244_MSFragger\2ndAnalysis\raw_files\WHIT-1244_RhesusLens_46WS_1ug_EasySpraySource_PSRThermotrapandcolumn_25cm_90min_20231122_QE.raw	DDA
Experiment/Group: 55WIS
- C:\fragpipe\WHIT-1244_MSFragger\2ndAnalysis\raw_files\WHIT-1244_RhesusLens_55WIS_1ug_EasySpraySource_PSRThermotrapandcolumn_25cm_90min_20231122_QE.raw	DDA
Experiment/Group: 55WS
- C:\fragpipe\WHIT-1244_MSFragger\2ndAnalysis\raw_files\WHIT-1244_RhesusLens_55WS_1ug_EasySpraySource_PSRThermotrapandcolumn_25cm_90min_20231122_QE.raw	DDA
Experiment/Group: 61WIS
- C:\fragpipe\WHIT-1244_MSFragger\2ndAnalysis\raw_files\WHIT-1244_RhesusLens_61WIS_1ug_EasySpraySource_PSRThermotrapandcolumn_25cm_90min_20231122_QE.raw	DDA
Experiment/Group: 61WS
- C:\fragpipe\WHIT-1244_MSFragger\2ndAnalysis\raw_files\WHIT-1244_RhesusLens_61WS_1ug_EasySpraySource_PSRThermotrapandcolumn_25cm_90min_20231122_QE.raw	DDA
Experiment/Group: 80WIS
- C:\fragpipe\WHIT-1244_MSFragger\2ndAnalysis\raw_files\WHIT-1244_RhesusLens_80WIS_1ug_EasySpraySource_PSRThermotrapandcolumn_25cm_90min_20231122_QE.raw	DDA
Experiment/Group: 80WS
- C:\fragpipe\WHIT-1244_MSFragger\2ndAnalysis\raw_files\WHIT-1244_RhesusLens_80WS_1ug_EasySpraySource_PSRThermotrapandcolumn_25cm_90min_20231122_QE.raw	DDA
Experiment/Group: 82WIS
- C:\fragpipe\WHIT-1244_MSFragger\2ndAnalysis\raw_files\WHIT-1244_RhesusLens_82WIS_1ug_EasySpraySource_PSRThermotrapandcolumn_25cm_90min_20231122_QE.raw	DDA
Experiment/Group: 82WS
- C:\fragpipe\WHIT-1244_MSFragger\2ndAnalysis\raw_files\WHIT-1244_RhesusLens_82WS_1ug_EasySpraySource_PSRThermotrapandcolumn_25cm_90min_20231122_QE.raw	DDA
169 commands to execute:
CheckCentroid
C:\fragpipe\jre\bin\java.exe -Xmx24G -cp "C:\fragpipe\lib\fragpipe-20.0.jar;C:\fragpipe\tools\batmass-io-1.28.12.jar" com.dmtavt.fragpipe.util.CheckCentroid C:\fragpipe\WHIT-1244_MSFragger\2ndAnalysis\raw_files\WHIT-1244_RhesusLens_14WIS_1ug_EasySpraySource_PSRThermotrapandcolumn_25cm_90min_20231122_QE.raw 11
WorkspaceCleanInit [Work dir: C:\fragpipe\WHIT-1244_MSFragger\2ndAnalysis\2ndCommonPTMs\14WIS]
C:\fragpipe\tools\philosopher_v5.0.0_windows_amd64\philosopher.exe workspace --clean --nocheck
WorkspaceCleanInit [Work dir: C:\fragpipe\WHIT-1244_MSFragger\2ndAnalysis\2ndCommonPTMs\14WIS]
C:\fragpipe\tools\philosopher_v5.0.0_windows_amd64\philosopher.exe workspace --init --nocheck --temp C:\Users\zient\AppData\Local\Temp\f6bd5e39-9824-4b53-96c0-37c52e9366ae
WorkspaceCleanInit [Work dir: C:\fragpipe\WHIT-1244_MSFragger\2ndAnalysis\2ndCommonPTMs\39WIS]
C:\fragpipe\tools\philosopher_v5.0.0_windows_amd64\philosopher.exe workspace --clean --nocheck
WorkspaceCleanInit [Work dir: C:\fragpipe\WHIT-1244_MSFragger\2ndAnalysis\2ndCommonPTMs\39WIS]
C:\fragpipe\tools\philosopher_v5.0.0_windows_amd64\philosopher.exe workspace --init --nocheck --temp C:\Users\zient\AppData\Local\Temp\20b01fbb-2397-428b-bb4d-afaf0f57f7c3
WorkspaceCleanInit [Work dir: C:\fragpipe\WHIT-1244_MSFragger\2ndAnalysis\2ndCommonPTMs\82WS]
C:\fragpipe\tools\philosopher_v5.0.0_windows_amd64\philosopher.exe workspace --clean --nocheck
WorkspaceCleanInit [Work dir: C:\fragpipe\WHIT-1244_MSFragger\2ndAnalysis\2ndCommonPTMs\82WS]
C:\fragpipe\tools\philosopher_v5.0.0_windows_amd64\philosopher.exe workspace --init --nocheck --temp C:\Users\zient\AppData\Local\Temp\a48a6672-d4fd-4415-aa47-053ea346ad94
WorkspaceCleanInit [Work dir: C:\fragpipe\WHIT-1244_MSFragger\2ndAnalysis\2ndCommonPTMs\61WS]
C:\fragpipe\tools\philosopher_v5.0.0_windows_amd64\philosopher.exe workspace --clean --nocheck
WorkspaceCleanInit [Work dir: C:\fragpipe\WHIT-1244_MSFragger\2ndAnalysis\2ndCommonPTMs\61WS]
C:\fragpipe\tools\philosopher_v5.0.0_windows_amd64\philosopher.exe workspace --init --nocheck --temp C:\Users\zient\AppData\Local\Temp\661893e7-64ce-46e3-b3b4-e6c88ead8773
WorkspaceCleanInit [Work dir: C:\fragpipe\WHIT-1244_MSFragger\2ndAnalysis\2ndCommonPTMs\61WIS]
C:\fragpipe\tools\philosopher_v5.0.0_windows_amd64\philosopher.exe workspace --clean --nocheck
WorkspaceCleanInit [Work dir: C:\fragpipe\WHIT-1244_MSFragger\2ndAnalysis\2ndCommonPTMs\61WIS]
C:\fragpipe\tools\philosopher_v5.0.0_windows_amd64\philosopher.exe workspace --init --nocheck --temp C:\Users\zient\AppData\Local\Temp\7fb1d32e-de21-429e-a6b3-db30c1cdf09d
WorkspaceCleanInit [Work dir: C:\fragpipe\WHIT-1244_MSFragger\2ndAnalysis\2ndCommonPTMs\34WIS]
C:\fragpipe\tools\philosopher_v5.0.0_windows_amd64\philosopher.exe workspace --clean --nocheck
WorkspaceCleanInit [Work dir: C:\fragpipe\WHIT-1244_MSFragger\2ndAnalysis\2ndCommonPTMs\34WIS]
C:\fragpipe\tools\philosopher_v5.0.0_windows_amd64\philosopher.exe workspace --init --nocheck --temp C:\Users\zient\AppData\Local\Temp\73a1fb08-db36-4350-90c4-d6426755049f
WorkspaceCleanInit [Work dir: C:\fragpipe\WHIT-1244_MSFragger\2ndAnalysis\2ndCommonPTMs\55WS]
C:\fragpipe\tools\philosopher_v5.0.0_windows_amd64\philosopher.exe workspace --clean --nocheck
WorkspaceCleanInit [Work dir: C:\fragpipe\WHIT-1244_MSFragger\2ndAnalysis\2ndCommonPTMs\55WS]
C:\fragpipe\tools\philosopher_v5.0.0_windows_amd64\philosopher.exe workspace --init --nocheck --temp C:\Users\zient\AppData\Local\Temp\6fad61cc-93ea-4960-aeea-56a0034ebb50
WorkspaceCleanInit [Work dir: C:\fragpipe\WHIT-1244_MSFragger\2ndAnalysis\2ndCommonPTMs\46WS]
C:\fragpipe\tools\philosopher_v5.0.0_windows_amd64\philosopher.exe workspace --clean --nocheck
WorkspaceCleanInit [Work dir: C:\fragpipe\WHIT-1244_MSFragger\2ndAnalysis\2ndCommonPTMs\46WS]
C:\fragpipe\tools\philosopher_v5.0.0_windows_amd64\philosopher.exe workspace --init --nocheck --temp C:\Users\zient\AppData\Local\Temp\9dab948a-0d8c-42f3-8c88-3db0a9255e43
WorkspaceCleanInit [Work dir: C:\fragpipe\WHIT-1244_MSFragger\2ndAnalysis\2ndCommonPTMs\34WS]
C:\fragpipe\tools\philosopher_v5.0.0_windows_amd64\philosopher.exe workspace --clean --nocheck
WorkspaceCleanInit [Work dir: C:\fragpipe\WHIT-1244_MSFragger\2ndAnalysis\2ndCommonPTMs\34WS]
C:\fragpipe\tools\philosopher_v5.0.0_windows_amd64\philosopher.exe workspace --init --nocheck --temp C:\Users\zient\AppData\Local\Temp\8c3e5062-a055-401d-85f8-7da0a81ee117
WorkspaceCleanInit [Work dir: C:\fragpipe\WHIT-1244_MSFragger\2ndAnalysis\2ndCommonPTMs\82WIS]
C:\fragpipe\tools\philosopher_v5.0.0_windows_amd64\philosopher.exe workspace --clean --nocheck
WorkspaceCleanInit [Work dir: C:\fragpipe\WHIT-1244_MSFragger\2ndAnalysis\2ndCommonPTMs\82WIS]
C:\fragpipe\tools\philosopher_v5.0.0_windows_amd64\philosopher.exe workspace --init --nocheck --temp C:\Users\zient\AppData\Local\Temp\46e35025-f506-4c9c-a3ab-c51452e8189f
WorkspaceCleanInit [Work dir: C:\fragpipe\WHIT-1244_MSFragger\2ndAnalysis\2ndCommonPTMs\80WIS]
C:\fragpipe\tools\philosopher_v5.0.0_windows_amd64\philosopher.exe workspace --clean --nocheck
WorkspaceCleanInit [Work dir: C:\fragpipe\WHIT-1244_MSFragger\2ndAnalysis\2ndCommonPTMs\80WIS]
C:\fragpipe\tools\philosopher_v5.0.0_windows_amd64\philosopher.exe workspace --init --nocheck --temp C:\Users\zient\AppData\Local\Temp\96f47cdd-baa9-4d80-a8b3-9ddf7b4dc2d0
WorkspaceCleanInit [Work dir: C:\fragpipe\WHIT-1244_MSFragger\2ndAnalysis\2ndCommonPTMs\46WIS]
C:\fragpipe\tools\philosopher_v5.0.0_windows_amd64\philosopher.exe workspace --clean --nocheck
WorkspaceCleanInit [Work dir: C:\fragpipe\WHIT-1244_MSFragger\2ndAnalysis\2ndCommonPTMs\46WIS]
C:\fragpipe\tools\philosopher_v5.0.0_windows_amd64\philosopher.exe workspace --init --nocheck --temp C:\Users\zient\AppData\Local\Temp\09e4ee9c-bbb3-4119-b30a-e9fbcec26d8a
WorkspaceCleanInit [Work dir: C:\fragpipe\WHIT-1244_MSFragger\2ndAnalysis\2ndCommonPTMs\39WS]
C:\fragpipe\tools\philosopher_v5.0.0_windows_amd64\philosopher.exe workspace --clean --nocheck
WorkspaceCleanInit [Work dir: C:\fragpipe\WHIT-1244_MSFragger\2ndAnalysis\2ndCommonPTMs\39WS]
C:\fragpipe\tools\philosopher_v5.0.0_windows_amd64\philosopher.exe workspace --init --nocheck --temp C:\Users\zient\AppData\Local\Temp\a32ae4c3-168f-4e2e-b3e5-7f3343882931
WorkspaceCleanInit [Work dir: C:\fragpipe\WHIT-1244_MSFragger\2ndAnalysis\2ndCommonPTMs]
C:\fragpipe\tools\philosopher_v5.0.0_windows_amd64\philosopher.exe workspace --clean --nocheck
WorkspaceCleanInit [Work dir: C:\fragpipe\WHIT-1244_MSFragger\2ndAnalysis\2ndCommonPTMs]
C:\fragpipe\tools\philosopher_v5.0.0_windows_amd64\philosopher.exe workspace --init --nocheck --temp C:\Users\zient\AppData\Local\Temp\5924398c-aa80-432b-aa23-ae72b0b3c428
WorkspaceCleanInit [Work dir: C:\fragpipe\WHIT-1244_MSFragger\2ndAnalysis\2ndCommonPTMs\14WS]
C:\fragpipe\tools\philosopher_v5.0.0_windows_amd64\philosopher.exe workspace --clean --nocheck
WorkspaceCleanInit [Work dir: C:\fragpipe\WHIT-1244_MSFragger\2ndAnalysis\2ndCommonPTMs\14WS]
C:\fragpipe\tools\philosopher_v5.0.0_windows_amd64\philosopher.exe workspace --init --nocheck --temp C:\Users\zient\AppData\Local\Temp\ee2d52a4-555d-44d6-aa78-266c23af41e6
WorkspaceCleanInit [Work dir: C:\fragpipe\WHIT-1244_MSFragger\2ndAnalysis\2ndCommonPTMs\55WIS]
C:\fragpipe\tools\philosopher_v5.0.0_windows_amd64\philosopher.exe workspace --clean --nocheck
WorkspaceCleanInit [Work dir: C:\fragpipe\WHIT-1244_MSFragger\2ndAnalysis\2ndCommonPTMs\55WIS]
C:\fragpipe\tools\philosopher_v5.0.0_windows_amd64\philosopher.exe workspace --init --nocheck --temp C:\Users\zient\AppData\Local\Temp\cb75ba13-bda0-4aa8-8216-45eee0036ddb
WorkspaceCleanInit [Work dir: C:\fragpipe\WHIT-1244_MSFragger\2ndAnalysis\2ndCommonPTMs\80WS]
C:\fragpipe\tools\philosopher_v5.0.0_windows_amd64\philosopher.exe workspace --clean --nocheck
WorkspaceCleanInit [Work dir: C:\fragpipe\WHIT-1244_MSFragger\2ndAnalysis\2ndCommonPTMs\80WS]
C:\fragpipe\tools\philosopher_v5.0.0_windows_amd64\philosopher.exe workspace --init --nocheck --temp C:\Users\zient\AppData\Local\Temp\784bb7ad-d219-46b0-9575-f563c42226ad
MSFragger [Work dir: C:\fragpipe\WHIT-1244_MSFragger\2ndAnalysis\2ndCommonPTMs]
C:\fragpipe\jre\bin\java.exe -jar -Dfile.encoding=UTF-8 -Xmx24G C:\fragpipe\tools\MSFragger-3.8\MSFragger-3.8.jar C:\fragpipe\WHIT-1244_MSFragger\2ndAnalysis\2ndCommonPTMs\fragger.params C:\fragpipe\WHIT-1244_MSFragger\2ndAnalysis\raw_files\WHIT-1244_RhesusLens_14WIS_1ug_EasySpraySource_PSRThermotrapandcolumn_25cm_90min_20231122_QE.raw C:\fragpipe\WHIT-1244_MSFragger\2ndAnalysis\raw_files\WHIT-12…
MSFragger move pepxml
C:\fragpipe\jre\bin\java.exe -cp C:\fragpipe\lib\fragpipe-20.0.jar;/C:/fragpipe/lib/commons-io-2.11.0.jar com.github.chhh.utils.FileMove --no-err C:\fragpipe\WHIT-1244_MSFragger\2ndAnalysis\raw_files\WHIT-1244_RhesusLens_14WIS_1ug_EasySpraySource_PSRThermotrapandcolumn_25cm_90min_20231122_QE.pepXML C:\fragpipe\WHIT-1244_MSFragger\2ndAnalysis\2ndCommonPTMs\14WIS\WHIT-1244_RhesusLens_14WIS_1ug_Easy…
MSFragger move tsv
C:\fragpipe\jre\bin\java.exe -cp C:\fragpipe\lib\fragpipe-20.0.jar;/C:/fragpipe/lib/commons-io-2.11.0.jar com.github.chhh.utils.FileMove --no-err C:\fragpipe\WHIT-1244_MSFragger\2ndAnalysis\raw_files\WHIT-1244_RhesusLens_14WIS_1ug_EasySpraySource_PSRThermotrapandcolumn_25cm_90min_20231122_QE.tsv C:\fragpipe\WHIT-1244_MSFragger\2ndAnalysis\2ndCommonPTMs\14WIS\WHIT-1244_RhesusLens_14WIS_1ug_EasySpr…
MSFragger move pin
C:\fragpipe\jre\bin\java.exe -cp C:\fragpipe\lib\fragpipe-20.0.jar;/C:/fragpipe/lib/commons-io-2.11.0.jar com.github.chhh.utils.FileMove --no-err C:\fragpipe\WHIT-1244_MSFragger\2ndAnalysis\raw_files\WHIT-1244_RhesusLens_14WIS_1ug_EasySpraySource_PSRThermotrapandcolumn_25cm_90min_20231122_QE.pin C:\fragpipe\WHIT-1244_MSFragger\2ndAnalysis\2ndCommonPTMs\14WIS\WHIT-1244_RhesusLens_14WIS_1ug_EasySpr…
MSFragger move pepxml
C:\fragpipe\jre\bin\java.exe -cp C:\fragpipe\lib\fragpipe-20.0.jar;/C:/fragpipe/lib/commons-io-2.11.0.jar com.github.chhh.utils.FileMove --no-err C:\fragpipe\WHIT-1244_MSFragger\2ndAnalysis\raw_files\WHIT-1244_RhesusLens_14WS_1ug_EasySpraySource_PSRThermotrapandcolumn_25cm_90min_20231122_QE.pepXML C:\fragpipe\WHIT-1244_MSFragger\2ndAnalysis\2ndCommonPTMs\14WS\WHIT-1244_RhesusLens_14WS_1ug_EasySpr…
MSFragger move tsv
C:\fragpipe\jre\bin\java.exe -cp C:\fragpipe\lib\fragpipe-20.0.jar;/C:/fragpipe/lib/commons-io-2.11.0.jar com.github.chhh.utils.FileMove --no-err C:\fragpipe\WHIT-1244_MSFragger\2ndAnalysis\raw_files\WHIT-1244_RhesusLens_14WS_1ug_EasySpraySource_PSRThermotrapandcolumn_25cm_90min_20231122_QE.tsv C:\fragpipe\WHIT-1244_MSFragger\2ndAnalysis\2ndCommonPTMs\14WS\WHIT-1244_RhesusLens_14WS_1ug_EasySprayS…
MSFragger move pin
C:\fragpipe\jre\bin\java.exe -cp C:\fragpipe\lib\fragpipe-20.0.jar;/C:/fragpipe/lib/commons-io-2.11.0.jar com.github.chhh.utils.FileMove --no-err C:\fragpipe\WHIT-1244_MSFragger\2ndAnalysis\raw_files\WHIT-1244_RhesusLens_14WS_1ug_EasySpraySource_PSRThermotrapandcolumn_25cm_90min_20231122_QE.pin C:\fragpipe\WHIT-1244_MSFragger\2ndAnalysis\2ndCommonPTMs\14WS\WHIT-1244_RhesusLens_14WS_1ug_EasySprayS…
MSFragger move pepxml
C:\fragpipe\jre\bin\java.exe -cp C:\fragpipe\lib\fragpipe-20.0.jar;/C:/fragpipe/lib/commons-io-2.11.0.jar com.github.chhh.utils.FileMove --no-err C:\fragpipe\WHIT-1244_MSFragger\2ndAnalysis\raw_files\WHIT-1244_RhesusLens_34WIS_1ug_EasySpraySource_PSRThermotrapandcolumn_25cm_90min_20231122_QE.pepXML C:\fragpipe\WHIT-1244_MSFragger\2ndAnalysis\2ndCommonPTMs\34WIS\WHIT-1244_RhesusLens_34WIS_1ug_Easy…
MSFragger move tsv
C:\fragpipe\jre\bin\java.exe -cp C:\fragpipe\lib\fragpipe-20.0.jar;/C:/fragpipe/lib/commons-io-2.11.0.jar com.github.chhh.utils.FileMove --no-err C:\fragpipe\WHIT-1244_MSFragger\2ndAnalysis\raw_files\WHIT-1244_RhesusLens_34WIS_1ug_EasySpraySource_PSRThermotrapandcolumn_25cm_90min_20231122_QE.tsv C:\fragpipe\WHIT-1244_MSFragger\2ndAnalysis\2ndCommonPTMs\34WIS\WHIT-1244_RhesusLens_34WIS_1ug_EasySpr…
MSFragger move pin
C:\fragpipe\jre\bin\java.exe -cp C:\fragpipe\lib\fragpipe-20.0.jar;/C:/fragpipe/lib/commons-io-2.11.0.jar com.github.chhh.utils.FileMove --no-err C:\fragpipe\WHIT-1244_MSFragger\2ndAnalysis\raw_files\WHIT-1244_RhesusLens_34WIS_1ug_EasySpraySource_PSRThermotrapandcolumn_25cm_90min_20231122_QE.pin C:\fragpipe\WHIT-1244_MSFragger\2ndAnalysis\2ndCommonPTMs\34WIS\WHIT-1244_RhesusLens_34WIS_1ug_EasySpr…
MSFragger move pepxml
C:\fragpipe\jre\bin\java.exe -cp C:\fragpipe\lib\fragpipe-20.0.jar;/C:/fragpipe/lib/commons-io-2.11.0.jar com.github.chhh.utils.FileMove --no-err C:\fragpipe\WHIT-1244_MSFragger\2ndAnalysis\raw_files\WHIT-1244_RhesusLens_34WS_1ug_EasySpraySource_PSRThermotrapandcolumn_25cm_90min_20231122_QE.pepXML C:\fragpipe\WHIT-1244_MSFragger\2ndAnalysis\2ndCommonPTMs\34WS\WHIT-1244_RhesusLens_34WS_1ug_EasySpr…
MSFragger move tsv
C:\fragpipe\jre\bin\java.exe -cp C:\fragpipe\lib\fragpipe-20.0.jar;/C:/fragpipe/lib/commons-io-2.11.0.jar com.github.chhh.utils.FileMove --no-err C:\fragpipe\WHIT-1244_MSFragger\2ndAnalysis\raw_files\WHIT-1244_RhesusLens_34WS_1ug_EasySpraySource_PSRThermotrapandcolumn_25cm_90min_20231122_QE.tsv C:\fragpipe\WHIT-1244_MSFragger\2ndAnalysis\2ndCommonPTMs\34WS\WHIT-1244_RhesusLens_34WS_1ug_EasySprayS…
MSFragger move pin
C:\fragpipe\jre\bin\java.exe -cp C:\fragpipe\lib\fragpipe-20.0.jar;/C:/fragpipe/lib/commons-io-2.11.0.jar com.github.chhh.utils.FileMove --no-err C:\fragpipe\WHIT-1244_MSFragger\2ndAnalysis\raw_files\WHIT-1244_RhesusLens_34WS_1ug_EasySpraySource_PSRThermotrapandcolumn_25cm_90min_20231122_QE.pin C:\fragpipe\WHIT-1244_MSFragger\2ndAnalysis\2ndCommonPTMs\34WS\WHIT-1244_RhesusLens_34WS_1ug_EasySprayS…
MSFragger move pepxml
C:\fragpipe\jre\bin\java.exe -cp C:\fragpipe\lib\fragpipe-20.0.jar;/C:/fragpipe/lib/commons-io-2.11.0.jar com.github.chhh.utils.FileMove --no-err C:\fragpipe\WHIT-1244_MSFragger\2ndAnalysis\raw_files\WHIT-1244_RhesusLens_39WIS_1ug_EasySpraySource_PSRThermotrapandcolumn_25cm_90min_20231122_QE.pepXML C:\fragpipe\WHIT-1244_MSFragger\2ndAnalysis\2ndCommonPTMs\39WIS\WHIT-1244_RhesusLens_39WIS_1ug_Easy…
MSFragger move tsv
C:\fragpipe\jre\bin\java.exe -cp C:\fragpipe\lib\fragpipe-20.0.jar;/C:/fragpipe/lib/commons-io-2.11.0.jar com.github.chhh.utils.FileMove --no-err C:\fragpipe\WHIT-1244_MSFragger\2ndAnalysis\raw_files\WHIT-1244_RhesusLens_39WIS_1ug_EasySpraySource_PSRThermotrapandcolumn_25cm_90min_20231122_QE.tsv C:\fragpipe\WHIT-1244_MSFragger\2ndAnalysis\2ndCommonPTMs\39WIS\WHIT-1244_RhesusLens_39WIS_1ug_EasySpr…
MSFragger move pin
C:\fragpipe\jre\bin\java.exe -cp C:\fragpipe\lib\fragpipe-20.0.jar;/C:/fragpipe/lib/commons-io-2.11.0.jar com.github.chhh.utils.FileMove --no-err C:\fragpipe\WHIT-1244_MSFragger\2ndAnalysis\raw_files\WHIT-1244_RhesusLens_39WIS_1ug_EasySpraySource_PSRThermotrapandcolumn_25cm_90min_20231122_QE.pin C:\fragpipe\WHIT-1244_MSFragger\2ndAnalysis\2ndCommonPTMs\39WIS\WHIT-1244_RhesusLens_39WIS_1ug_EasySpr…
MSFragger move pepxml
C:\fragpipe\jre\bin\java.exe -cp C:\fragpipe\lib\fragpipe-20.0.jar;/C:/fragpipe/lib/commons-io-2.11.0.jar com.github.chhh.utils.FileMove --no-err C:\fragpipe\WHIT-1244_MSFragger\2ndAnalysis\raw_files\WHIT-1244_RhesusLens_39WS_1ug_EasySpraySource_PSRThermotrapandcolumn_25cm_90min_20231122_QE.pepXML C:\fragpipe\WHIT-1244_MSFragger\2ndAnalysis\2ndCommonPTMs\39WS\WHIT-1244_RhesusLens_39WS_1ug_EasySpr…
MSFragger move tsv
C:\fragpipe\jre\bin\java.exe -cp C:\fragpipe\lib\fragpipe-20.0.jar;/C:/fragpipe/lib/commons-io-2.11.0.jar com.github.chhh.utils.FileMove --no-err C:\fragpipe\WHIT-1244_MSFragger\2ndAnalysis\raw_files\WHIT-1244_RhesusLens_39WS_1ug_EasySpraySource_PSRThermotrapandcolumn_25cm_90min_20231122_QE.tsv C:\fragpipe\WHIT-1244_MSFragger\2ndAnalysis\2ndCommonPTMs\39WS\WHIT-1244_RhesusLens_39WS_1ug_EasySprayS…
MSFragger move pin
C:\fragpipe\jre\bin\java.exe -cp C:\fragpipe\lib\fragpipe-20.0.jar;/C:/fragpipe/lib/commons-io-2.11.0.jar com.github.chhh.utils.FileMove --no-err C:\fragpipe\WHIT-1244_MSFragger\2ndAnalysis\raw_files\WHIT-1244_RhesusLens_39WS_1ug_EasySpraySource_PSRThermotrapandcolumn_25cm_90min_20231122_QE.pin C:\fragpipe\WHIT-1244_MSFragger\2ndAnalysis\2ndCommonPTMs\39WS\WHIT-1244_RhesusLens_39WS_1ug_EasySprayS…
MSFragger move pepxml
C:\fragpipe\jre\bin\java.exe -cp C:\fragpipe\lib\fragpipe-20.0.jar;/C:/fragpipe/lib/commons-io-2.11.0.jar com.github.chhh.utils.FileMove --no-err C:\fragpipe\WHIT-1244_MSFragger\2ndAnalysis\raw_files\WHIT-1244_RhesusLens_46WIS_1ug_EasySpraySource_PSRThermotrapandcolumn_25cm_90min_20231122_QE.pepXML C:\fragpipe\WHIT-1244_MSFragger\2ndAnalysis\2ndCommonPTMs\46WIS\WHIT-1244_RhesusLens_46WIS_1ug_Easy…
MSFragger move tsv
C:\fragpipe\jre\bin\java.exe -cp C:\fragpipe\lib\fragpipe-20.0.jar;/C:/fragpipe/lib/commons-io-2.11.0.jar com.github.chhh.utils.FileMove --no-err C:\fragpipe\WHIT-1244_MSFragger\2ndAnalysis\raw_files\WHIT-1244_RhesusLens_46WIS_1ug_EasySpraySource_PSRThermotrapandcolumn_25cm_90min_20231122_QE.tsv C:\fragpipe\WHIT-1244_MSFragger\2ndAnalysis\2ndCommonPTMs\46WIS\WHIT-1244_RhesusLens_46WIS_1ug_EasySpr…
MSFragger move pin
C:\fragpipe\jre\bin\java.exe -cp C:\fragpipe\lib\fragpipe-20.0.jar;/C:/fragpipe/lib/commons-io-2.11.0.jar com.github.chhh.utils.FileMove --no-err C:\fragpipe\WHIT-1244_MSFragger\2ndAnalysis\raw_files\WHIT-1244_RhesusLens_46WIS_1ug_EasySpraySource_PSRThermotrapandcolumn_25cm_90min_20231122_QE.pin C:\fragpipe\WHIT-1244_MSFragger\2ndAnalysis\2ndCommonPTMs\46WIS\WHIT-1244_RhesusLens_46WIS_1ug_EasySpr…
MSFragger move pepxml
C:\fragpipe\jre\bin\java.exe -cp C:\fragpipe\lib\fragpipe-20.0.jar;/C:/fragpipe/lib/commons-io-2.11.0.jar com.github.chhh.utils.FileMove --no-err C:\fragpipe\WHIT-1244_MSFragger\2ndAnalysis\raw_files\WHIT-1244_RhesusLens_46WS_1ug_EasySpraySource_PSRThermotrapandcolumn_25cm_90min_20231122_QE.pepXML C:\fragpipe\WHIT-1244_MSFragger\2ndAnalysis\2ndCommonPTMs\46WS\WHIT-1244_RhesusLens_46WS_1ug_EasySpr…
MSFragger move tsv
C:\fragpipe\jre\bin\java.exe -cp C:\fragpipe\lib\fragpipe-20.0.jar;/C:/fragpipe/lib/commons-io-2.11.0.jar com.github.chhh.utils.FileMove --no-err C:\fragpipe\WHIT-1244_MSFragger\2ndAnalysis\raw_files\WHIT-1244_RhesusLens_46WS_1ug_EasySpraySource_PSRThermotrapandcolumn_25cm_90min_20231122_QE.tsv C:\fragpipe\WHIT-1244_MSFragger\2ndAnalysis\2ndCommonPTMs\46WS\WHIT-1244_RhesusLens_46WS_1ug_EasySprayS…
MSFragger move pin
C:\fragpipe\jre\bin\java.exe -cp C:\fragpipe\lib\fragpipe-20.0.jar;/C:/fragpipe/lib/commons-io-2.11.0.jar com.github.chhh.utils.FileMove --no-err C:\fragpipe\WHIT-1244_MSFragger\2ndAnalysis\raw_files\WHIT-1244_RhesusLens_46WS_1ug_EasySpraySource_PSRThermotrapandcolumn_25cm_90min_20231122_QE.pin C:\fragpipe\WHIT-1244_MSFragger\2ndAnalysis\2ndCommonPTMs\46WS\WHIT-1244_RhesusLens_46WS_1ug_EasySprayS…
MSFragger move pepxml
C:\fragpipe\jre\bin\java.exe -cp C:\fragpipe\lib\fragpipe-20.0.jar;/C:/fragpipe/lib/commons-io-2.11.0.jar com.github.chhh.utils.FileMove --no-err C:\fragpipe\WHIT-1244_MSFragger\2ndAnalysis\raw_files\WHIT-1244_RhesusLens_55WIS_1ug_EasySpraySource_PSRThermotrapandcolumn_25cm_90min_20231122_QE.pepXML C:\fragpipe\WHIT-1244_MSFragger\2ndAnalysis\2ndCommonPTMs\55WIS\WHIT-1244_RhesusLens_55WIS_1ug_Easy…
MSFragger move tsv
C:\fragpipe\jre\bin\java.exe -cp C:\fragpipe\lib\fragpipe-20.0.jar;/C:/fragpipe/lib/commons-io-2.11.0.jar com.github.chhh.utils.FileMove --no-err C:\fragpipe\WHIT-1244_MSFragger\2ndAnalysis\raw_files\WHIT-1244_RhesusLens_55WIS_1ug_EasySpraySource_PSRThermotrapandcolumn_25cm_90min_20231122_QE.tsv C:\fragpipe\WHIT-1244_MSFragger\2ndAnalysis\2ndCommonPTMs\55WIS\WHIT-1244_RhesusLens_55WIS_1ug_EasySpr…
MSFragger move pin
C:\fragpipe\jre\bin\java.exe -cp C:\fragpipe\lib\fragpipe-20.0.jar;/C:/fragpipe/lib/commons-io-2.11.0.jar com.github.chhh.utils.FileMove --no-err C:\fragpipe\WHIT-1244_MSFragger\2ndAnalysis\raw_files\WHIT-1244_RhesusLens_55WIS_1ug_EasySpraySource_PSRThermotrapandcolumn_25cm_90min_20231122_QE.pin C:\fragpipe\WHIT-1244_MSFragger\2ndAnalysis\2ndCommonPTMs\55WIS\WHIT-1244_RhesusLens_55WIS_1ug_EasySpr…
MSFragger move pepxml
C:\fragpipe\jre\bin\java.exe -cp C:\fragpipe\lib\fragpipe-20.0.jar;/C:/fragpipe/lib/commons-io-2.11.0.jar com.github.chhh.utils.FileMove --no-err C:\fragpipe\WHIT-1244_MSFragger\2ndAnalysis\raw_files\WHIT-1244_RhesusLens_55WS_1ug_EasySpraySource_PSRThermotrapandcolumn_25cm_90min_20231122_QE.pepXML C:\fragpipe\WHIT-1244_MSFragger\2ndAnalysis\2ndCommonPTMs\55WS\WHIT-1244_RhesusLens_55WS_1ug_EasySpr…
MSFragger move tsv
C:\fragpipe\jre\bin\java.exe -cp C:\fragpipe\lib\fragpipe-20.0.jar;/C:/fragpipe/lib/commons-io-2.11.0.jar com.github.chhh.utils.FileMove --no-err C:\fragpipe\WHIT-1244_MSFragger\2ndAnalysis\raw_files\WHIT-1244_RhesusLens_55WS_1ug_EasySpraySource_PSRThermotrapandcolumn_25cm_90min_20231122_QE.tsv C:\fragpipe\WHIT-1244_MSFragger\2ndAnalysis\2ndCommonPTMs\55WS\WHIT-1244_RhesusLens_55WS_1ug_EasySprayS…
MSFragger move pin
C:\fragpipe\jre\bin\java.exe -cp C:\fragpipe\lib\fragpipe-20.0.jar;/C:/fragpipe/lib/commons-io-2.11.0.jar com.github.chhh.utils.FileMove --no-err C:\fragpipe\WHIT-1244_MSFragger\2ndAnalysis\raw_files\WHIT-1244_RhesusLens_55WS_1ug_EasySpraySource_PSRThermotrapandcolumn_25cm_90min_20231122_QE.pin C:\fragpipe\WHIT-1244_MSFragger\2ndAnalysis\2ndCommonPTMs\55WS\WHIT-1244_RhesusLens_55WS_1ug_EasySprayS…
MSFragger move pepxml
C:\fragpipe\jre\bin\java.exe -cp C:\fragpipe\lib\fragpipe-20.0.jar;/C:/fragpipe/lib/commons-io-2.11.0.jar com.github.chhh.utils.FileMove --no-err C:\fragpipe\WHIT-1244_MSFragger\2ndAnalysis\raw_files\WHIT-1244_RhesusLens_61WIS_1ug_EasySpraySource_PSRThermotrapandcolumn_25cm_90min_20231122_QE.pepXML C:\fragpipe\WHIT-1244_MSFragger\2ndAnalysis\2ndCommonPTMs\61WIS\WHIT-1244_RhesusLens_61WIS_1ug_Easy…
MSFragger move tsv
C:\fragpipe\jre\bin\java.exe -cp C:\fragpipe\lib\fragpipe-20.0.jar;/C:/fragpipe/lib/commons-io-2.11.0.jar com.github.chhh.utils.FileMove --no-err C:\fragpipe\WHIT-1244_MSFragger\2ndAnalysis\raw_files\WHIT-1244_RhesusLens_61WIS_1ug_EasySpraySource_PSRThermotrapandcolumn_25cm_90min_20231122_QE.tsv C:\fragpipe\WHIT-1244_MSFragger\2ndAnalysis\2ndCommonPTMs\61WIS\WHIT-1244_RhesusLens_61WIS_1ug_EasySpr…
MSFragger move pin
C:\fragpipe\jre\bin\java.exe -cp C:\fragpipe\lib\fragpipe-20.0.jar;/C:/fragpipe/lib/commons-io-2.11.0.jar com.github.chhh.utils.FileMove --no-err C:\fragpipe\WHIT-1244_MSFragger\2ndAnalysis\raw_files\WHIT-1244_RhesusLens_61WIS_1ug_EasySpraySource_PSRThermotrapandcolumn_25cm_90min_20231122_QE.pin C:\fragpipe\WHIT-1244_MSFragger\2ndAnalysis\2ndCommonPTMs\61WIS\WHIT-1244_RhesusLens_61WIS_1ug_EasySpr…
MSFragger move pepxml
C:\fragpipe\jre\bin\java.exe -cp C:\fragpipe\lib\fragpipe-20.0.jar;/C:/fragpipe/lib/commons-io-2.11.0.jar com.github.chhh.utils.FileMove --no-err C:\fragpipe\WHIT-1244_MSFragger\2ndAnalysis\raw_files\WHIT-1244_RhesusLens_61WS_1ug_EasySpraySource_PSRThermotrapandcolumn_25cm_90min_20231122_QE.pepXML C:\fragpipe\WHIT-1244_MSFragger\2ndAnalysis\2ndCommonPTMs\61WS\WHIT-1244_RhesusLens_61WS_1ug_EasySpr…
MSFragger move tsv
C:\fragpipe\jre\bin\java.exe -cp C:\fragpipe\lib\fragpipe-20.0.jar;/C:/fragpipe/lib/commons-io-2.11.0.jar com.github.chhh.utils.FileMove --no-err C:\fragpipe\WHIT-1244_MSFragger\2ndAnalysis\raw_files\WHIT-1244_RhesusLens_61WS_1ug_EasySpraySource_PSRThermotrapandcolumn_25cm_90min_20231122_QE.tsv C:\fragpipe\WHIT-1244_MSFragger\2ndAnalysis\2ndCommonPTMs\61WS\WHIT-1244_RhesusLens_61WS_1ug_EasySprayS…
MSFragger move pin
C:\fragpipe\jre\bin\java.exe -cp C:\fragpipe\lib\fragpipe-20.0.jar;/C:/fragpipe/lib/commons-io-2.11.0.jar com.github.chhh.utils.FileMove --no-err C:\fragpipe\WHIT-1244_MSFragger\2ndAnalysis\raw_files\WHIT-1244_RhesusLens_61WS_1ug_EasySpraySource_PSRThermotrapandcolumn_25cm_90min_20231122_QE.pin C:\fragpipe\WHIT-1244_MSFragger\2ndAnalysis\2ndCommonPTMs\61WS\WHIT-1244_RhesusLens_61WS_1ug_EasySprayS…
MSFragger move pepxml
C:\fragpipe\jre\bin\java.exe -cp C:\fragpipe\lib\fragpipe-20.0.jar;/C:/fragpipe/lib/commons-io-2.11.0.jar com.github.chhh.utils.FileMove --no-err C:\fragpipe\WHIT-1244_MSFragger\2ndAnalysis\raw_files\WHIT-1244_RhesusLens_80WIS_1ug_EasySpraySource_PSRThermotrapandcolumn_25cm_90min_20231122_QE.pepXML C:\fragpipe\WHIT-1244_MSFragger\2ndAnalysis\2ndCommonPTMs\80WIS\WHIT-1244_RhesusLens_80WIS_1ug_Easy…
MSFragger move tsv
C:\fragpipe\jre\bin\java.exe -cp C:\fragpipe\lib\fragpipe-20.0.jar;/C:/fragpipe/lib/commons-io-2.11.0.jar com.github.chhh.utils.FileMove --no-err C:\fragpipe\WHIT-1244_MSFragger\2ndAnalysis\raw_files\WHIT-1244_RhesusLens_80WIS_1ug_EasySpraySource_PSRThermotrapandcolumn_25cm_90min_20231122_QE.tsv C:\fragpipe\WHIT-1244_MSFragger\2ndAnalysis\2ndCommonPTMs\80WIS\WHIT-1244_RhesusLens_80WIS_1ug_EasySpr…
MSFragger move pin
C:\fragpipe\jre\bin\java.exe -cp C:\fragpipe\lib\fragpipe-20.0.jar;/C:/fragpipe/lib/commons-io-2.11.0.jar com.github.chhh.utils.FileMove --no-err C:\fragpipe\WHIT-1244_MSFragger\2ndAnalysis\raw_files\WHIT-1244_RhesusLens_80WIS_1ug_EasySpraySource_PSRThermotrapandcolumn_25cm_90min_20231122_QE.pin C:\fragpipe\WHIT-1244_MSFragger\2ndAnalysis\2ndCommonPTMs\80WIS\WHIT-1244_RhesusLens_80WIS_1ug_EasySpr…
MSFragger move pepxml
C:\fragpipe\jre\bin\java.exe -cp C:\fragpipe\lib\fragpipe-20.0.jar;/C:/fragpipe/lib/commons-io-2.11.0.jar com.github.chhh.utils.FileMove --no-err C:\fragpipe\WHIT-1244_MSFragger\2ndAnalysis\raw_files\WHIT-1244_RhesusLens_80WS_1ug_EasySpraySource_PSRThermotrapandcolumn_25cm_90min_20231122_QE.pepXML C:\fragpipe\WHIT-1244_MSFragger\2ndAnalysis\2ndCommonPTMs\80WS\WHIT-1244_RhesusLens_80WS_1ug_EasySpr…
MSFragger move tsv
C:\fragpipe\jre\bin\java.exe -cp C:\fragpipe\lib\fragpipe-20.0.jar;/C:/fragpipe/lib/commons-io-2.11.0.jar com.github.chhh.utils.FileMove --no-err C:\fragpipe\WHIT-1244_MSFragger\2ndAnalysis\raw_files\WHIT-1244_RhesusLens_80WS_1ug_EasySpraySource_PSRThermotrapandcolumn_25cm_90min_20231122_QE.tsv C:\fragpipe\WHIT-1244_MSFragger\2ndAnalysis\2ndCommonPTMs\80WS\WHIT-1244_RhesusLens_80WS_1ug_EasySprayS…
MSFragger move pin
C:\fragpipe\jre\bin\java.exe -cp C:\fragpipe\lib\fragpipe-20.0.jar;/C:/fragpipe/lib/commons-io-2.11.0.jar com.github.chhh.utils.FileMove --no-err C:\fragpipe\WHIT-1244_MSFragger\2ndAnalysis\raw_files\WHIT-1244_RhesusLens_80WS_1ug_EasySpraySource_PSRThermotrapandcolumn_25cm_90min_20231122_QE.pin C:\fragpipe\WHIT-1244_MSFragger\2ndAnalysis\2ndCommonPTMs\80WS\WHIT-1244_RhesusLens_80WS_1ug_EasySprayS…
MSFragger move pepxml
C:\fragpipe\jre\bin\java.exe -cp C:\fragpipe\lib\fragpipe-20.0.jar;/C:/fragpipe/lib/commons-io-2.11.0.jar com.github.chhh.utils.FileMove --no-err C:\fragpipe\WHIT-1244_MSFragger\2ndAnalysis\raw_files\WHIT-1244_RhesusLens_82WIS_1ug_EasySpraySource_PSRThermotrapandcolumn_25cm_90min_20231122_QE.pepXML C:\fragpipe\WHIT-1244_MSFragger\2ndAnalysis\2ndCommonPTMs\82WIS\WHIT-1244_RhesusLens_82WIS_1ug_Easy…
MSFragger move tsv
C:\fragpipe\jre\bin\java.exe -cp C:\fragpipe\lib\fragpipe-20.0.jar;/C:/fragpipe/lib/commons-io-2.11.0.jar com.github.chhh.utils.FileMove --no-err C:\fragpipe\WHIT-1244_MSFragger\2ndAnalysis\raw_files\WHIT-1244_RhesusLens_82WIS_1ug_EasySpraySource_PSRThermotrapandcolumn_25cm_90min_20231122_QE.tsv C:\fragpipe\WHIT-1244_MSFragger\2ndAnalysis\2ndCommonPTMs\82WIS\WHIT-1244_RhesusLens_82WIS_1ug_EasySpr…
MSFragger move pin
C:\fragpipe\jre\bin\java.exe -cp C:\fragpipe\lib\fragpipe-20.0.jar;/C:/fragpipe/lib/commons-io-2.11.0.jar com.github.chhh.utils.FileMove --no-err C:\fragpipe\WHIT-1244_MSFragger\2ndAnalysis\raw_files\WHIT-1244_RhesusLens_82WIS_1ug_EasySpraySource_PSRThermotrapandcolumn_25cm_90min_20231122_QE.pin C:\fragpipe\WHIT-1244_MSFragger\2ndAnalysis\2ndCommonPTMs\82WIS\WHIT-1244_RhesusLens_82WIS_1ug_EasySpr…
MSFragger move pepxml
C:\fragpipe\jre\bin\java.exe -cp C:\fragpipe\lib\fragpipe-20.0.jar;/C:/fragpipe/lib/commons-io-2.11.0.jar com.github.chhh.utils.FileMove --no-err C:\fragpipe\WHIT-1244_MSFragger\2ndAnalysis\raw_files\WHIT-1244_RhesusLens_82WS_1ug_EasySpraySource_PSRThermotrapandcolumn_25cm_90min_20231122_QE.pepXML C:\fragpipe\WHIT-1244_MSFragger\2ndAnalysis\2ndCommonPTMs\82WS\WHIT-1244_RhesusLens_82WS_1ug_EasySpr…
MSFragger move tsv
C:\fragpipe\jre\bin\java.exe -cp C:\fragpipe\lib\fragpipe-20.0.jar;/C:/fragpipe/lib/commons-io-2.11.0.jar com.github.chhh.utils.FileMove --no-err C:\fragpipe\WHIT-1244_MSFragger\2ndAnalysis\raw_files\WHIT-1244_RhesusLens_82WS_1ug_EasySpraySource_PSRThermotrapandcolumn_25cm_90min_20231122_QE.tsv C:\fragpipe\WHIT-1244_MSFragger\2ndAnalysis\2ndCommonPTMs\82WS\WHIT-1244_RhesusLens_82WS_1ug_EasySprayS…
MSFragger move pin
C:\fragpipe\jre\bin\java.exe -cp C:\fragpipe\lib\fragpipe-20.0.jar;/C:/fragpipe/lib/commons-io-2.11.0.jar com.github.chhh.utils.FileMove --no-err C:\fragpipe\WHIT-1244_MSFragger\2ndAnalysis\raw_files\WHIT-1244_RhesusLens_82WS_1ug_EasySpraySource_PSRThermotrapandcolumn_25cm_90min_20231122_QE.pin C:\fragpipe\WHIT-1244_MSFragger\2ndAnalysis\2ndCommonPTMs\82WS\WHIT-1244_RhesusLens_82WS_1ug_EasySprayS…
PeptideProphet [Work dir: C:\fragpipe\WHIT-1244_MSFragger\2ndAnalysis\2ndCommonPTMs\55WS]
C:\fragpipe\tools\philosopher_v5.0.0_windows_amd64\philosopher.exe peptideprophet --nonparam --expectscore --decoyprobs --masswidth 1000.0 --clevel -2 --decoy REV_ --database C:\fragpipe\WHIT-1244_MSFragger\2ndAnalysis\UP000006718_9544_Rhesus_macaque_canonical_both.fasta --combine WHIT-1244_RhesusLens_55WS_1ug_EasySpraySource_PSRThermotrapandcolumn_25cm_90min_20231122_QE.pepXML
PeptideProphet [Work dir: C:\fragpipe\WHIT-1244_MSFragger\2ndAnalysis\2ndCommonPTMs\80WIS]
C:\fragpipe\tools\philosopher_v5.0.0_windows_amd64\philosopher.exe peptideprophet --nonparam --expectscore --decoyprobs --masswidth 1000.0 --clevel -2 --decoy REV_ --database C:\fragpipe\WHIT-1244_MSFragger\2ndAnalysis\UP000006718_9544_Rhesus_macaque_canonical_both.fasta --combine WHIT-1244_RhesusLens_80WIS_1ug_EasySpraySource_PSRThermotrapandcolumn_25cm_90min_20231122_QE.pepXML
PeptideProphet [Work dir: C:\fragpipe\WHIT-1244_MSFragger\2ndAnalysis\2ndCommonPTMs\55WIS]
C:\fragpipe\tools\philosopher_v5.0.0_windows_amd64\philosopher.exe peptideprophet --nonparam --expectscore --decoyprobs --masswidth 1000.0 --clevel -2 --decoy REV_ --database C:\fragpipe\WHIT-1244_MSFragger\2ndAnalysis\UP000006718_9544_Rhesus_macaque_canonical_both.fasta --combine WHIT-1244_RhesusLens_55WIS_1ug_EasySpraySource_PSRThermotrapandcolumn_25cm_90min_20231122_QE.pepXML
PeptideProphet [Work dir: C:\fragpipe\WHIT-1244_MSFragger\2ndAnalysis\2ndCommonPTMs\46WS]
C:\fragpipe\tools\philosopher_v5.0.0_windows_amd64\philosopher.exe peptideprophet --nonparam --expectscore --decoyprobs --masswidth 1000.0 --clevel -2 --decoy REV_ --database C:\fragpipe\WHIT-1244_MSFragger\2ndAnalysis\UP000006718_9544_Rhesus_macaque_canonical_both.fasta --combine WHIT-1244_RhesusLens_46WS_1ug_EasySpraySource_PSRThermotrapandcolumn_25cm_90min_20231122_QE.pepXML
PeptideProphet [Work dir: C:\fragpipe\WHIT-1244_MSFragger\2ndAnalysis\2ndCommonPTMs\34WIS]
C:\fragpipe\tools\philosopher_v5.0.0_windows_amd64\philosopher.exe peptideprophet --nonparam --expectscore --decoyprobs --masswidth 1000.0 --clevel -2 --decoy REV_ --database C:\fragpipe\WHIT-1244_MSFragger\2ndAnalysis\UP000006718_9544_Rhesus_macaque_canonical_both.fasta --combine WHIT-1244_RhesusLens_34WIS_1ug_EasySpraySource_PSRThermotrapandcolumn_25cm_90min_20231122_QE.pepXML
PeptideProphet [Work dir: C:\fragpipe\WHIT-1244_MSFragger\2ndAnalysis\2ndCommonPTMs\14WS]
C:\fragpipe\tools\philosopher_v5.0.0_windows_amd64\philosopher.exe peptideprophet --nonparam --expectscore --decoyprobs --masswidth 1000.0 --clevel -2 --decoy REV_ --database C:\fragpipe\WHIT-1244_MSFragger\2ndAnalysis\UP000006718_9544_Rhesus_macaque_canonical_both.fasta --combine WHIT-1244_RhesusLens_14WS_1ug_EasySpraySource_PSRThermotrapandcolumn_25cm_90min_20231122_QE.pepXML
PeptideProphet [Work dir: C:\fragpipe\WHIT-1244_MSFragger\2ndAnalysis\2ndCommonPTMs\46WIS]
C:\fragpipe\tools\philosopher_v5.0.0_windows_amd64\philosopher.exe peptideprophet --nonparam --expectscore --decoyprobs --masswidth 1000.0 --clevel -2 --decoy REV_ --database C:\fragpipe\WHIT-1244_MSFragger\2ndAnalysis\UP000006718_9544_Rhesus_macaque_canonical_both.fasta --combine WHIT-1244_RhesusLens_46WIS_1ug_EasySpraySource_PSRThermotrapandcolumn_25cm_90min_20231122_QE.pepXML
PeptideProphet [Work dir: C:\fragpipe\WHIT-1244_MSFragger\2ndAnalysis\2ndCommonPTMs\82WIS]
C:\fragpipe\tools\philosopher_v5.0.0_windows_amd64\philosopher.exe peptideprophet --nonparam --expectscore --decoyprobs --masswidth 1000.0 --clevel -2 --decoy REV_ --database C:\fragpipe\WHIT-1244_MSFragger\2ndAnalysis\UP000006718_9544_Rhesus_macaque_canonical_both.fasta --combine WHIT-1244_RhesusLens_82WIS_1ug_EasySpraySource_PSRThermotrapandcolumn_25cm_90min_20231122_QE.pepXML
PeptideProphet [Work dir: C:\fragpipe\WHIT-1244_MSFragger\2ndAnalysis\2ndCommonPTMs\34WS]
C:\fragpipe\tools\philosopher_v5.0.0_windows_amd64\philosopher.exe peptideprophet --nonparam --expectscore --decoyprobs --masswidth 1000.0 --clevel -2 --decoy REV_ --database C:\fragpipe\WHIT-1244_MSFragger\2ndAnalysis\UP000006718_9544_Rhesus_macaque_canonical_both.fasta --combine WHIT-1244_RhesusLens_34WS_1ug_EasySpraySource_PSRThermotrapandcolumn_25cm_90min_20231122_QE.pepXML
PeptideProphet [Work dir: C:\fragpipe\WHIT-1244_MSFragger\2ndAnalysis\2ndCommonPTMs\82WS]
C:\fragpipe\tools\philosopher_v5.0.0_windows_amd64\philosopher.exe peptideprophet --nonparam --expectscore --decoyprobs --masswidth 1000.0 --clevel -2 --decoy REV_ --database C:\fragpipe\WHIT-1244_MSFragger\2ndAnalysis\UP000006718_9544_Rhesus_macaque_canonical_both.fasta --combine WHIT-1244_RhesusLens_82WS_1ug_EasySpraySource_PSRThermotrapandcolumn_25cm_90min_20231122_QE.pepXML
PeptideProphet [Work dir: C:\fragpipe\WHIT-1244_MSFragger\2ndAnalysis\2ndCommonPTMs\80WS]
C:\fragpipe\tools\philosopher_v5.0.0_windows_amd64\philosopher.exe peptideprophet --nonparam --expectscore --decoyprobs --masswidth 1000.0 --clevel -2 --decoy REV_ --database C:\fragpipe\WHIT-1244_MSFragger\2ndAnalysis\UP000006718_9544_Rhesus_macaque_canonical_both.fasta --combine WHIT-1244_RhesusLens_80WS_1ug_EasySpraySource_PSRThermotrapandcolumn_25cm_90min_20231122_QE.pepXML
PeptideProphet [Work dir: C:\fragpipe\WHIT-1244_MSFragger\2ndAnalysis\2ndCommonPTMs\61WS]
C:\fragpipe\tools\philosopher_v5.0.0_windows_amd64\philosopher.exe peptideprophet --nonparam --expectscore --decoyprobs --masswidth 1000.0 --clevel -2 --decoy REV_ --database C:\fragpipe\WHIT-1244_MSFragger\2ndAnalysis\UP000006718_9544_Rhesus_macaque_canonical_both.fasta --combine WHIT-1244_RhesusLens_61WS_1ug_EasySpraySource_PSRThermotrapandcolumn_25cm_90min_20231122_QE.pepXML
PeptideProphet [Work dir: C:\fragpipe\WHIT-1244_MSFragger\2ndAnalysis\2ndCommonPTMs\39WIS]
C:\fragpipe\tools\philosopher_v5.0.0_windows_amd64\philosopher.exe peptideprophet --nonparam --expectscore --decoyprobs --masswidth 1000.0 --clevel -2 --decoy REV_ --database C:\fragpipe\WHIT-1244_MSFragger\2ndAnalysis\UP000006718_9544_Rhesus_macaque_canonical_both.fasta --combine WHIT-1244_RhesusLens_39WIS_1ug_EasySpraySource_PSRThermotrapandcolumn_25cm_90min_20231122_QE.pepXML
PeptideProphet [Work dir: C:\fragpipe\WHIT-1244_MSFragger\2ndAnalysis\2ndCommonPTMs\14WIS]
C:\fragpipe\tools\philosopher_v5.0.0_windows_amd64\philosopher.exe peptideprophet --nonparam --expectscore --decoyprobs --masswidth 1000.0 --clevel -2 --decoy REV_ --database C:\fragpipe\WHIT-1244_MSFragger\2ndAnalysis\UP000006718_9544_Rhesus_macaque_canonical_both.fasta --combine WHIT-1244_RhesusLens_14WIS_1ug_EasySpraySource_PSRThermotrapandcolumn_25cm_90min_20231122_QE.pepXML
PeptideProphet [Work dir: C:\fragpipe\WHIT-1244_MSFragger\2ndAnalysis\2ndCommonPTMs\61WIS]
C:\fragpipe\tools\philosopher_v5.0.0_windows_amd64\philosopher.exe peptideprophet --nonparam --expectscore --decoyprobs --masswidth 1000.0 --clevel -2 --decoy REV_ --database C:\fragpipe\WHIT-1244_MSFragger\2ndAnalysis\UP000006718_9544_Rhesus_macaque_canonical_both.fasta --combine WHIT-1244_RhesusLens_61WIS_1ug_EasySpraySource_PSRThermotrapandcolumn_25cm_90min_20231122_QE.pepXML
PeptideProphet [Work dir: C:\fragpipe\WHIT-1244_MSFragger\2ndAnalysis\2ndCommonPTMs\39WS]
C:\fragpipe\tools\philosopher_v5.0.0_windows_amd64\philosopher.exe peptideprophet --nonparam --expectscore --decoyprobs --masswidth 1000.0 --clevel -2 --decoy REV_ --database C:\fragpipe\WHIT-1244_MSFragger\2ndAnalysis\UP000006718_9544_Rhesus_macaque_canonical_both.fasta --combine WHIT-1244_RhesusLens_39WS_1ug_EasySpraySource_PSRThermotrapandcolumn_25cm_90min_20231122_QE.pepXML
Rewrite pepxml [Work dir: C:\fragpipe\WHIT-1244_MSFragger\2ndAnalysis\2ndCommonPTMs\46WIS]
C:\fragpipe\jre\bin\java.exe -cp C:\fragpipe\lib/* com.dmtavt.fragpipe.util.RewritePepxml C:\fragpipe\WHIT-1244_MSFragger\2ndAnalysis\2ndCommonPTMs\46WIS\interact.pep.xml C:\fragpipe\WHIT-1244_MSFragger\2ndAnalysis\raw_files\WHIT-1244_RhesusLens_46WIS_1ug_EasySpraySource_PSRThermotrapandcolumn_25cm_90min_20231122_QE_uncalibrated.mzML
Rewrite pepxml [Work dir: C:\fragpipe\WHIT-1244_MSFragger\2ndAnalysis\2ndCommonPTMs\39WIS]
C:\fragpipe\jre\bin\java.exe -cp C:\fragpipe\lib/* com.dmtavt.fragpipe.util.RewritePepxml C:\fragpipe\WHIT-1244_MSFragger\2ndAnalysis\2ndCommonPTMs\39WIS\interact.pep.xml C:\fragpipe\WHIT-1244_MSFragger\2ndAnalysis\raw_files\WHIT-1244_RhesusLens_39WIS_1ug_EasySpraySource_PSRThermotrapandcolumn_25cm_90min_20231122_QE_uncalibrated.mzML
Rewrite pepxml [Work dir: C:\fragpipe\WHIT-1244_MSFragger\2ndAnalysis\2ndCommonPTMs\61WS]
C:\fragpipe\jre\bin\java.exe -cp C:\fragpipe\lib/* com.dmtavt.fragpipe.util.RewritePepxml C:\fragpipe\WHIT-1244_MSFragger\2ndAnalysis\2ndCommonPTMs\61WS\interact.pep.xml C:\fragpipe\WHIT-1244_MSFragger\2ndAnalysis\raw_files\WHIT-1244_RhesusLens_61WS_1ug_EasySpraySource_PSRThermotrapandcolumn_25cm_90min_20231122_QE_uncalibrated.mzML
Rewrite pepxml [Work dir: C:\fragpipe\WHIT-1244_MSFragger\2ndAnalysis\2ndCommonPTMs\14WIS]
C:\fragpipe\jre\bin\java.exe -cp C:\fragpipe\lib/* com.dmtavt.fragpipe.util.RewritePepxml C:\fragpipe\WHIT-1244_MSFragger\2ndAnalysis\2ndCommonPTMs\14WIS\interact.pep.xml C:\fragpipe\WHIT-1244_MSFragger\2ndAnalysis\raw_files\WHIT-1244_RhesusLens_14WIS_1ug_EasySpraySource_PSRThermotrapandcolumn_25cm_90min_20231122_QE_uncalibrated.mzML
Rewrite pepxml [Work dir: C:\fragpipe\WHIT-1244_MSFragger\2ndAnalysis\2ndCommonPTMs\46WS]
C:\fragpipe\jre\bin\java.exe -cp C:\fragpipe\lib/* com.dmtavt.fragpipe.util.RewritePepxml C:\fragpipe\WHIT-1244_MSFragger\2ndAnalysis\2ndCommonPTMs\46WS\interact.pep.xml C:\fragpipe\WHIT-1244_MSFragger\2ndAnalysis\raw_files\WHIT-1244_RhesusLens_46WS_1ug_EasySpraySource_PSRThermotrapandcolumn_25cm_90min_20231122_QE_uncalibrated.mzML
Rewrite pepxml [Work dir: C:\fragpipe\WHIT-1244_MSFragger\2ndAnalysis\2ndCommonPTMs\82WIS]
C:\fragpipe\jre\bin\java.exe -cp C:\fragpipe\lib/* com.dmtavt.fragpipe.util.RewritePepxml C:\fragpipe\WHIT-1244_MSFragger\2ndAnalysis\2ndCommonPTMs\82WIS\interact.pep.xml C:\fragpipe\WHIT-1244_MSFragger\2ndAnalysis\raw_files\WHIT-1244_RhesusLens_82WIS_1ug_EasySpraySource_PSRThermotrapandcolumn_25cm_90min_20231122_QE_uncalibrated.mzML
Rewrite pepxml [Work dir: C:\fragpipe\WHIT-1244_MSFragger\2ndAnalysis\2ndCommonPTMs\61WIS]
C:\fragpipe\jre\bin\java.exe -cp C:\fragpipe\lib/* com.dmtavt.fragpipe.util.RewritePepxml C:\fragpipe\WHIT-1244_MSFragger\2ndAnalysis\2ndCommonPTMs\61WIS\interact.pep.xml C:\fragpipe\WHIT-1244_MSFragger\2ndAnalysis\raw_files\WHIT-1244_RhesusLens_61WIS_1ug_EasySpraySource_PSRThermotrapandcolumn_25cm_90min_20231122_QE_uncalibrated.mzML
Rewrite pepxml [Work dir: C:\fragpipe\WHIT-1244_MSFragger\2ndAnalysis\2ndCommonPTMs\34WIS]
C:\fragpipe\jre\bin\java.exe -cp C:\fragpipe\lib/* com.dmtavt.fragpipe.util.RewritePepxml C:\fragpipe\WHIT-1244_MSFragger\2ndAnalysis\2ndCommonPTMs\34WIS\interact.pep.xml C:\fragpipe\WHIT-1244_MSFragger\2ndAnalysis\raw_files\WHIT-1244_RhesusLens_34WIS_1ug_EasySpraySource_PSRThermotrapandcolumn_25cm_90min_20231122_QE_uncalibrated.mzML
Rewrite pepxml [Work dir: C:\fragpipe\WHIT-1244_MSFragger\2ndAnalysis\2ndCommonPTMs\55WS]
C:\fragpipe\jre\bin\java.exe -cp C:\fragpipe\lib/* com.dmtavt.fragpipe.util.RewritePepxml C:\fragpipe\WHIT-1244_MSFragger\2ndAnalysis\2ndCommonPTMs\55WS\interact.pep.xml C:\fragpipe\WHIT-1244_MSFragger\2ndAnalysis\raw_files\WHIT-1244_RhesusLens_55WS_1ug_EasySpraySource_PSRThermotrapandcolumn_25cm_90min_20231122_QE_uncalibrated.mzML
Rewrite pepxml [Work dir: C:\fragpipe\WHIT-1244_MSFragger\2ndAnalysis\2ndCommonPTMs\82WS]
C:\fragpipe\jre\bin\java.exe -cp C:\fragpipe\lib/* com.dmtavt.fragpipe.util.RewritePepxml C:\fragpipe\WHIT-1244_MSFragger\2ndAnalysis\2ndCommonPTMs\82WS\interact.pep.xml C:\fragpipe\WHIT-1244_MSFragger\2ndAnalysis\raw_files\WHIT-1244_RhesusLens_82WS_1ug_EasySpraySource_PSRThermotrapandcolumn_25cm_90min_20231122_QE_uncalibrated.mzML
Rewrite pepxml [Work dir: C:\fragpipe\WHIT-1244_MSFragger\2ndAnalysis\2ndCommonPTMs\55WIS]
C:\fragpipe\jre\bin\java.exe -cp C:\fragpipe\lib/* com.dmtavt.fragpipe.util.RewritePepxml C:\fragpipe\WHIT-1244_MSFragger\2ndAnalysis\2ndCommonPTMs\55WIS\interact.pep.xml C:\fragpipe\WHIT-1244_MSFragger\2ndAnalysis\raw_files\WHIT-1244_RhesusLens_55WIS_1ug_EasySpraySource_PSRThermotrapandcolumn_25cm_90min_20231122_QE_uncalibrated.mzML
Rewrite pepxml [Work dir: C:\fragpipe\WHIT-1244_MSFragger\2ndAnalysis\2ndCommonPTMs\14WS]
C:\fragpipe\jre\bin\java.exe -cp C:\fragpipe\lib/* com.dmtavt.fragpipe.util.RewritePepxml C:\fragpipe\WHIT-1244_MSFragger\2ndAnalysis\2ndCommonPTMs\14WS\interact.pep.xml C:\fragpipe\WHIT-1244_MSFragger\2ndAnalysis\raw_files\WHIT-1244_RhesusLens_14WS_1ug_EasySpraySource_PSRThermotrapandcolumn_25cm_90min_20231122_QE_uncalibrated.mzML
Rewrite pepxml [Work dir: C:\fragpipe\WHIT-1244_MSFragger\2ndAnalysis\2ndCommonPTMs\80WS]
C:\fragpipe\jre\bin\java.exe -cp C:\fragpipe\lib/* com.dmtavt.fragpipe.util.RewritePepxml C:\fragpipe\WHIT-1244_MSFragger\2ndAnalysis\2ndCommonPTMs\80WS\interact.pep.xml C:\fragpipe\WHIT-1244_MSFragger\2ndAnalysis\raw_files\WHIT-1244_RhesusLens_80WS_1ug_EasySpraySource_PSRThermotrapandcolumn_25cm_90min_20231122_QE_uncalibrated.mzML
Rewrite pepxml [Work dir: C:\fragpipe\WHIT-1244_MSFragger\2ndAnalysis\2ndCommonPTMs\34WS]
C:\fragpipe\jre\bin\java.exe -cp C:\fragpipe\lib/* com.dmtavt.fragpipe.util.RewritePepxml C:\fragpipe\WHIT-1244_MSFragger\2ndAnalysis\2ndCommonPTMs\34WS\interact.pep.xml C:\fragpipe\WHIT-1244_MSFragger\2ndAnalysis\raw_files\WHIT-1244_RhesusLens_34WS_1ug_EasySpraySource_PSRThermotrapandcolumn_25cm_90min_20231122_QE_uncalibrated.mzML
Rewrite pepxml [Work dir: C:\fragpipe\WHIT-1244_MSFragger\2ndAnalysis\2ndCommonPTMs\39WS]
C:\fragpipe\jre\bin\java.exe -cp C:\fragpipe\lib/* com.dmtavt.fragpipe.util.RewritePepxml C:\fragpipe\WHIT-1244_MSFragger\2ndAnalysis\2ndCommonPTMs\39WS\interact.pep.xml C:\fragpipe\WHIT-1244_MSFragger\2ndAnalysis\raw_files\WHIT-1244_RhesusLens_39WS_1ug_EasySpraySource_PSRThermotrapandcolumn_25cm_90min_20231122_QE_uncalibrated.mzML
Rewrite pepxml [Work dir: C:\fragpipe\WHIT-1244_MSFragger\2ndAnalysis\2ndCommonPTMs\80WIS]
C:\fragpipe\jre\bin\java.exe -cp C:\fragpipe\lib/* com.dmtavt.fragpipe.util.RewritePepxml C:\fragpipe\WHIT-1244_MSFragger\2ndAnalysis\2ndCommonPTMs\80WIS\interact.pep.xml C:\fragpipe\WHIT-1244_MSFragger\2ndAnalysis\raw_files\WHIT-1244_RhesusLens_80WIS_1ug_EasySpraySource_PSRThermotrapandcolumn_25cm_90min_20231122_QE_uncalibrated.mzML
ProteinProphet [Work dir: C:\fragpipe\WHIT-1244_MSFragger\2ndAnalysis\2ndCommonPTMs]
C:\fragpipe\tools\philosopher_v5.0.0_windows_amd64\philosopher.exe proteinprophet --maxppmdiff 2000000 --output combined C:\fragpipe\WHIT-1244_MSFragger\2ndAnalysis\2ndCommonPTMs\filelist_proteinprophet.txt
PhilosopherDbAnnotate [Work dir: C:\fragpipe\WHIT-1244_MSFragger\2ndAnalysis\2ndCommonPTMs\14WIS]
C:\fragpipe\tools\philosopher_v5.0.0_windows_amd64\philosopher.exe database --annotate C:\fragpipe\WHIT-1244_MSFragger\2ndAnalysis\UP000006718_9544_Rhesus_macaque_canonical_both.fasta --prefix REV_
PhilosopherFilter [Work dir: C:\fragpipe\WHIT-1244_MSFragger\2ndAnalysis\2ndCommonPTMs\14WIS]
C:\fragpipe\tools\philosopher_v5.0.0_windows_amd64\philosopher.exe filter --sequential --mapmods --prot 0.01 --tag REV_ --pepxml C:\fragpipe\WHIT-1244_MSFragger\2ndAnalysis\2ndCommonPTMs\14WIS --protxml C:\fragpipe\WHIT-1244_MSFragger\2ndAnalysis\2ndCommonPTMs\combined.prot.xml --razor
PhilosopherFilter [Work dir: C:\fragpipe\WHIT-1244_MSFragger\2ndAnalysis\2ndCommonPTMs\14WS]
C:\fragpipe\tools\philosopher_v5.0.0_windows_amd64\philosopher.exe filter --sequential --mapmods --prot 0.01 --tag REV_ --pepxml C:\fragpipe\WHIT-1244_MSFragger\2ndAnalysis\2ndCommonPTMs\14WS --protxml C:\fragpipe\WHIT-1244_MSFragger\2ndAnalysis\2ndCommonPTMs\combined.prot.xml --probin C:\fragpipe\WHIT-1244_MSFragger\2ndAnalysis\2ndCommonPTMs\14WIS --razor
PhilosopherFilter [Work dir: C:\fragpipe\WHIT-1244_MSFragger\2ndAnalysis\2ndCommonPTMs\34WIS]
C:\fragpipe\tools\philosopher_v5.0.0_windows_amd64\philosopher.exe filter --sequential --mapmods --prot 0.01 --tag REV_ --pepxml C:\fragpipe\WHIT-1244_MSFragger\2ndAnalysis\2ndCommonPTMs\34WIS --protxml C:\fragpipe\WHIT-1244_MSFragger\2ndAnalysis\2ndCommonPTMs\combined.prot.xml --probin C:\fragpipe\WHIT-1244_MSFragger\2ndAnalysis\2ndCommonPTMs\14WIS --razor
PhilosopherFilter [Work dir: C:\fragpipe\WHIT-1244_MSFragger\2ndAnalysis\2ndCommonPTMs\34WS]
C:\fragpipe\tools\philosopher_v5.0.0_windows_amd64\philosopher.exe filter --sequential --mapmods --prot 0.01 --tag REV_ --pepxml C:\fragpipe\WHIT-1244_MSFragger\2ndAnalysis\2ndCommonPTMs\34WS --protxml C:\fragpipe\WHIT-1244_MSFragger\2ndAnalysis\2ndCommonPTMs\combined.prot.xml --probin C:\fragpipe\WHIT-1244_MSFragger\2ndAnalysis\2ndCommonPTMs\14WIS --razor
PhilosopherFilter [Work dir: C:\fragpipe\WHIT-1244_MSFragger\2ndAnalysis\2ndCommonPTMs\39WIS]
C:\fragpipe\tools\philosopher_v5.0.0_windows_amd64\philosopher.exe filter --sequential --mapmods --prot 0.01 --tag REV_ --pepxml C:\fragpipe\WHIT-1244_MSFragger\2ndAnalysis\2ndCommonPTMs\39WIS --protxml C:\fragpipe\WHIT-1244_MSFragger\2ndAnalysis\2ndCommonPTMs\combined.prot.xml --probin C:\fragpipe\WHIT-1244_MSFragger\2ndAnalysis\2ndCommonPTMs\14WIS --razor
PhilosopherFilter [Work dir: C:\fragpipe\WHIT-1244_MSFragger\2ndAnalysis\2ndCommonPTMs\39WS]
C:\fragpipe\tools\philosopher_v5.0.0_windows_amd64\philosopher.exe filter --sequential --mapmods --prot 0.01 --tag REV_ --pepxml C:\fragpipe\WHIT-1244_MSFragger\2ndAnalysis\2ndCommonPTMs\39WS --protxml C:\fragpipe\WHIT-1244_MSFragger\2ndAnalysis\2ndCommonPTMs\combined.prot.xml --probin C:\fragpipe\WHIT-1244_MSFragger\2ndAnalysis\2ndCommonPTMs\14WIS --razor
PhilosopherFilter [Work dir: C:\fragpipe\WHIT-1244_MSFragger\2ndAnalysis\2ndCommonPTMs\46WIS]
C:\fragpipe\tools\philosopher_v5.0.0_windows_amd64\philosopher.exe filter --sequential --mapmods --prot 0.01 --tag REV_ --pepxml C:\fragpipe\WHIT-1244_MSFragger\2ndAnalysis\2ndCommonPTMs\46WIS --protxml C:\fragpipe\WHIT-1244_MSFragger\2ndAnalysis\2ndCommonPTMs\combined.prot.xml --probin C:\fragpipe\WHIT-1244_MSFragger\2ndAnalysis\2ndCommonPTMs\14WIS --razor
PhilosopherFilter [Work dir: C:\fragpipe\WHIT-1244_MSFragger\2ndAnalysis\2ndCommonPTMs\46WS]
C:\fragpipe\tools\philosopher_v5.0.0_windows_amd64\philosopher.exe filter --sequential --mapmods --prot 0.01 --tag REV_ --pepxml C:\fragpipe\WHIT-1244_MSFragger\2ndAnalysis\2ndCommonPTMs\46WS --protxml C:\fragpipe\WHIT-1244_MSFragger\2ndAnalysis\2ndCommonPTMs\combined.prot.xml --probin C:\fragpipe\WHIT-1244_MSFragger\2ndAnalysis\2ndCommonPTMs\14WIS --razor
PhilosopherFilter [Work dir: C:\fragpipe\WHIT-1244_MSFragger\2ndAnalysis\2ndCommonPTMs\55WIS]
C:\fragpipe\tools\philosopher_v5.0.0_windows_amd64\philosopher.exe filter --sequential --mapmods --prot 0.01 --tag REV_ --pepxml C:\fragpipe\WHIT-1244_MSFragger\2ndAnalysis\2ndCommonPTMs\55WIS --protxml C:\fragpipe\WHIT-1244_MSFragger\2ndAnalysis\2ndCommonPTMs\combined.prot.xml --probin C:\fragpipe\WHIT-1244_MSFragger\2ndAnalysis\2ndCommonPTMs\14WIS --razor
PhilosopherFilter [Work dir: C:\fragpipe\WHIT-1244_MSFragger\2ndAnalysis\2ndCommonPTMs\55WS]
C:\fragpipe\tools\philosopher_v5.0.0_windows_amd64\philosopher.exe filter --sequential --mapmods --prot 0.01 --tag REV_ --pepxml C:\fragpipe\WHIT-1244_MSFragger\2ndAnalysis\2ndCommonPTMs\55WS --protxml C:\fragpipe\WHIT-1244_MSFragger\2ndAnalysis\2ndCommonPTMs\combined.prot.xml --probin C:\fragpipe\WHIT-1244_MSFragger\2ndAnalysis\2ndCommonPTMs\14WIS --razor
PhilosopherFilter [Work dir: C:\fragpipe\WHIT-1244_MSFragger\2ndAnalysis\2ndCommonPTMs\61WIS]
C:\fragpipe\tools\philosopher_v5.0.0_windows_amd64\philosopher.exe filter --sequential --mapmods --prot 0.01 --tag REV_ --pepxml C:\fragpipe\WHIT-1244_MSFragger\2ndAnalysis\2ndCommonPTMs\61WIS --protxml C:\fragpipe\WHIT-1244_MSFragger\2ndAnalysis\2ndCommonPTMs\combined.prot.xml --probin C:\fragpipe\WHIT-1244_MSFragger\2ndAnalysis\2ndCommonPTMs\14WIS --razor
PhilosopherFilter [Work dir: C:\fragpipe\WHIT-1244_MSFragger\2ndAnalysis\2ndCommonPTMs\61WS]
C:\fragpipe\tools\philosopher_v5.0.0_windows_amd64\philosopher.exe filter --sequential --mapmods --prot 0.01 --tag REV_ --pepxml C:\fragpipe\WHIT-1244_MSFragger\2ndAnalysis\2ndCommonPTMs\61WS --protxml C:\fragpipe\WHIT-1244_MSFragger\2ndAnalysis\2ndCommonPTMs\combined.prot.xml --probin C:\fragpipe\WHIT-1244_MSFragger\2ndAnalysis\2ndCommonPTMs\14WIS --razor
PhilosopherFilter [Work dir: C:\fragpipe\WHIT-1244_MSFragger\2ndAnalysis\2ndCommonPTMs\80WIS]
C:\fragpipe\tools\philosopher_v5.0.0_windows_amd64\philosopher.exe filter --sequential --mapmods --prot 0.01 --tag REV_ --pepxml C:\fragpipe\WHIT-1244_MSFragger\2ndAnalysis\2ndCommonPTMs\80WIS --protxml C:\fragpipe\WHIT-1244_MSFragger\2ndAnalysis\2ndCommonPTMs\combined.prot.xml --probin C:\fragpipe\WHIT-1244_MSFragger\2ndAnalysis\2ndCommonPTMs\14WIS --razor
PhilosopherFilter [Work dir: C:\fragpipe\WHIT-1244_MSFragger\2ndAnalysis\2ndCommonPTMs\80WS]
C:\fragpipe\tools\philosopher_v5.0.0_windows_amd64\philosopher.exe filter --sequential --mapmods --prot 0.01 --tag REV_ --pepxml C:\fragpipe\WHIT-1244_MSFragger\2ndAnalysis\2ndCommonPTMs\80WS --protxml C:\fragpipe\WHIT-1244_MSFragger\2ndAnalysis\2ndCommonPTMs\combined.prot.xml --probin C:\fragpipe\WHIT-1244_MSFragger\2ndAnalysis\2ndCommonPTMs\14WIS --razor
PhilosopherFilter [Work dir: C:\fragpipe\WHIT-1244_MSFragger\2ndAnalysis\2ndCommonPTMs\82WIS]
C:\fragpipe\tools\philosopher_v5.0.0_windows_amd64\philosopher.exe filter --sequential --mapmods --prot 0.01 --tag REV_ --pepxml C:\fragpipe\WHIT-1244_MSFragger\2ndAnalysis\2ndCommonPTMs\82WIS --protxml C:\fragpipe\WHIT-1244_MSFragger\2ndAnalysis\2ndCommonPTMs\combined.prot.xml --probin C:\fragpipe\WHIT-1244_MSFragger\2ndAnalysis\2ndCommonPTMs\14WIS --razor
PhilosopherFilter [Work dir: C:\fragpipe\WHIT-1244_MSFragger\2ndAnalysis\2ndCommonPTMs\82WS]
C:\fragpipe\tools\philosopher_v5.0.0_windows_amd64\philosopher.exe filter --sequential --mapmods --prot 0.01 --tag REV_ --pepxml C:\fragpipe\WHIT-1244_MSFragger\2ndAnalysis\2ndCommonPTMs\82WS --protxml C:\fragpipe\WHIT-1244_MSFragger\2ndAnalysis\2ndCommonPTMs\combined.prot.xml --probin C:\fragpipe\WHIT-1244_MSFragger\2ndAnalysis\2ndCommonPTMs\14WIS --razor
PhilosopherReport [Work dir: C:\fragpipe\WHIT-1244_MSFragger\2ndAnalysis\2ndCommonPTMs\14WIS]
C:\fragpipe\tools\philosopher_v5.0.0_windows_amd64\philosopher.exe report
PhilosopherReport [Work dir: C:\fragpipe\WHIT-1244_MSFragger\2ndAnalysis\2ndCommonPTMs\39WIS]
C:\fragpipe\tools\philosopher_v5.0.0_windows_amd64\philosopher.exe report
PhilosopherReport [Work dir: C:\fragpipe\WHIT-1244_MSFragger\2ndAnalysis\2ndCommonPTMs\61WIS]
C:\fragpipe\tools\philosopher_v5.0.0_windows_amd64\philosopher.exe report
PhilosopherReport [Work dir: C:\fragpipe\WHIT-1244_MSFragger\2ndAnalysis\2ndCommonPTMs\61WS]
C:\fragpipe\tools\philosopher_v5.0.0_windows_amd64\philosopher.exe report
PhilosopherReport [Work dir: C:\fragpipe\WHIT-1244_MSFragger\2ndAnalysis\2ndCommonPTMs\82WS]
C:\fragpipe\tools\philosopher_v5.0.0_windows_amd64\philosopher.exe report
PhilosopherReport [Work dir: C:\fragpipe\WHIT-1244_MSFragger\2ndAnalysis\2ndCommonPTMs\34WIS]
C:\fragpipe\tools\philosopher_v5.0.0_windows_amd64\philosopher.exe report
PhilosopherReport [Work dir: C:\fragpipe\WHIT-1244_MSFragger\2ndAnalysis\2ndCommonPTMs\55WS]
C:\fragpipe\tools\philosopher_v5.0.0_windows_amd64\philosopher.exe report
PhilosopherReport [Work dir: C:\fragpipe\WHIT-1244_MSFragger\2ndAnalysis\2ndCommonPTMs\34WS]
C:\fragpipe\tools\philosopher_v5.0.0_windows_amd64\philosopher.exe report
PhilosopherReport [Work dir: C:\fragpipe\WHIT-1244_MSFragger\2ndAnalysis\2ndCommonPTMs\46WS]
C:\fragpipe\tools\philosopher_v5.0.0_windows_amd64\philosopher.exe report
PhilosopherReport [Work dir: C:\fragpipe\WHIT-1244_MSFragger\2ndAnalysis\2ndCommonPTMs\82WIS]
C:\fragpipe\tools\philosopher_v5.0.0_windows_amd64\philosopher.exe report
PhilosopherReport [Work dir: C:\fragpipe\WHIT-1244_MSFragger\2ndAnalysis\2ndCommonPTMs\80WIS]
C:\fragpipe\tools\philosopher_v5.0.0_windows_amd64\philosopher.exe report
PhilosopherReport [Work dir: C:\fragpipe\WHIT-1244_MSFragger\2ndAnalysis\2ndCommonPTMs\46WIS]
C:\fragpipe\tools\philosopher_v5.0.0_windows_amd64\philosopher.exe report
PhilosopherReport [Work dir: C:\fragpipe\WHIT-1244_MSFragger\2ndAnalysis\2ndCommonPTMs\39WS]
C:\fragpipe\tools\philosopher_v5.0.0_windows_amd64\philosopher.exe report
PhilosopherReport [Work dir: C:\fragpipe\WHIT-1244_MSFragger\2ndAnalysis\2ndCommonPTMs\14WS]
C:\fragpipe\tools\philosopher_v5.0.0_windows_amd64\philosopher.exe report
PhilosopherReport [Work dir: C:\fragpipe\WHIT-1244_MSFragger\2ndAnalysis\2ndCommonPTMs\55WIS]
C:\fragpipe\tools\philosopher_v5.0.0_windows_amd64\philosopher.exe report
PhilosopherReport [Work dir: C:\fragpipe\WHIT-1244_MSFragger\2ndAnalysis\2ndCommonPTMs\80WS]
C:\fragpipe\tools\philosopher_v5.0.0_windows_amd64\philosopher.exe report
PhilosopherAbacus [Work dir: C:\fragpipe\WHIT-1244_MSFragger\2ndAnalysis\2ndCommonPTMs]
C:\fragpipe\tools\philosopher_v5.0.0_windows_amd64\philosopher.exe abacus --razor --reprint --tag REV_ --protein 14WIS 14WS 34WIS 34WS 39WIS 39WS 46WIS 46WS 55WIS 55WS 61WIS 61WS 80WIS 80WS 82WIS 82WS
PTMShepherd [Work dir: C:\fragpipe\WHIT-1244_MSFragger\2ndAnalysis\2ndCommonPTMs]
C:\fragpipe\jre\bin\java.exe -Xmx24G -Dlibs.thermo.dir="C:\fragpipe\tools\MSFragger-3.8\ext\thermo" -cp "C:\fragpipe\tools\ptmshepherd-2.0.5.jar;C:\fragpipe\tools\batmass-io-1.28.12.jar;C:\fragpipe\tools\commons-math3-3.6.1.jar;C:\fragpipe\tools\hipparchus-1.8\hipparchus-core-1.8.jar;C:\fragpipe\tools\hipparchus-1.8\hipparchus-stat-1.8.jar" edu.umich.andykong.ptmshepherd.PTMShepherd "C:\fragpipe\…
WorkspaceClean [Work dir: C:\fragpipe\WHIT-1244_MSFragger\2ndAnalysis\2ndCommonPTMs\14WIS]
C:\fragpipe\tools\philosopher_v5.0.0_windows_amd64\philosopher.exe workspace --clean --nocheck
WorkspaceClean [Work dir: C:\fragpipe\WHIT-1244_MSFragger\2ndAnalysis\2ndCommonPTMs\39WIS]
C:\fragpipe\tools\philosopher_v5.0.0_windows_amd64\philosopher.exe workspace --clean --nocheck
WorkspaceClean [Work dir: C:\fragpipe\WHIT-1244_MSFragger\2ndAnalysis\2ndCommonPTMs\82WS]
C:\fragpipe\tools\philosopher_v5.0.0_windows_amd64\philosopher.exe workspace --clean --nocheck
WorkspaceClean [Work dir: C:\fragpipe\WHIT-1244_MSFragger\2ndAnalysis\2ndCommonPTMs\61WS]
C:\fragpipe\tools\philosopher_v5.0.0_windows_amd64\philosopher.exe workspace --clean --nocheck
WorkspaceClean [Work dir: C:\fragpipe\WHIT-1244_MSFragger\2ndAnalysis\2ndCommonPTMs\61WIS]
C:\fragpipe\tools\philosopher_v5.0.0_windows_amd64\philosopher.exe workspace --clean --nocheck
WorkspaceClean [Work dir: C:\fragpipe\WHIT-1244_MSFragger\2ndAnalysis\2ndCommonPTMs\34WIS]
C:\fragpipe\tools\philosopher_v5.0.0_windows_amd64\philosopher.exe workspace --clean --nocheck
WorkspaceClean [Work dir: C:\fragpipe\WHIT-1244_MSFragger\2ndAnalysis\2ndCommonPTMs\55WS]
C:\fragpipe\tools\philosopher_v5.0.0_windows_amd64\philosopher.exe workspace --clean --nocheck
WorkspaceClean [Work dir: C:\fragpipe\WHIT-1244_MSFragger\2ndAnalysis\2ndCommonPTMs\46WS]
C:\fragpipe\tools\philosopher_v5.0.0_windows_amd64\philosopher.exe workspace --clean --nocheck
WorkspaceClean [Work dir: C:\fragpipe\WHIT-1244_MSFragger\2ndAnalysis\2ndCommonPTMs\34WS]
C:\fragpipe\tools\philosopher_v5.0.0_windows_amd64\philosopher.exe workspace --clean --nocheck
WorkspaceClean [Work dir: C:\fragpipe\WHIT-1244_MSFragger\2ndAnalysis\2ndCommonPTMs\82WIS]
C:\fragpipe\tools\philosopher_v5.0.0_windows_amd64\philosopher.exe workspace --clean --nocheck
WorkspaceClean [Work dir: C:\fragpipe\WHIT-1244_MSFragger\2ndAnalysis\2ndCommonPTMs\80WIS]
C:\fragpipe\tools\philosopher_v5.0.0_windows_amd64\philosopher.exe workspace --clean --nocheck
WorkspaceClean [Work dir: C:\fragpipe\WHIT-1244_MSFragger\2ndAnalysis\2ndCommonPTMs\46WIS]
C:\fragpipe\tools\philosopher_v5.0.0_windows_amd64\philosopher.exe workspace --clean --nocheck
WorkspaceClean [Work dir: C:\fragpipe\WHIT-1244_MSFragger\2ndAnalysis\2ndCommonPTMs\39WS]
C:\fragpipe\tools\philosopher_v5.0.0_windows_amd64\philosopher.exe workspace --clean --nocheck
WorkspaceClean [Work dir: C:\fragpipe\WHIT-1244_MSFragger\2ndAnalysis\2ndCommonPTMs]
C:\fragpipe\tools\philosopher_v5.0.0_windows_amd64\philosopher.exe workspace --clean --nocheck
WorkspaceClean [Work dir: C:\fragpipe\WHIT-1244_MSFragger\2ndAnalysis\2ndCommonPTMs\14WS]
C:\fragpipe\tools\philosopher_v5.0.0_windows_amd64\philosopher.exe workspace --clean --nocheck
WorkspaceClean [Work dir: C:\fragpipe\WHIT-1244_MSFragger\2ndAnalysis\2ndCommonPTMs\55WIS]
C:\fragpipe\tools\philosopher_v5.0.0_windows_amd64\philosopher.exe workspace --clean --nocheck
WorkspaceClean [Work dir: C:\fragpipe\WHIT-1244_MSFragger\2ndAnalysis\2ndCommonPTMs\80WS]
C:\fragpipe\tools\philosopher_v5.0.0_windows_amd64\philosopher.exe workspace --clean --nocheck
~~~~~~~~~~~~~~~~~~~~~~
Execution order:
Cmd: [START], Work dir: [C:\fragpipe\WHIT-1244_MSFragger\2ndAnalysis\2ndCommonPTMs]
Cmd: [CheckCentroid], Work dir: [C:\fragpipe\WHIT-1244_MSFragger\2ndAnalysis\2ndCommonPTMs]
Cmd: [WorkspaceCleanInit], Work dir: [C:\fragpipe\WHIT-1244_MSFragger\2ndAnalysis\2ndCommonPTMs\14WIS]
Cmd: [WorkspaceCleanInit], Work dir: [C:\fragpipe\WHIT-1244_MSFragger\2ndAnalysis\2ndCommonPTMs\39WIS]
Cmd: [WorkspaceCleanInit], Work dir: [C:\fragpipe\WHIT-1244_MSFragger\2ndAnalysis\2ndCommonPTMs\82WS]
Cmd: [WorkspaceCleanInit], Work dir: [C:\fragpipe\WHIT-1244_MSFragger\2ndAnalysis\2ndCommonPTMs\61WS]
Cmd: [WorkspaceCleanInit], Work dir: [C:\fragpipe\WHIT-1244_MSFragger\2ndAnalysis\2ndCommonPTMs\61WIS]
Cmd: [WorkspaceCleanInit], Work dir: [C:\fragpipe\WHIT-1244_MSFragger\2ndAnalysis\2ndCommonPTMs\34WIS]
Cmd: [WorkspaceCleanInit], Work dir: [C:\fragpipe\WHIT-1244_MSFragger\2ndAnalysis\2ndCommonPTMs\55WS]
Cmd: [WorkspaceCleanInit], Work dir: [C:\fragpipe\WHIT-1244_MSFragger\2ndAnalysis\2ndCommonPTMs\46WS]
Cmd: [WorkspaceCleanInit], Work dir: [C:\fragpipe\WHIT-1244_MSFragger\2ndAnalysis\2ndCommonPTMs\34WS]
Cmd: [WorkspaceCleanInit], Work dir: [C:\fragpipe\WHIT-1244_MSFragger\2ndAnalysis\2ndCommonPTMs\82WIS]
Cmd: [WorkspaceCleanInit], Work dir: [C:\fragpipe\WHIT-1244_MSFragger\2ndAnalysis\2ndCommonPTMs\80WIS]
Cmd: [WorkspaceCleanInit], Work dir: [C:\fragpipe\WHIT-1244_MSFragger\2ndAnalysis\2ndCommonPTMs\46WIS]
Cmd: [WorkspaceCleanInit], Work dir: [C:\fragpipe\WHIT-1244_MSFragger\2ndAnalysis\2ndCommonPTMs\39WS]
Cmd: [WorkspaceCleanInit], Work dir: [C:\fragpipe\WHIT-1244_MSFragger\2ndAnalysis\2ndCommonPTMs]
Cmd: [WorkspaceCleanInit], Work dir: [C:\fragpipe\WHIT-1244_MSFragger\2ndAnalysis\2ndCommonPTMs\14WS]
Cmd: [WorkspaceCleanInit], Work dir: [C:\fragpipe\WHIT-1244_MSFragger\2ndAnalysis\2ndCommonPTMs\55WIS]
Cmd: [WorkspaceCleanInit], Work dir: [C:\fragpipe\WHIT-1244_MSFragger\2ndAnalysis\2ndCommonPTMs\80WS]
Cmd: [MSFragger], Work dir: [C:\fragpipe\WHIT-1244_MSFragger\2ndAnalysis\2ndCommonPTMs]
Cmd: [PeptideProphet], Work dir: [C:\fragpipe\WHIT-1244_MSFragger\2ndAnalysis\2ndCommonPTMs]
Cmd: [ProteinProphet], Work dir: [C:\fragpipe\WHIT-1244_MSFragger\2ndAnalysis\2ndCommonPTMs]
Cmd: [PhilosopherDbAnnotate], Work dir: [C:\fragpipe\WHIT-1244_MSFragger\2ndAnalysis\2ndCommonPTMs]
Cmd: [PhilosopherFilter], Work dir: [C:\fragpipe\WHIT-1244_MSFragger\2ndAnalysis\2ndCommonPTMs]
Cmd: [PhilosopherReport], Work dir: [C:\fragpipe\WHIT-1244_MSFragger\2ndAnalysis\2ndCommonPTMs]
Cmd: [PhilosopherAbacus], Work dir: [C:\fragpipe\WHIT-1244_MSFragger\2ndAnalysis\2ndCommonPTMs]
Cmd: [PTMShepherd], Work dir: [C:\fragpipe\WHIT-1244_MSFragger\2ndAnalysis\2ndCommonPTMs]
Cmd: [WorkspaceClean], Work dir: [C:\fragpipe\WHIT-1244_MSFragger\2ndAnalysis\2ndCommonPTMs\14WIS]
Cmd: [WorkspaceClean], Work dir: [C:\fragpipe\WHIT-1244_MSFragger\2ndAnalysis\2ndCommonPTMs\39WIS]
Cmd: [WorkspaceClean], Work dir: [C:\fragpipe\WHIT-1244_MSFragger\2ndAnalysis\2ndCommonPTMs\82WS]
Cmd: [WorkspaceClean], Work dir: [C:\fragpipe\WHIT-1244_MSFragger\2ndAnalysis\2ndCommonPTMs\61WS]
Cmd: [WorkspaceClean], Work dir: [C:\fragpipe\WHIT-1244_MSFragger\2ndAnalysis\2ndCommonPTMs\61WIS]
Cmd: [WorkspaceClean], Work dir: [C:\fragpipe\WHIT-1244_MSFragger\2ndAnalysis\2ndCommonPTMs\34WIS]
Cmd: [WorkspaceClean], Work dir: [C:\fragpipe\WHIT-1244_MSFragger\2ndAnalysis\2ndCommonPTMs\55WS]
Cmd: [WorkspaceClean], Work dir: [C:\fragpipe\WHIT-1244_MSFragger\2ndAnalysis\2ndCommonPTMs\46WS]
Cmd: [WorkspaceClean], Work dir: [C:\fragpipe\WHIT-1244_MSFragger\2ndAnalysis\2ndCommonPTMs\34WS]
Cmd: [WorkspaceClean], Work dir: [C:\fragpipe\WHIT-1244_MSFragger\2ndAnalysis\2ndCommonPTMs\82WIS]
Cmd: [WorkspaceClean], Work dir: [C:\fragpipe\WHIT-1244_MSFragger\2ndAnalysis\2ndCommonPTMs\80WIS]
Cmd: [WorkspaceClean], Work dir: [C:\fragpipe\WHIT-1244_MSFragger\2ndAnalysis\2ndCommonPTMs\46WIS]
Cmd: [WorkspaceClean], Work dir: [C:\fragpipe\WHIT-1244_MSFragger\2ndAnalysis\2ndCommonPTMs\39WS]
Cmd: [WorkspaceClean], Work dir: [C:\fragpipe\WHIT-1244_MSFragger\2ndAnalysis\2ndCommonPTMs]
Cmd: [WorkspaceClean], Work dir: [C:\fragpipe\WHIT-1244_MSFragger\2ndAnalysis\2ndCommonPTMs\14WS]
Cmd: [WorkspaceClean], Work dir: [C:\fragpipe\WHIT-1244_MSFragger\2ndAnalysis\2ndCommonPTMs\55WIS]
Cmd: [WorkspaceClean], Work dir: [C:\fragpipe\WHIT-1244_MSFragger\2ndAnalysis\2ndCommonPTMs\80WS]
~~~~~~~~~~~~~~~~~~~~~~
~~~~~~Sample of C:\fragpipe\WHIT-1244_MSFragger\2ndAnalysis\UP000006718_9544_Rhesus_macaque_canonical_both.fasta~~~~~~~
>CONT_001|Trypa1|PromTArt1 VATVSLPR-like Promega trypsin artifact 1 (871.1) xATVSLPR.
>REV_A0A1D5R650 REVERSED.
>REV_A0A5F7ZJ41 REVERSED.
>REV_A0A5F8A1X1 REVERSED.
>REV_A0A5F8AJK0 REVERSED.
>REV_F6R857 REVERSED.
>REV_F6X7B7 REVERSED.
>REV_F7D446 REVERSED.
>REV_F7GMC8 REVERSED.
>REV_G7MIV8 REVERSED.
>REV_Q5TM25 REVERSED.
>tr|A0A1D5QYS2|A0A1D5QYS2_MACMU FOS like 1, AP-1 transcription factor subunit OS=Macaca mulatta OX=9544 GN=FOSL1 PE=4 SV=2
>tr|A0A5F7ZG89|A0A5F7ZG89_MACMU High mobility group 20B OS=Macaca mulatta OX=9544 GN=HMG20B PE=4 SV=1
>tr|A0A5F7ZYV2|A0A5F7ZYV2_MACMU Uncharacterized protein OS=Macaca mulatta OX=9544 PE=4 SV=1
>tr|A0A5F8AGP1|A0A5F8AGP1_MACMU Uncharacterized protein OS=Macaca mulatta OX=9544 PE=4 SV=1
>tr|F6QMV9|F6QMV9_MACMU Transmembrane protein 135 OS=Macaca mulatta OX=9544 GN=TMEM135 PE=3 SV=2
>tr|F6WTD5|F6WTD5_MACMU Serine/arginine repetitive matrix 4 OS=Macaca mulatta OX=9544 GN=SRRM4 PE=4 SV=3
>tr|F7CQ79|F7CQ79_MACMU Villin 1 OS=Macaca mulatta OX=9544 GN=VIL1 PE=3 SV=1
>tr|F7GH26|F7GH26_MACMU 1-phosphatidylinositol 4,5-bisphosphate phosphodiesterase gamma OS=Macaca mulatta OX=9544 GN=PLCG2 PE=4 SV=2
>tr|F7HTI6|F7HTI6_MACMU Cilia- and flagella-associated protein 91 OS=Macaca mulatta OX=9544 GN=CFAP91 PE=3 SV=3
>tr|Q6WFZ7|Q6WFZ7_MACMU Proton-dependent dipeptide transporter PEPT2 OS=Macaca mulatta OX=9544 GN=SLC15A2 PE=2 SV=1
~~~~~~~~~~~~~~~~~~~~~~
~~~~~~~~~ fragpipe.config ~~~~~~~~~
# FragPipe v20.0ui state cache
# Please edit the following path to point to the correct location.
# In Windows, please replace single '\' with '\\'
database.db-path=C\:\\fragpipe\\WHIT-1244_MSFragger\\2ndAnalysis\\UP000006718_9544_Rhesus_macaque_canonical_both.fasta
crystalc.run-crystalc=false
database.decoy-tag=REV_
diann.fragpipe.cmd-opts=
diann.heavy=
diann.library=
diann.light=
diann.medium=
diann.q-value=0.01
diann.quantification-strategy=3
diann.run-dia-nn=false
diann.run-dia-plex=false
diann.run-specific-protein-q-value=false
diann.unrelated-runs=false
diann.use-predicted-spectra=true
diaumpire.AdjustFragIntensity=true
diaumpire.BoostComplementaryIon=false
diaumpire.CorrThreshold=0
diaumpire.DeltaApex=0.2
diaumpire.ExportPrecursorPeak=false
diaumpire.Q1=true
diaumpire.Q2=true
diaumpire.Q3=true
diaumpire.RFmax=500
diaumpire.RPmax=25
diaumpire.RTOverlap=0.3
diaumpire.SE.EstimateBG=false
diaumpire.SE.IsoPattern=0.3
diaumpire.SE.MS1PPM=10
diaumpire.SE.MS2PPM=20
diaumpire.SE.MS2SN=1.1
diaumpire.SE.MassDefectFilter=true
diaumpire.SE.MassDefectOffset=0.1
diaumpire.SE.NoMissedScan=1
diaumpire.SE.SN=1.1
diaumpire.run-diaumpire=false
fragpipe-config.bin-ionquant=C\:\\fragpipe\\tools\\IonQuant-1.9.8.jar
fragpipe-config.bin-msfragger=C\:\\fragpipe\\tools\\MSFragger-3.8\\MSFragger-3.8.jar
fragpipe-config.bin-philosopher=C\:\\fragpipe\\tools\\philosopher_v5.0.0_windows_amd64\\philosopher.exe
fragpipe-config.bin-python=C\:\\ProgramData\\Anaconda3\\python
freequant.mz-tol=10
freequant.rt-tol=0.4
freequant.run-freequant=true
ionquant.excludemods=
ionquant.heavy=
ionquant.imtol=0.05
ionquant.ionfdr=0.01
ionquant.light=
ionquant.locprob=0.75
ionquant.maxlfq=1
ionquant.mbr=1
ionquant.mbrimtol=0.05
ionquant.mbrmincorr=0
ionquant.mbrrttol=1
ionquant.mbrtoprun=10
ionquant.medium=
ionquant.minfreq=0
ionquant.minions=2
ionquant.minisotopes=2
ionquant.minscans=3
ionquant.mztol=10
ionquant.normalization=1
ionquant.peptidefdr=1
ionquant.proteinfdr=1
ionquant.requantify=1
ionquant.rttol=0.4
ionquant.run-ionquant=false
ionquant.tp=0
ionquant.uniqueness=0
ionquant.use-labeling=false
ionquant.use-lfq=true
ionquant.writeindex=0
msbooster.predict-rt=true
msbooster.predict-spectra=true
msbooster.run-msbooster=false
msbooster.use-correlated-features=false
msfragger.Y_type_masses=
msfragger.activation_types=all
msfragger.add_topN_complementary=0
msfragger.allowed_missed_cleavage_1=2
msfragger.allowed_missed_cleavage_2=2
msfragger.calibrate_mass=2
msfragger.check_spectral_files=true
msfragger.clip_nTerm_M=true
msfragger.deisotope=1
msfragger.delta_mass_exclude_ranges=(-1.5,3.5)
msfragger.deneutralloss=1
msfragger.diagnostic_fragments=
msfragger.diagnostic_intensity_filter=0
msfragger.digest_max_length=50
msfragger.digest_min_length=7
msfragger.fragment_ion_series=b,y
msfragger.fragment_mass_tolerance=20
msfragger.fragment_mass_units=1
msfragger.group_variable=0
msfragger.intensity_transform=0
msfragger.ion_series_definitions=
msfragger.isotope_error=0/1
msfragger.labile_search_mode=off
msfragger.localize_delta_mass=true
msfragger.mass_diff_to_variable_mod=0
msfragger.mass_offsets=-105.0248 -89.0299 -33.9877 -32.0085 -30.0106 -18.0106 -17.0265 -2.0157 -1.007825 -0.984 0 0.984 3.9949 12.0 13.9793 14.0157 15.9949 19.9898 21.969392 21.9819 23.95806 26.0157 27.9949 28.0313 28.990164 29.9742 31.972071 31.9898 37.9469 37.955882 42.0106 42.047 43.0058 43.9898 44.985078 47.9847 53.9193 57.02146 58.0055 61.9135 61.921774 68.026215 70.041865 71.0371 79.9568 79…
msfragger.max_fragment_charge=1
msfragger.max_variable_mods_combinations=5000
msfragger.max_variable_mods_per_peptide=3
msfragger.min_fragments_modelling=2
msfragger.min_matched_fragments=4
msfragger.min_sequence_matches=2
msfragger.minimum_peaks=15
msfragger.minimum_ratio=0.01
msfragger.misc.fragger.clear-mz-hi=0
msfragger.misc.fragger.clear-mz-lo=0
msfragger.misc.fragger.digest-mass-hi=5000
msfragger.misc.fragger.digest-mass-lo=500
msfragger.misc.fragger.enzyme-dropdown-1=stricttrypsin
msfragger.misc.fragger.enzyme-dropdown-2=null
msfragger.misc.fragger.precursor-charge-hi=4
msfragger.misc.fragger.precursor-charge-lo=1
msfragger.misc.fragger.remove-precursor-range-hi=1.5
msfragger.misc.fragger.remove-precursor-range-lo=-1.5
msfragger.misc.slice-db=1
msfragger.num_enzyme_termini=2
msfragger.output_format=pepXML_pin
msfragger.output_max_expect=50
msfragger.output_report_topN=1
msfragger.output_report_topN_dia1=5
msfragger.output_report_topN_dia2=3
msfragger.override_charge=false
msfragger.precursor_mass_lower=-10
msfragger.precursor_mass_mode=corrected
msfragger.precursor_mass_units=1
msfragger.precursor_mass_upper=10
msfragger.precursor_true_tolerance=20
msfragger.precursor_true_units=1
msfragger.remainder_fragment_masses=
msfragger.remove_precursor_peak=1
msfragger.report_alternative_proteins=true
msfragger.require_precursor=true
msfragger.restrict_deltamass_to=all
msfragger.reuse_dia_fragment_peaks=false
msfragger.run-msfragger=true
msfragger.search_enzyme_cut_1=KR
msfragger.search_enzyme_cut_2=
msfragger.search_enzyme_name_1=stricttrypsin
msfragger.search_enzyme_name_2=null
msfragger.search_enzyme_nocut_1=
msfragger.search_enzyme_nocut_2=
msfragger.search_enzyme_sense_1=C
msfragger.search_enzyme_sense_2=C
msfragger.table.fix-mods=0.0,C-Term Peptide,true,-1; 0.0,N-Term Peptide,true,-1; 0.0,C-Term Protein,true,-1; 0.0,N-Term Protein,true,-1; 0.0,G (glycine),true,-1; 0.0,A (alanine),true,-1; 0.0,S (serine),true,-1; 0.0,P (proline),true,-1; 0.0,V (valine),true,-1; 0.0,T (threonine),true,-1; 57.02146,C (cysteine),true,-1; 0.0,L (leucine),true,-1; 0.0,I (isoleucine),true,-1; 0.0,N (asparagine),true,-1; …
msfragger.table.var-mods=15.9949,M,false,3; 42.0106,[^,false,1; 79.96633,STY,false,3; -17.0265,nQnC,false,1; -18.0106,nE,false,1; 4.025107,K,false,2; 6.020129,R,false,2; 8.014199,K,false,2; 10.008269,R,false,2; 0.0,site_10,false,1; 0.0,site_11,false,1; 0.0,site_12,false,1; 0.0,site_13,false,1; 0.0,site_14,false,1; 0.0,site_15,false,1; 0.0,site_16,false,1
msfragger.track_zero_topN=0
msfragger.use_all_mods_in_first_search=false
msfragger.use_topN_peaks=150
msfragger.write_calibrated_mgf=false
msfragger.write_calibrated_mzml=false
msfragger.write_uncalibrated_mgf=false
msfragger.zero_bin_accept_expect=0
msfragger.zero_bin_mult_expect=1
opair.activation1=HCD
opair.activation2=ETD
opair.filterOxonium=true
opair.glyco_db=
opair.max_glycans=4
opair.max_isotope_error=2
opair.min_isotope_error=0
opair.ms1_tol=20
opair.ms2_tol=20
opair.oxonium_filtering_file=
opair.oxonium_minimum_intensity=0.05
opair.reverse_scan_order=false
opair.run-opair=false
opair.single_scan_type=false
peptide-prophet.cmd-opts=--nonparam --expectscore --decoyprobs --masswidth 1000.0 --clevel -2
peptide-prophet.combine-pepxml=true
peptide-prophet.run-peptide-prophet=true
percolator.cmd-opts=--only-psms --no-terminate --post-processing-tdc
percolator.keep-tsv-files=false
percolator.min-prob=0.5
percolator.run-percolator=false
phi-report.dont-use-prot-proph-file=false
phi-report.filter=--sequential --mapmods --prot 0.01
phi-report.pep-level-summary=false
phi-report.philosoher-msstats=false
phi-report.print-decoys=false
phi-report.prot-level-summary=true
phi-report.remove-contaminants=false
phi-report.run-report=true
protein-prophet.cmd-opts=--maxppmdiff 2000000
protein-prophet.run-protein-prophet=true
ptmprophet.cmdline=
ptmprophet.run-ptmprophet=false
ptmshepherd.adv_params=false
ptmshepherd.annotation-common=true
ptmshepherd.annotation-custom=false
ptmshepherd.annotation-glyco=false
ptmshepherd.annotation-unimod=false
ptmshepherd.annotation_file=
ptmshepherd.annotation_tol=0.01
ptmshepherd.cap_y_ions=
ptmshepherd.decoy_type=1
ptmshepherd.diag_ions=
ptmshepherd.diagextract_mode=false
ptmshepherd.diagmine_diagMinFoldChange=3.0
ptmshepherd.diagmine_diagMinSpecDiff=25
ptmshepherd.diagmine_fragMinFoldChange=3.0
ptmshepherd.diagmine_fragMinPropensity=12.5
ptmshepherd.diagmine_fragMinSpecDiff=25
ptmshepherd.diagmine_minIons=25
ptmshepherd.diagmine_minIonsPerSpec=2
ptmshepherd.diagmine_minPeps=25
ptmshepherd.diagmine_mode=false
ptmshepherd.diagmine_pepMinFoldChange=3.0
ptmshepherd.diagmine_pepMinSpecDiff=25
ptmshepherd.glyco_adducts=
ptmshepherd.glyco_fdr=1.00
ptmshepherd.glyco_isotope_max=3
ptmshepherd.glyco_isotope_min=-1
ptmshepherd.glyco_mode=false
ptmshepherd.glyco_ppm_tol=50
ptmshepherd.glycodatabase=
ptmshepherd.histo_smoothbins=2
ptmshepherd.iontype_a=false
ptmshepherd.iontype_b=true
ptmshepherd.iontype_c=false
ptmshepherd.iontype_x=false
ptmshepherd.iontype_y=true
ptmshepherd.iontype_z=false
ptmshepherd.localization_allowed_res=
ptmshepherd.localization_background=4
ptmshepherd.max_adducts=0
ptmshepherd.n_glyco=true
ptmshepherd.normalization-psms=true
ptmshepherd.normalization-scans=false
ptmshepherd.output_extended=false
ptmshepherd.peakpicking_mass_units=1
ptmshepherd.peakpicking_minPsm=10
ptmshepherd.peakpicking_promRatio=0.3
ptmshepherd.peakpicking_width=3
ptmshepherd.precursor_mass_units=1
ptmshepherd.precursor_tol=8
ptmshepherd.print_decoys=false
ptmshepherd.prob_dhexOx=2,0.5,0.1
ptmshepherd.prob_dhexY=2,0.5
ptmshepherd.prob_neuacOx=2,0.05,0.2
ptmshepherd.prob_neugcOx=2,0.05,0.2
ptmshepherd.prob_phosphoOx=2,0.05,0.2
ptmshepherd.prob_regY=5,0.5
ptmshepherd.prob_sulfoOx=2,0.05,0.2
ptmshepherd.remainder_masses=
ptmshepherd.remove_glycan_delta_mass=true
ptmshepherd.run-shepherd=true
ptmshepherd.spectra_maxfragcharge=2
ptmshepherd.spectra_ppmtol=20
ptmshepherd.varmod_masses=
quantitation.run-label-free-quant=false
run-psm-validation=true
run-validation-tab=true
saintexpress.fragpipe.cmd-opts=
saintexpress.max-replicates=10
saintexpress.run-saint-express=false
saintexpress.virtual-controls=100
speclibgen.easypqp.extras.max_delta_ppm=15
speclibgen.easypqp.extras.max_delta_unimod=0.02
speclibgen.easypqp.extras.rt_lowess_fraction=0
speclibgen.easypqp.fragment.a=false
speclibgen.easypqp.fragment.b=true
speclibgen.easypqp.fragment.c=false
speclibgen.easypqp.fragment.x=false
speclibgen.easypqp.fragment.y=true
speclibgen.easypqp.fragment.z=false
speclibgen.easypqp.im-cal=Automatic selection of a run as reference IM
speclibgen.easypqp.neutral_loss=false
speclibgen.easypqp.rt-cal=ciRT
speclibgen.easypqp.select-file.text=
speclibgen.easypqp.select-im-file.text=
speclibgen.keep-intermediate-files=false
speclibgen.run-speclibgen=false
tab-run.delete_calibrated_mzml=false
tab-run.delete_temp_files=false
tab-run.sub_mzml_prob_threshold=0.5
tab-run.write_sub_mzml=false
tmtintegrator.add_Ref=1
tmtintegrator.aggregation_method=0
tmtintegrator.allow_overlabel=true
tmtintegrator.allow_unlabeled=false
tmtintegrator.best_psm=true
tmtintegrator.channel_num=iTRAQ-4
tmtintegrator.dont-run-fq-lq=false
tmtintegrator.glyco_qval=-1
tmtintegrator.groupby=0
tmtintegrator.log2transformed=true
tmtintegrator.max_pep_prob_thres=0.9
tmtintegrator.min_ntt=0
tmtintegrator.min_pep_prob=0.9
tmtintegrator.min_percent=0.05
tmtintegrator.min_purity=0.5
tmtintegrator.min_site_prob=-1
tmtintegrator.mod_tag=none
tmtintegrator.ms1_int=true
tmtintegrator.outlier_removal=true
tmtintegrator.print_RefInt=false
tmtintegrator.prot_exclude=none
tmtintegrator.prot_norm=1
tmtintegrator.psm_norm=false
tmtintegrator.quant_level=2
tmtintegrator.ref_tag=Bridge
tmtintegrator.run-tmtintegrator=false
tmtintegrator.tolerance=20
tmtintegrator.top3_pep=true
tmtintegrator.unique_gene=0
tmtintegrator.unique_pep=false
tmtintegrator.use_glycan_composition=false
workdir=C\:\\fragpipe\\WHIT-1244_MSFragger\\2ndAnalysis\\2ndCommonPTMs
workflow.input.data-type.im-ms=false
workflow.input.data-type.regular-ms=true
workflow.ram=24
workflow.threads=11
~~~~~~~~~~~~~~~~~~~~~~~~~~~~~~~~~~~
CheckCentroid
C:\fragpipe\jre\bin\java.exe -Xmx24G -cp "C:\fragpipe\lib\fragpipe-20.0.jar;C:\fragpipe\tools\batmass-io-1.28.12.jar" com.dmtavt.fragpipe.util.CheckCentroid C:\fragpipe\WHIT-1244_MSFragger\2ndAnalysis\raw_files\WHIT-1244_RhesusLens_14WIS_1ug_EasySpraySource_PSRThermotrapandcolumn_25cm_90min_20231122_QE.raw 11
Done in 0.0 s.
Process 'CheckCentroid' finished, exit code: 0
WorkspaceCleanInit [Work dir: C:\fragpipe\WHIT-1244_MSFragger\2ndAnalysis\2ndCommonPTMs\14WIS]
C:\fragpipe\tools\philosopher_v5.0.0_windows_amd64\philosopher.exe workspace --clean --nocheck
INFO[18:00:16] Executing Workspace v5.0.0
INFO[18:00:16] Removing workspace
WARN[18:00:16] Cannot read file. open .meta\meta.bin: The system cannot find the path specified.
INFO[18:00:16] Done
Process 'WorkspaceCleanInit' finished, exit code: 0
WorkspaceCleanInit [Work dir: C:\fragpipe\WHIT-1244_MSFragger\2ndAnalysis\2ndCommonPTMs\14WIS]
C:\fragpipe\tools\philosopher_v5.0.0_windows_amd64\philosopher.exe workspace --init --nocheck --temp C:\Users\zient\AppData\Local\Temp\f6bd5e39-9824-4b53-96c0-37c52e9366ae
INFO[18:00:16] Executing Workspace v5.0.0
INFO[18:00:16] Creating workspace
INFO[18:00:16] Done
Process 'WorkspaceCleanInit' finished, exit code: 0
WorkspaceCleanInit [Work dir: C:\fragpipe\WHIT-1244_MSFragger\2ndAnalysis\2ndCommonPTMs\39WIS]
C:\fragpipe\tools\philosopher_v5.0.0_windows_amd64\philosopher.exe workspace --clean --nocheck
INFO[18:00:16] Executing Workspace v5.0.0
INFO[18:00:16] Removing workspace
WARN[18:00:16] Cannot read file. open .meta\meta.bin: The system cannot find the path specified.
INFO[18:00:16] Done
Process 'WorkspaceCleanInit' finished, exit code: 0
WorkspaceCleanInit [Work dir: C:\fragpipe\WHIT-1244_MSFragger\2ndAnalysis\2ndCommonPTMs\39WIS]
C:\fragpipe\tools\philosopher_v5.0.0_windows_amd64\philosopher.exe workspace --init --nocheck --temp C:\Users\zient\AppData\Local\Temp\20b01fbb-2397-428b-bb4d-afaf0f57f7c3
INFO[18:00:17] Executing Workspace v5.0.0
INFO[18:00:17] Creating workspace
INFO[18:00:17] Done
Process 'WorkspaceCleanInit' finished, exit code: 0
WorkspaceCleanInit [Work dir: C:\fragpipe\WHIT-1244_MSFragger\2ndAnalysis\2ndCommonPTMs\82WS]
C:\fragpipe\tools\philosopher_v5.0.0_windows_amd64\philosopher.exe workspace --clean --nocheck
INFO[18:00:17] Executing Workspace v5.0.0
INFO[18:00:17] Removing workspace
WARN[18:00:17] Cannot read file. open .meta\meta.bin: The system cannot find the path specified.
INFO[18:00:17] Done
Process 'WorkspaceCleanInit' finished, exit code: 0
WorkspaceCleanInit [Work dir: C:\fragpipe\WHIT-1244_MSFragger\2ndAnalysis\2ndCommonPTMs\82WS]
C:\fragpipe\tools\philosopher_v5.0.0_windows_amd64\philosopher.exe workspace --init --nocheck --temp C:\Users\zient\AppData\Local\Temp\a48a6672-d4fd-4415-aa47-053ea346ad94
INFO[18:00:17] Executing Workspace v5.0.0
INFO[18:00:17] Creating workspace
INFO[18:00:17] Done
Process 'WorkspaceCleanInit' finished, exit code: 0
WorkspaceCleanInit [Work dir: C:\fragpipe\WHIT-1244_MSFragger\2ndAnalysis\2ndCommonPTMs\61WS]
C:\fragpipe\tools\philosopher_v5.0.0_windows_amd64\philosopher.exe workspace --clean --nocheck
INFO[18:00:18] Executing Workspace v5.0.0
INFO[18:00:18] Removing workspace
WARN[18:00:18] Cannot read file. open .meta\meta.bin: The system cannot find the path specified.
INFO[18:00:18] Done
Process 'WorkspaceCleanInit' finished, exit code: 0
WorkspaceCleanInit [Work dir: C:\fragpipe\WHIT-1244_MSFragger\2ndAnalysis\2ndCommonPTMs\61WS]
C:\fragpipe\tools\philosopher_v5.0.0_windows_amd64\philosopher.exe workspace --init --nocheck --temp C:\Users\zient\AppData\Local\Temp\661893e7-64ce-46e3-b3b4-e6c88ead8773
INFO[18:00:18] Executing Workspace v5.0.0
INFO[18:00:18] Creating workspace
INFO[18:00:18] Done
Process 'WorkspaceCleanInit' finished, exit code: 0
WorkspaceCleanInit [Work dir: C:\fragpipe\WHIT-1244_MSFragger\2ndAnalysis\2ndCommonPTMs\61WIS]
C:\fragpipe\tools\philosopher_v5.0.0_windows_amd64\philosopher.exe workspace --clean --nocheck
INFO[18:00:19] Executing Workspace v5.0.0
INFO[18:00:19] Removing workspace
WARN[18:00:19] Cannot read file. open .meta\meta.bin: The system cannot find the path specified.
INFO[18:00:19] Done
Process 'WorkspaceCleanInit' finished, exit code: 0
WorkspaceCleanInit [Work dir: C:\fragpipe\WHIT-1244_MSFragger\2ndAnalysis\2ndCommonPTMs\61WIS]
C:\fragpipe\tools\philosopher_v5.0.0_windows_amd64\philosopher.exe workspace --init --nocheck --temp C:\Users\zient\AppData\Local\Temp\7fb1d32e-de21-429e-a6b3-db30c1cdf09d
INFO[18:00:19] Executing Workspace v5.0.0
INFO[18:00:19] Creating workspace
INFO[18:00:19] Done
Process 'WorkspaceCleanInit' finished, exit code: 0
WorkspaceCleanInit [Work dir: C:\fragpipe\WHIT-1244_MSFragger\2ndAnalysis\2ndCommonPTMs\34WIS]
C:\fragpipe\tools\philosopher_v5.0.0_windows_amd64\philosopher.exe workspace --clean --nocheck
INFO[18:00:19] Executing Workspace v5.0.0
INFO[18:00:19] Removing workspace
WARN[18:00:19] Cannot read file. open .meta\meta.bin: The system cannot find the path specified.
INFO[18:00:19] Done
Process 'WorkspaceCleanInit' finished, exit code: 0
WorkspaceCleanInit [Work dir: C:\fragpipe\WHIT-1244_MSFragger\2ndAnalysis\2ndCommonPTMs\34WIS]
C:\fragpipe\tools\philosopher_v5.0.0_windows_amd64\philosopher.exe workspace --init --nocheck --temp C:\Users\zient\AppData\Local\Temp\73a1fb08-db36-4350-90c4-d6426755049f
INFO[18:00:19] Executing Workspace v5.0.0
INFO[18:00:19] Creating workspace
INFO[18:00:19] Done
Process 'WorkspaceCleanInit' finished, exit code: 0
WorkspaceCleanInit [Work dir: C:\fragpipe\WHIT-1244_MSFragger\2ndAnalysis\2ndCommonPTMs\55WS]
C:\fragpipe\tools\philosopher_v5.0.0_windows_amd64\philosopher.exe workspace --clean --nocheck
INFO[18:00:20] Executing Workspace v5.0.0
INFO[18:00:20] Removing workspace
WARN[18:00:20] Cannot read file. open .meta\meta.bin: The system cannot find the path specified.
INFO[18:00:20] Done
Process 'WorkspaceCleanInit' finished, exit code: 0
WorkspaceCleanInit [Work dir: C:\fragpipe\WHIT-1244_MSFragger\2ndAnalysis\2ndCommonPTMs\55WS]
C:\fragpipe\tools\philosopher_v5.0.0_windows_amd64\philosopher.exe workspace --init --nocheck --temp C:\Users\zient\AppData\Local\Temp\6fad61cc-93ea-4960-aeea-56a0034ebb50
INFO[18:00:20] Executing Workspace v5.0.0
INFO[18:00:20] Creating workspace
INFO[18:00:20] Done
Process 'WorkspaceCleanInit' finished, exit code: 0
WorkspaceCleanInit [Work dir: C:\fragpipe\WHIT-1244_MSFragger\2ndAnalysis\2ndCommonPTMs\46WS]
C:\fragpipe\tools\philosopher_v5.0.0_windows_amd64\philosopher.exe workspace --clean --nocheck
INFO[18:00:21] Executing Workspace v5.0.0
INFO[18:00:21] Removing workspace
WARN[18:00:21] Cannot read file. open .meta\meta.bin: The system cannot find the path specified.
INFO[18:00:21] Done
Process 'WorkspaceCleanInit' finished, exit code: 0
WorkspaceCleanInit [Work dir: C:\fragpipe\WHIT-1244_MSFragger\2ndAnalysis\2ndCommonPTMs\46WS]
C:\fragpipe\tools\philosopher_v5.0.0_windows_amd64\philosopher.exe workspace --init --nocheck --temp C:\Users\zient\AppData\Local\Temp\9dab948a-0d8c-42f3-8c88-3db0a9255e43
INFO[18:00:21] Executing Workspace v5.0.0
INFO[18:00:21] Creating workspace
INFO[18:00:21] Done
Process 'WorkspaceCleanInit' finished, exit code: 0
WorkspaceCleanInit [Work dir: C:\fragpipe\WHIT-1244_MSFragger\2ndAnalysis\2ndCommonPTMs\34WS]
C:\fragpipe\tools\philosopher_v5.0.0_windows_amd64\philosopher.exe workspace --clean --nocheck
INFO[18:00:21] Executing Workspace v5.0.0
INFO[18:00:21] Removing workspace
WARN[18:00:21] Cannot read file. open .meta\meta.bin: The system cannot find the path specified.
INFO[18:00:21] Done
Process 'WorkspaceCleanInit' finished, exit code: 0
WorkspaceCleanInit [Work dir: C:\fragpipe\WHIT-1244_MSFragger\2ndAnalysis\2ndCommonPTMs\34WS]
C:\fragpipe\tools\philosopher_v5.0.0_windows_amd64\philosopher.exe workspace --init --nocheck --temp C:\Users\zient\AppData\Local\Temp\8c3e5062-a055-401d-85f8-7da0a81ee117
INFO[18:00:21] Executing Workspace v5.0.0
INFO[18:00:21] Creating workspace
INFO[18:00:21] Done
Process 'WorkspaceCleanInit' finished, exit code: 0
WorkspaceCleanInit [Work dir: C:\fragpipe\WHIT-1244_MSFragger\2ndAnalysis\2ndCommonPTMs\82WIS]
C:\fragpipe\tools\philosopher_v5.0.0_windows_amd64\philosopher.exe workspace --clean --nocheck
INFO[18:00:22] Executing Workspace v5.0.0
INFO[18:00:22] Removing workspace
WARN[18:00:22] Cannot read file. open .meta\meta.bin: The system cannot find the path specified.
INFO[18:00:22] Done
Process 'WorkspaceCleanInit' finished, exit code: 0
WorkspaceCleanInit [Work dir: C:\fragpipe\WHIT-1244_MSFragger\2ndAnalysis\2ndCommonPTMs\82WIS]
C:\fragpipe\tools\philosopher_v5.0.0_windows_amd64\philosopher.exe workspace --init --nocheck --temp C:\Users\zient\AppData\Local\Temp\46e35025-f506-4c9c-a3ab-c51452e8189f
INFO[18:00:22] Executing Workspace v5.0.0
INFO[18:00:22] Creating workspace
INFO[18:00:22] Done
Process 'WorkspaceCleanInit' finished, exit code: 0
WorkspaceCleanInit [Work dir: C:\fragpipe\WHIT-1244_MSFragger\2ndAnalysis\2ndCommonPTMs\80WIS]
C:\fragpipe\tools\philosopher_v5.0.0_windows_amd64\philosopher.exe workspace --clean --nocheck
INFO[18:00:22] Executing Workspace v5.0.0
INFO[18:00:22] Removing workspace
WARN[18:00:22] Cannot read file. open .meta\meta.bin: The system cannot find the path specified.
INFO[18:00:22] Done
Process 'WorkspaceCleanInit' finished, exit code: 0
WorkspaceCleanInit [Work dir: C:\fragpipe\WHIT-1244_MSFragger\2ndAnalysis\2ndCommonPTMs\80WIS]
C:\fragpipe\tools\philosopher_v5.0.0_windows_amd64\philosopher.exe workspace --init --nocheck --temp C:\Users\zient\AppData\Local\Temp\96f47cdd-baa9-4d80-a8b3-9ddf7b4dc2d0
INFO[18:00:23] Executing Workspace v5.0.0
INFO[18:00:23] Creating workspace
INFO[18:00:23] Done
Process 'WorkspaceCleanInit' finished, exit code: 0
WorkspaceCleanInit [Work dir: C:\fragpipe\WHIT-1244_MSFragger\2ndAnalysis\2ndCommonPTMs\46WIS]
C:\fragpipe\tools\philosopher_v5.0.0_windows_amd64\philosopher.exe workspace --clean --nocheck
INFO[18:00:23] Executing Workspace v5.0.0
INFO[18:00:23] Removing workspace
WARN[18:00:23] Cannot read file. open .meta\meta.bin: The system cannot find the path specified.
INFO[18:00:23] Done
Process 'WorkspaceCleanInit' finished, exit code: 0
WorkspaceCleanInit [Work dir: C:\fragpipe\WHIT-1244_MSFragger\2ndAnalysis\2ndCommonPTMs\46WIS]
C:\fragpipe\tools\philosopher_v5.0.0_windows_amd64\philosopher.exe workspace --init --nocheck --temp C:\Users\zient\AppData\Local\Temp\09e4ee9c-bbb3-4119-b30a-e9fbcec26d8a
INFO[18:00:24] Executing Workspace v5.0.0
INFO[18:00:24] Creating workspace
INFO[18:00:24] Done
Process 'WorkspaceCleanInit' finished, exit code: 0
WorkspaceCleanInit [Work dir: C:\fragpipe\WHIT-1244_MSFragger\2ndAnalysis\2ndCommonPTMs\39WS]
C:\fragpipe\tools\philosopher_v5.0.0_windows_amd64\philosopher.exe workspace --clean --nocheck
INFO[18:00:24] Executing Workspace v5.0.0
INFO[18:00:24] Removing workspace
WARN[18:00:24] Cannot read file. open .meta\meta.bin: The system cannot find the path specified.
INFO[18:00:24] Done
Process 'WorkspaceCleanInit' finished, exit code: 0
WorkspaceCleanInit [Work dir: C:\fragpipe\WHIT-1244_MSFragger\2ndAnalysis\2ndCommonPTMs\39WS]
C:\fragpipe\tools\philosopher_v5.0.0_windows_amd64\philosopher.exe workspace --init --nocheck --temp C:\Users\zient\AppData\Local\Temp\a32ae4c3-168f-4e2e-b3e5-7f3343882931
INFO[18:00:24] Executing Workspace v5.0.0
INFO[18:00:24] Creating workspace
INFO[18:00:24] Done
Process 'WorkspaceCleanInit' finished, exit code: 0
WorkspaceCleanInit [Work dir: C:\fragpipe\WHIT-1244_MSFragger\2ndAnalysis\2ndCommonPTMs]
C:\fragpipe\tools\philosopher_v5.0.0_windows_amd64\philosopher.exe workspace --clean --nocheck
INFO[18:00:25] Executing Workspace v5.0.0
INFO[18:00:25] Removing workspace
WARN[18:00:25] Cannot read file. open .meta\meta.bin: The system cannot find the path specified.
INFO[18:00:25] Done
Process 'WorkspaceCleanInit' finished, exit code: 0
WorkspaceCleanInit [Work dir: C:\fragpipe\WHIT-1244_MSFragger\2ndAnalysis\2ndCommonPTMs]
C:\fragpipe\tools\philosopher_v5.0.0_windows_amd64\philosopher.exe workspace --init --nocheck --temp C:\Users\zient\AppData\Local\Temp\5924398c-aa80-432b-aa23-ae72b0b3c428
INFO[18:00:25] Executing Workspace v5.0.0
INFO[18:00:25] Creating workspace
INFO[18:00:25] Done
Process 'WorkspaceCleanInit' finished, exit code: 0
WorkspaceCleanInit [Work dir: C:\fragpipe\WHIT-1244_MSFragger\2ndAnalysis\2ndCommonPTMs\14WS]
C:\fragpipe\tools\philosopher_v5.0.0_windows_amd64\philosopher.exe workspace --clean --nocheck
INFO[18:00:25] Executing Workspace v5.0.0
INFO[18:00:25] Removing workspace
WARN[18:00:25] Cannot read file. open .meta\meta.bin: The system cannot find the path specified.
INFO[18:00:25] Done
Process 'WorkspaceCleanInit' finished, exit code: 0
WorkspaceCleanInit [Work dir: C:\fragpipe\WHIT-1244_MSFragger\2ndAnalysis\2ndCommonPTMs\14WS]
C:\fragpipe\tools\philosopher_v5.0.0_windows_amd64\philosopher.exe workspace --init --nocheck --temp C:\Users\zient\AppData\Local\Temp\ee2d52a4-555d-44d6-aa78-266c23af41e6
INFO[18:00:26] Executing Workspace v5.0.0
INFO[18:00:26] Creating workspace
INFO[18:00:26] Done
Process 'WorkspaceCleanInit' finished, exit code: 0
WorkspaceCleanInit [Work dir: C:\fragpipe\WHIT-1244_MSFragger\2ndAnalysis\2ndCommonPTMs\55WIS]
C:\fragpipe\tools\philosopher_v5.0.0_windows_amd64\philosopher.exe workspace --clean --nocheck
INFO[18:00:26] Executing Workspace v5.0.0
INFO[18:00:26] Removing workspace
WARN[18:00:26] Cannot read file. open .meta\meta.bin: The system cannot find the path specified.
INFO[18:00:26] Done
Process 'WorkspaceCleanInit' finished, exit code: 0
WorkspaceCleanInit [Work dir: C:\fragpipe\WHIT-1244_MSFragger\2ndAnalysis\2ndCommonPTMs\55WIS]
C:\fragpipe\tools\philosopher_v5.0.0_windows_amd64\philosopher.exe workspace --init --nocheck --temp C:\Users\zient\AppData\Local\Temp\cb75ba13-bda0-4aa8-8216-45eee0036ddb
INFO[18:00:26] Executing Workspace v5.0.0
INFO[18:00:26] Creating workspace
INFO[18:00:26] Done
Process 'WorkspaceCleanInit' finished, exit code: 0
WorkspaceCleanInit [Work dir: C:\fragpipe\WHIT-1244_MSFragger\2ndAnalysis\2ndCommonPTMs\80WS]
C:\fragpipe\tools\philosopher_v5.0.0_windows_amd64\philosopher.exe workspace --clean --nocheck
INFO[18:00:27] Executing Workspace v5.0.0
INFO[18:00:27] Removing workspace
WARN[18:00:27] Cannot read file. open .meta\meta.bin: The system cannot find the path specified.
INFO[18:00:27] Done
Process 'WorkspaceCleanInit' finished, exit code: 0
WorkspaceCleanInit [Work dir: C:\fragpipe\WHIT-1244_MSFragger\2ndAnalysis\2ndCommonPTMs\80WS]
C:\fragpipe\tools\philosopher_v5.0.0_windows_amd64\philosopher.exe workspace --init --nocheck --temp C:\Users\zient\AppData\Local\Temp\784bb7ad-d219-46b0-9575-f563c42226ad
INFO[18:00:27] Executing Workspace v5.0.0
INFO[18:00:27] Creating workspace
INFO[18:00:27] Done
Process 'WorkspaceCleanInit' finished, exit code: 0
MSFragger [Work dir: C:\fragpipe\WHIT-1244_MSFragger\2ndAnalysis\2ndCommonPTMs]
C:\fragpipe\jre\bin\java.exe -jar -Dfile.encoding=UTF-8 -Xmx24G C:\fragpipe\tools\MSFragger-3.8\MSFragger-3.8.jar C:\fragpipe\WHIT-1244_MSFragger\2ndAnalysis\2ndCommonPTMs\fragger.params C:\fragpipe\WHIT-1244_MSFragger\2ndAnalysis\raw_files\WHIT-1244_RhesusLens_14WIS_1ug_EasySpraySource_PSRThermotrapandcolumn_25cm_90min_20231122_QE.raw C:\fragpipe\WHIT-1244_MSFragger\2ndAnalysis\raw_files\WHIT-12…
MSFragger version MSFragger-3.8
Batmass-IO version 1.28.12
timsdata library version timsdata-2-21-0-4
(c) University of Michigan
RawFileReader reading tool. Copyright (c) 2016 by Thermo Fisher Scientific, Inc. All rights reserved.
timdTOF .d reading tool. Copyright (c) 2022 by Bruker Daltonics GmbH & Co. KG. All rights reserved.
System OS: Windows 10, Architecture: AMD64
Java Info: 11.0.9.1, OpenJDK 64-Bit Server VM, AdoptOpenJDK
JVM started with 24 GB memory
Checking database...
Checking spectral files...
C:\fragpipe\WHIT-1244_MSFragger\2ndAnalysis\raw_files\WHIT-1244_RhesusLens_61WIS_1ug_EasySpraySource_PSRThermotrapandcolumn_25cm_90min_20231122_QE.raw: Scans = 19225
C:\fragpipe\WHIT-1244_MSFragger\2ndAnalysis\raw_files\WHIT-1244_RhesusLens_39WIS_1ug_EasySpraySource_PSRThermotrapandcolumn_25cm_90min_20231122_QE.raw: Scans = 18604
C:\fragpipe\WHIT-1244_MSFragger\2ndAnalysis\raw_files\WHIT-1244_RhesusLens_80WIS_1ug_EasySpraySource_PSRThermotrapandcolumn_25cm_90min_20231122_QE.raw: Scans = 19898
C:\fragpipe\WHIT-1244_MSFragger\2ndAnalysis\raw_files\WHIT-1244_RhesusLens_46WIS_1ug_EasySpraySource_PSRThermotrapandcolumn_25cm_90min_20231122_QE.raw: Scans = 19676
C:\fragpipe\WHIT-1244_MSFragger\2ndAnalysis\raw_files\WHIT-1244_RhesusLens_14WIS_1ug_EasySpraySource_PSRThermotrapandcolumn_25cm_90min_20231122_QE.raw: Scans = 17607
C:\fragpipe\WHIT-1244_MSFragger\2ndAnalysis\raw_files\WHIT-1244_RhesusLens_55WIS_1ug_EasySpraySource_PSRThermotrapandcolumn_25cm_90min_20231122_QE.raw: Scans = 19200
C:\fragpipe\WHIT-1244_MSFragger\2ndAnalysis\raw_files\WHIT-1244_RhesusLens_82WIS_1ug_EasySpraySource_PSRThermotrapandcolumn_25cm_90min_20231122_QE.raw: Scans = 21134
C:\fragpipe\WHIT-1244_MSFragger\2ndAnalysis\raw_files\WHIT-1244_RhesusLens_34WIS_1ug_EasySpraySource_PSRThermotrapandcolumn_25cm_90min_20231122_QE.raw: Scans = 21421
C:\fragpipe\WHIT-1244_MSFragger\2ndAnalysis\raw_files\WHIT-1244_RhesusLens_61WS_1ug_EasySpraySource_PSRThermotrapandcolumn_25cm_90min_20231122_QE.raw: Scans = 17217
C:\fragpipe\WHIT-1244_MSFragger\2ndAnalysis\raw_files\WHIT-1244_RhesusLens_39WS_1ug_EasySpraySource_PSRThermotrapandcolumn_25cm_90min_20231122_QE.raw: Scans = 19088
C:\fragpipe\WHIT-1244_MSFragger\2ndAnalysis\raw_files\WHIT-1244_RhesusLens_46WS_1ug_EasySpraySource_PSRThermotrapandcolumn_25cm_90min_20231122_QE.raw: Scans = 20053
C:\fragpipe\WHIT-1244_MSFragger\2ndAnalysis\raw_files\WHIT-1244_RhesusLens_80WS_1ug_EasySpraySource_PSRThermotrapandcolumn_25cm_90min_20231122_QE.raw: Scans = 18087
C:\fragpipe\WHIT-1244_MSFragger\2ndAnalysis\raw_files\WHIT-1244_RhesusLens_14WS_1ug_EasySpraySource_PSRThermotrapandcolumn_25cm_90min_20231122_QE.raw: Scans = 22802
C:\fragpipe\WHIT-1244_MSFragger\2ndAnalysis\raw_files\WHIT-1244_RhesusLens_82WS_1ug_EasySpraySource_PSRThermotrapandcolumn_25cm_90min_20231122_QE.raw: Scans = 17780
C:\fragpipe\WHIT-1244_MSFragger\2ndAnalysis\raw_files\WHIT-1244_RhesusLens_55WS_1ug_EasySpraySource_PSRThermotrapandcolumn_25cm_90min_20231122_QE.raw: Scans = 20393
C:\fragpipe\WHIT-1244_MSFragger\2ndAnalysis\raw_files\WHIT-1244_RhesusLens_34WS_1ug_EasySpraySource_PSRThermotrapandcolumn_25cm_90min_20231122_QE.raw: Scans = 19632
***********************************FIRST SEARCH************************************
Parameters:
num_threads = 11
database_name = C:\fragpipe\WHIT-1244_MSFragger\2ndAnalysis\UP000006718_9544_Rhesus_macaque_canonical_both.fasta
decoy_prefix = REV_
precursor_mass_lower = -20.0
precursor_mass_upper = 20.0
precursor_mass_units = 1
data_type = 0
precursor_true_tolerance = 20.0
precursor_true_units = 1
fragment_mass_tolerance = 20.0
fragment_mass_units = 1
calibrate_mass = 2
use_all_mods_in_first_search = 0
write_calibrated_mzml = 0
write_uncalibrated_mgf = 0
write_mzbin_all = 0
isotope_error = 0/1
mass_offsets = 0
labile_search_mode = OFF
restrict_deltamass_to = all
precursor_mass_mode = CORRECTED
localize_delta_mass = 0
delta_mass_exclude_ranges = (-1.5,3.5)
fragment_ion_series = b,y
ion_series_definitions =
search_enzyme_name = stricttrypsin
search_enzyme_sense_1 = C
search_enzyme_cut_1 = KR
search_enzyme_nocut_1 =
allowed_missed_cleavage_1 = 2
num_enzyme_termini = 2
clip_nTerm_M = 1
allow_multiple_variable_mods_on_residue = 0
max_variable_mods_per_peptide = 3
max_variable_mods_combinations = 5000
output_format = pepxml_pin
output_report_topN = 1
output_max_expect = 50.0
report_alternative_proteins = 0
override_charge = 0
precursor_charge_low = 1
precursor_charge_high = 4
digest_min_length = 7
digest_max_length = 50
digest_mass_range_low = 500.0
digest_mass_range_high = 5000.0
max_fragment_charge = 1
deisotope = 1
deneutralloss = 1
track_zero_topN = 0
zero_bin_accept_expect = 0.0
zero_bin_mult_expect = 1.0
add_topN_complementary = 0
minimum_peaks = 15
use_topN_peaks = 150
minIonsScoring = 2
min_matched_fragments = 4
minimum_ratio = 0.01
intensity_transform = 0
activation_types = all
group_variable = 0
require_precursor = 1
reuse_dia_fragment_peaks = 0
remove_precursor_peak = 1
remove_precursor_range = -1.500000,1.500000
clear_mz_range_low = 0.0
clear_mz_range_high = 0.0
excluded_scan_list_file =
mass_diff_to_variable_mod = 0
min_sequence_matches = 2
check_spectral_files = 1
add_A_alanine = 0.0
add_B_user_amino_acid = 0.0
add_C_cysteine = 57.02146
add_Cterm_peptide = 0.0
add_Cterm_protein = 0.0
add_D_aspartic_acid = 0.0
add_E_glutamic_acid = 0.0
add_F_phenylalanine = 0.0
add_G_glycine = 0.0
add_H_histidine = 0.0
add_I_isoleucine = 0.0
add_J_user_amino_acid = 0.0
add_K_lysine = 0.0
add_L_leucine = 0.0
add_M_methionine = 0.0
add_N_asparagine = 0.0
add_Nterm_peptide = 0.0
add_Nterm_protein = 0.0
add_O_user_amino_acid = 0.0 # O = pyrrolysine (237.14773 Da)
add_P_proline = 0.0
add_Q_glutamine = 0.0
add_R_arginine = 0.0
add_S_serine = 0.0
add_T_threonine = 0.0
add_U_user_amino_acid = 0.0 # U = selenocysteine (150.95363 Da)
add_V_valine = 0.0
add_W_tryptophan = 0.0
add_X_user_amino_acid = 0.0
add_Y_tyrosine = 0.0
add_Z_user_amino_acid = 0.0
Number of unique peptides
	of length 7: 294381
	of length 8: 287244
	of length 9: 283630
	of length 10: 269673
	of length 11: 256981
	of length 12: 244627
	of length 13: 237806
	of length 14: 224312
	of length 15: 212399
	of length 16: 198745
	of length 17: 185488
	of length 18: 178127
	of length 19: 173588
	of length 20: 156318
	of length 21: 150030
	of length 22: 140177
	of length 23: 129997
	of length 24: 123505
	of length 25: 116595
	of length 26: 108166
	of length 27: 104225
	of length 28: 99530
	of length 29: 89767
	of length 30: 83970
	of length 31: 79399
	of length 32: 74664
	of length 33: 69471
	of length 34: 65667
	of length 35: 60077
	of length 36: 57190
	of length 37: 52340
	of length 38: 48944
	of length 39: 44901
	of length 40: 42476
	of length 41: 39510
	of length 42: 36005
	of length 43: 30816
	of length 44: 24898
	of length 45: 19296
	of length 46: 12547
	of length 47: 8273
	of length 48: 4693
	of length 49: 2414
	of length 50: 1500
In total 5124362 peptides.
Generated 5124362 modified peptides.
Number of peptides with more than 5000 modification patterns: 0
Selected fragment index width 0.10 Da.
185712896 fragments to be searched in 1 slices (2.77 GB total)
Operating on slice 1 of 1:
	Fragment index slice generated in 2.71 s
	001. WHIT-1244_RhesusLens_14WIS_1ug_EasySpraySource_PSRThermotrapandcolumn_25cm_90min_20231122_QE.raw 15.4 s | deisotoping 0.7 s
		[progress: 17555/17555 (100%) - 3570 spectra/s] 4.9s | postprocessing 0.2 s
	002. WHIT-1244_RhesusLens_14WS_1ug_EasySpraySource_PSRThermotrapandcolumn_25cm_90min_20231122_QE.raw 11.7 s | deisotoping 0.3 s
		[progress: 22791/22791 (100%) - 20607 spectra/s] 1.1s | postprocessing 0.1 s
	003. WHIT-1244_RhesusLens_34WIS_1ug_EasySpraySource_PSRThermotrapandcolumn_25cm_90min_20231122_QE.raw 10.7 s | deisotoping 0.1 s
		[progress: 21405/21405 (100%) - 21006 spectra/s] 1.0s | postprocessing 0.1 s
	004. WHIT-1244_RhesusLens_34WS_1ug_EasySpraySource_PSRThermotrapandcolumn_25cm_90min_20231122_QE.raw 9.5 s | deisotoping 0.1 s
		[progress: 19600/19600 (100%) - 25128 spectra/s] 0.8s | postprocessing 0.1 s
	005. WHIT-1244_RhesusLens_39WIS_1ug_EasySpraySource_PSRThermotrapandcolumn_25cm_90min_20231122_QE.raw 9.4 s | deisotoping 0.1 s
		[progress: 18577/18577 (100%) - 25730 spectra/s] 0.7s | postprocessing 0.2 s
	006. WHIT-1244_RhesusLens_39WS_1ug_EasySpraySource_PSRThermotrapandcolumn_25cm_90min_20231122_QE.raw 9.8 s | deisotoping 0.1 s
		[progress: 19063/19063 (100%) - 24069 spectra/s] 0.8s | postprocessing 0.1 s
	007. WHIT-1244_RhesusLens_46WIS_1ug_EasySpraySource_PSRThermotrapandcolumn_25cm_90min_20231122_QE.raw 9.8 s | deisotoping 0.1 s
		[progress: 19662/19662 (100%) - 23775 spectra/s] 0.8s | postprocessing 0.1 s
	008. WHIT-1244_RhesusLens_46WS_1ug_EasySpraySource_PSRThermotrapandcolumn_25cm_90min_20231122_QE.raw 10.4 s | deisotoping 0.1 s
		[progress: 20036/20036 (100%) - 22487 spectra/s] 0.9s | postprocessing 0.1 s
	009. WHIT-1244_RhesusLens_55WIS_1ug_EasySpraySource_PSRThermotrapandcolumn_25cm_90min_20231122_QE.raw 9.7 s | deisotoping 0.1 s
		[progress: 19179/19179 (100%) - 24526 spectra/s] 0.8s | postprocessing 0.1 s
	010. WHIT-1244_RhesusLens_55WS_1ug_EasySpraySource_PSRThermotrapandcolumn_25cm_90min_20231122_QE.raw 10.3 s | deisotoping 0.1 s
		[progress: 20383/20383 (100%) - 22325 spectra/s] 0.9s | postprocessing 0.1 s
	011. WHIT-1244_RhesusLens_61WIS_1ug_EasySpraySource_PSRThermotrapandcolumn_25cm_90min_20231122_QE.raw 9.9 s | deisotoping 0.1 s
		[progress: 19201/19201 (100%) - 24775 spectra/s] 0.8s | postprocessing 0.1 s
	012. WHIT-1244_RhesusLens_61WS_1ug_EasySpraySource_PSRThermotrapandcolumn_25cm_90min_20231122_QE.raw 9.2 s | deisotoping 0.1 s
		[progress: 17183/17183 (100%) - 25532 spectra/s] 0.7s | postprocessing 0.1 s
	013. WHIT-1244_RhesusLens_80WIS_1ug_EasySpraySource_PSRThermotrapandcolumn_25cm_90min_20231122_QE.raw 10.2 s | deisotoping 0.1 s
		[progress: 19888/19888 (100%) - 22371 spectra/s] 0.9s | postprocessing 0.1 s
	014. WHIT-1244_RhesusLens_80WS_1ug_EasySpraySource_PSRThermotrapandcolumn_25cm_90min_20231122_QE.raw 9.8 s | deisotoping 0.1 s
		[progress: 18056/18056 (100%) - 23178 spectra/s] 0.8s | postprocessing 0.1 s
	015. WHIT-1244_RhesusLens_82WIS_1ug_EasySpraySource_PSRThermotrapandcolumn_25cm_90min_20231122_QE.raw 10.9 s | deisotoping 0.2 s
		[progress: 21126/21126 (100%) - 21000 spectra/s] 1.0s | postprocessing 0.1 s
	016. WHIT-1244_RhesusLens_82WS_1ug_EasySpraySource_PSRThermotrapandcolumn_25cm_90min_20231122_QE.raw 9.6 s | deisotoping 0.1 s
		[progress: 17758/17758 (100%) - 22884 spectra/s] 0.8s | postprocessing 0.1 s
***************************FIRST SEARCH DONE IN 3.648 MIN**************************
*********************MASS CALIBRATION AND PARAMETER OPTIMIZATION*******************
-----|---------------|---------------|---------------|---------------
| MS1 (Old) | MS1 (New) | MS2 (Old) | MS2 (New)
-----|---------------|---------------|---------------|---------------
Run | Median MAD | Median MAD | Median MAD | Median MAD
001 | 0.37 1.17 | -0.06 0.90 | -1.27 1.45 | 0.03 1.40
002 | 7.50 2.27 | -0.05 1.03 | 5.93 2.40 | 0.06 1.41
003 | 8.85 1.75 | 0.21 1.14 | 7.12 1.82 | 0.16 1.58
004 | -0.09 1.02 | -0.09 0.73 | -1.63 1.28 | -0.07 1.19
005 | 3.22 2.93 | -0.04 0.89 | 1.28 3.08 | 0.08 1.37
006 | 7.34 2.32 | 0.02 1.07 | 5.50 2.98 | 0.14 1.72
007 | 7.71 1.35 | 0.11 0.84 | 6.08 1.41 | 0.11 1.26
008 | 6.69 1.92 | -0.01 0.89 | 5.07 2.28 | 0.10 1.51
009 | 1.40 2.88 | 0.07 1.20 | -0.23 3.40 | 0.05 1.70
010 | 7.88 2.34 | -0.00 0.91 | 6.20 2.71 | 0.17 1.50
011 | 2.22 4.68 | 0.10 1.28 | 0.65 5.39 | 0.13 2.01
012 | 0.53 1.14 | -0.03 0.72 | -1.01 1.43 | -0.03 1.36
013 | 7.47 1.41 | 0.13 0.93 | 5.80 1.32 | 0.05 1.23
014 | 6.64 3.40 | 0.10 1.18 | 4.88 3.71 | 0.17 1.68
015 | 7.13 1.35 | 0.15 0.86 | 5.38 1.41 | 0.04 1.26
016 | 7.57 1.53 | 0.08 0.88 | 5.92 1.80 | 0.09 1.45
-----|---------------|---------------|---------------|---------------
Finding the optimal parameters:
-------|-------|-------|-------|-------|-------|-------|-------|-------
MS2 | 5 | 7 | 10 | 15 | 20 | 25 | 30 | 50
-------|-------|-------|-------|-------|-------|-------|-------|-------
Count | 6317| 6380| 6403| 6318| skip rest
-------|-------|-------|-------|-------|-------|-------|-------|-------
-------|-------|-------|-------|-------|-------|-------
Peaks | 300_0 | 200_0 | 175_0 | 150_1 | 125_1 | 100_1
-------|-------|-------|-------|-------|-------|-------
Count | 6477| 6485| 6457| 6403| skip rest
-------|-------|-------|-------|-------|-------|-------
-------|-------
Int. | 1
-------|-------
Count | 6536
-------|-------
-------|-------
Rm P. | 0
-------|-------
Count | 6518
-------|-------
New fragment_mass_tolerance = 10 PPM
New use_topN_peaks = 175
New minimum_ratio = 0.000000
New intensity_transform = 1
New remove_precursor_peak = 1
New precursor_true_tolerance = 7.000000 PPM (tie breaker)
************MASS CALIBRATION AND PARAMETER OPTIMIZATION DONE IN 3.095 MIN*********
************************************MAIN SEARCH************************************
Checking database...
Parameters:
num_threads = 11
database_name = C:\fragpipe\WHIT-1244_MSFragger\2ndAnalysis\UP000006718_9544_Rhesus_macaque_canonical_both.fasta
decoy_prefix = REV_
precursor_mass_lower = -10.0
precursor_mass_upper = 10.0
precursor_mass_units = 1
data_type = 0
precursor_true_tolerance = 7.0
precursor_true_units = 1
fragment_mass_tolerance = 10.0
fragment_mass_units = 1
calibrate_mass = 2
use_all_mods_in_first_search = 0
write_calibrated_mzml = 0
write_uncalibrated_mgf = 0
write_mzbin_all = 0
isotope_error = 0/1
mass_offsets = -0.984/-1.007825/-105.0248/-17.0265/-18.0106/-2.0157/-30.0106/-32.0085/-33.9877/-89.0299/0.0/0.984/100.016/114.04293/119.0041/12.0/128.095/13.9793/14.0157/146.0579/15.9949/156.1011/162.0528/173.051/176.0321/178.0477/183.0354/189.046/19.9898/203.0794/204.1878/21.969393/21.9819/210.1984/228.111/229.014/23.95806/238.2297/26.0157/27.9949/28.0313/28.990164/29.9742/3.9949/301.9865/31.972…
labile_search_mode = OFF
restrict_deltamass_to = all
precursor_mass_mode = CORRECTED
localize_delta_mass = 1
delta_mass_exclude_ranges = (-1.5,3.5)
fragment_ion_series = b,y
ion_series_definitions =
search_enzyme_name = stricttrypsin
search_enzyme_sense_1 = C
search_enzyme_cut_1 = KR
search_enzyme_nocut_1 =
allowed_missed_cleavage_1 = 2
num_enzyme_termini = 2
clip_nTerm_M = 1
allow_multiple_variable_mods_on_residue = 0
max_variable_mods_per_peptide = 3
max_variable_mods_combinations = 5000
output_format = pepxml_pin
output_report_topN = 1
output_max_expect = 50.0
report_alternative_proteins = 1
override_charge = 0
precursor_charge_low = 1
precursor_charge_high = 4
digest_min_length = 7
digest_max_length = 50
digest_mass_range_low = 500.0
digest_mass_range_high = 5000.0
max_fragment_charge = 1
deisotope = 1
deneutralloss = 1
track_zero_topN = 0
zero_bin_accept_expect = 0.0
zero_bin_mult_expect = 1.0
add_topN_complementary = 0
minimum_peaks = 15
use_topN_peaks = 175
minIonsScoring = 2
min_matched_fragments = 4
minimum_ratio = 0.0
intensity_transform = 1
activation_types = all
group_variable = 0
require_precursor = 1
reuse_dia_fragment_peaks = 0
remove_precursor_peak = 1
remove_precursor_range = -1.500000,1.500000
clear_mz_range_low = 0.0
clear_mz_range_high = 0.0
excluded_scan_list_file =
mass_diff_to_variable_mod = 0
min_sequence_matches = 2
check_spectral_files = 1
add_A_alanine = 0.0
add_B_user_amino_acid = 0.0
add_C_cysteine = 57.02146
add_Cterm_peptide = 0.0
add_Cterm_protein = 0.0
add_D_aspartic_acid = 0.0
add_E_glutamic_acid = 0.0
add_F_phenylalanine = 0.0
add_G_glycine = 0.0
add_H_histidine = 0.0
add_I_isoleucine = 0.0
add_J_user_amino_acid = 0.0
add_K_lysine = 0.0
add_L_leucine = 0.0
add_M_methionine = 0.0
add_N_asparagine = 0.0
add_Nterm_peptide = 0.0
add_Nterm_protein = 0.0
add_O_user_amino_acid = 0.0 # O = pyrrolysine (237.14773 Da)
add_P_proline = 0.0
add_Q_glutamine = 0.0
add_R_arginine = 0.0
add_S_serine = 0.0
add_T_threonine = 0.0
add_U_user_amino_acid = 0.0 # U = selenocysteine (150.95363 Da)
add_V_valine = 0.0
add_W_tryptophan = 0.0
add_X_user_amino_acid = 0.0
add_Y_tyrosine = 0.0
add_Z_user_amino_acid = 0.0
Number of unique peptides
	of length 7: 294381
	of length 8: 287244
	of length 9: 283630
	of length 10: 269673
	of length 11: 256981
	of length 12: 244627
	of length 13: 237806
	of length 14: 224312
	of length 15: 212399
	of length 16: 198745
	of length 17: 185488
	of length 18: 178127
	of length 19: 173588
	of length 20: 156318
	of length 21: 150030
	of length 22: 140177
	of length 23: 129997
	of length 24: 123505
	of length 25: 116595
	of length 26: 108166
	of length 27: 104225
	of length 28: 99530
	of length 29: 89767
	of length 30: 83970
	of length 31: 79399
	of length 32: 74664
	of length 33: 69471
	of length 34: 65667
	of length 35: 60077
	of length 36: 57190
	of length 37: 52340
	of length 38: 48944
	of length 39: 44901
	of length 40: 42476
	of length 41: 39510
	of length 42: 36005
	of length 43: 30816
	of length 44: 24898
	of length 45: 19296
	of length 46: 12547
	of length 47: 8273
	of length 48: 4693
	of length 49: 2414
	of length 50: 1500
In total 5124362 peptides.
Generated 5124362 modified peptides.
Number of peptides with more than 5000 modification patterns: 0
Selected fragment index width 0.05 Da.
371425792 fragments to be searched in 1 slices (5.53 GB total)
Operating on slice 1 of 1:
	Fragment index slice generated in 6.10 s
	001. WHIT-1244_RhesusLens_14WIS_1ug_EasySpraySource_PSRThermotrapandcolumn_25cm_90min_20231122_QE.mzBIN_calibrated 0.2 s
		[progress: 16529/16529 (100%) - 221 spectra/s] 74.9s | remapping alternative proteins and postprocessing 3.5 s
	002. WHIT-1244_RhesusLens_14WS_1ug_EasySpraySource_PSRThermotrapandcolumn_25cm_90min_20231122_QE.mzBIN_calibrated 0.3 s
		[progress: 21289/21289 (100%) - 178 spectra/s] 119.8s | remapping alternative proteins and postprocessing 3.7 s
	003. WHIT-1244_RhesusLens_34WIS_1ug_EasySpraySource_PSRThermotrapandcolumn_25cm_90min_20231122_QE.mzBIN_calibrated 0.3 s
		[progress: 20339/20339 (100%) - 177 spectra/s] 115.2s | remapping alternative proteins and postprocessing 3.1 s
	004. WHIT-1244_RhesusLens_34WS_1ug_EasySpraySource_PSRThermotrapandcolumn_25cm_90min_20231122_QE.mzBIN_calibrated 0.2 s
		[progress: 18551/18551 (100%) - 210 spectra/s] 88.3s | remapping alternative proteins and postprocessing 2.8 s
	005. WHIT-1244_RhesusLens_39WIS_1ug_EasySpraySource_PSRThermotrapandcolumn_25cm_90min_20231122_QE.mzBIN_calibrated 0.2 s
		[progress: 17542/17542 (100%) - 211 spectra/s] 83.2s | remapping alternative proteins and postprocessing 2.7 s
	006. WHIT-1244_RhesusLens_39WS_1ug_EasySpraySource_PSRThermotrapandcolumn_25cm_90min_20231122_QE.mzBIN_calibrated 0.2 s
		[progress: 18038/18038 (100%) - 208 spectra/s] 86.7s | remapping alternative proteins and postprocessing 2.8 s
	007. WHIT-1244_RhesusLens_46WIS_1ug_EasySpraySource_PSRThermotrapandcolumn_25cm_90min_20231122_QE.mzBIN_calibrated 0.2 s
		[progress: 18598/18598 (100%) - 206 spectra/s] 90.2s | remapping alternative proteins and postprocessing 2.8 s
	008. WHIT-1244_RhesusLens_46WS_1ug_EasySpraySource_PSRThermotrapandcolumn_25cm_90min_20231122_QE.mzBIN_calibrated 0.2 s
		[progress: 18911/18911 (100%) - 195 spectra/s] 97.1s | remapping alternative proteins and postprocessing 2.9 s
	009. WHIT-1244_RhesusLens_55WIS_1ug_EasySpraySource_PSRThermotrapandcolumn_25cm_90min_20231122_QE.mzBIN_calibrated 0.2 s
		[progress: 18121/18121 (100%) - 200 spectra/s] 90.6s | remapping alternative proteins and postprocessing 2.7 s
	010. WHIT-1244_RhesusLens_55WS_1ug_EasySpraySource_PSRThermotrapandcolumn_25cm_90min_20231122_QE.mzBIN_calibrated 0.2 s
		[progress: 19131/19131 (100%) - 204 spectra/s] 94.0s | remapping alternative proteins and postprocessing 2.9 s
	011. WHIT-1244_RhesusLens_61WIS_1ug_EasySpraySource_PSRThermotrapandcolumn_25cm_90min_20231122_QE.mzBIN_calibrated 0.2 s
		[progress: 17969/17969 (100%) - 197 spectra/s] 91.1s | remapping alternative proteins and postprocessing 2.7 s
	012. WHIT-1244_RhesusLens_61WS_1ug_EasySpraySource_PSRThermotrapandcolumn_25cm_90min_20231122_QE.mzBIN_calibrated 0.2 s
		[progress: 16104/16104 (100%) - 225 spectra/s] 71.4s | remapping alternative proteins and postprocessing 2.5 s
	013. WHIT-1244_RhesusLens_80WIS_1ug_EasySpraySource_PSRThermotrapandcolumn_25cm_90min_20231122_QE.mzBIN_calibrated 0.2 s
		[progress: 18739/18739 (100%) - 192 spectra/s] 97.4s | remapping alternative proteins and postprocessing 3.0 s
	014. WHIT-1244_RhesusLens_80WS_1ug_EasySpraySource_PSRThermotrapandcolumn_25cm_90min_20231122_QE.mzBIN_calibrated 0.2 s
		[progress: 16932/16932 (100%) - 214 spectra/s] 79.3s | remapping alternative proteins and postprocessing 2.7 s
	015. WHIT-1244_RhesusLens_82WIS_1ug_EasySpraySource_PSRThermotrapandcolumn_25cm_90min_20231122_QE.mzBIN_calibrated 0.3 s
		[progress: 20012/20012 (100%) - 177 spectra/s] 113.0s | remapping alternative proteins and postprocessing 3.2 s
	016. WHIT-1244_RhesusLens_82WS_1ug_EasySpraySource_PSRThermotrapandcolumn_25cm_90min_20231122_QE.mzBIN_calibrated 0.2 s
		[progress: 16643/16643 (100%) - 219 spectra/s] 76.0s | remapping alternative proteins and postprocessing 2.6 s
***************************MAIN SEARCH DONE IN 25.517 MIN***************************
*******************************TOTAL TIME 32.260 MIN********************************
Process 'MSFragger' finished, exit code: 0
MSFragger move pepxml
C:\fragpipe\jre\bin\java.exe -cp C:\fragpipe\lib\fragpipe-20.0.jar;/C:/fragpipe/lib/commons-io-2.11.0.jar com.github.chhh.utils.FileMove --no-err C:\fragpipe\WHIT-1244_MSFragger\2ndAnalysis\raw_files\WHIT-1244_RhesusLens_14WIS_1ug_EasySpraySource_PSRThermotrapandcolumn_25cm_90min_20231122_QE.pepXML C:\fragpipe\WHIT-1244_MSFragger\2ndAnalysis\2ndCommonPTMs\14WIS\WHIT-1244_RhesusLens_14WIS_1ug_Easy…
Process 'MSFragger move pepxml' finished, exit code: 0
MSFragger move tsv
C:\fragpipe\jre\bin\java.exe -cp C:\fragpipe\lib\fragpipe-20.0.jar;/C:/fragpipe/lib/commons-io-2.11.0.jar com.github.chhh.utils.FileMove --no-err C:\fragpipe\WHIT-1244_MSFragger\2ndAnalysis\raw_files\WHIT-1244_RhesusLens_14WIS_1ug_EasySpraySource_PSRThermotrapandcolumn_25cm_90min_20231122_QE.tsv C:\fragpipe\WHIT-1244_MSFragger\2ndAnalysis\2ndCommonPTMs\14WIS\WHIT-1244_RhesusLens_14WIS_1ug_EasySpr…
Process 'MSFragger move tsv' finished, exit code: 0
MSFragger move pin
C:\fragpipe\jre\bin\java.exe -cp C:\fragpipe\lib\fragpipe-20.0.jar;/C:/fragpipe/lib/commons-io-2.11.0.jar com.github.chhh.utils.FileMove --no-err C:\fragpipe\WHIT-1244_MSFragger\2ndAnalysis\raw_files\WHIT-1244_RhesusLens_14WIS_1ug_EasySpraySource_PSRThermotrapandcolumn_25cm_90min_20231122_QE.pin C:\fragpipe\WHIT-1244_MSFragger\2ndAnalysis\2ndCommonPTMs\14WIS\WHIT-1244_RhesusLens_14WIS_1ug_EasySpr…
Process 'MSFragger move pin' finished, exit code: 0
MSFragger move pepxml
C:\fragpipe\jre\bin\java.exe -cp C:\fragpipe\lib\fragpipe-20.0.jar;/C:/fragpipe/lib/commons-io-2.11.0.jar com.github.chhh.utils.FileMove --no-err C:\fragpipe\WHIT-1244_MSFragger\2ndAnalysis\raw_files\WHIT-1244_RhesusLens_14WS_1ug_EasySpraySource_PSRThermotrapandcolumn_25cm_90min_20231122_QE.pepXML C:\fragpipe\WHIT-1244_MSFragger\2ndAnalysis\2ndCommonPTMs\14WS\WHIT-1244_RhesusLens_14WS_1ug_EasySpr…
Process 'MSFragger move pepxml' finished, exit code: 0
MSFragger move tsv
C:\fragpipe\jre\bin\java.exe -cp C:\fragpipe\lib\fragpipe-20.0.jar;/C:/fragpipe/lib/commons-io-2.11.0.jar com.github.chhh.utils.FileMove --no-err C:\fragpipe\WHIT-1244_MSFragger\2ndAnalysis\raw_files\WHIT-1244_RhesusLens_14WS_1ug_EasySpraySource_PSRThermotrapandcolumn_25cm_90min_20231122_QE.tsv C:\fragpipe\WHIT-1244_MSFragger\2ndAnalysis\2ndCommonPTMs\14WS\WHIT-1244_RhesusLens_14WS_1ug_EasySprayS…
Process 'MSFragger move tsv' finished, exit code: 0
MSFragger move pin
C:\fragpipe\jre\bin\java.exe -cp C:\fragpipe\lib\fragpipe-20.0.jar;/C:/fragpipe/lib/commons-io-2.11.0.jar com.github.chhh.utils.FileMove --no-err C:\fragpipe\WHIT-1244_MSFragger\2ndAnalysis\raw_files\WHIT-1244_RhesusLens_14WS_1ug_EasySpraySource_PSRThermotrapandcolumn_25cm_90min_20231122_QE.pin C:\fragpipe\WHIT-1244_MSFragger\2ndAnalysis\2ndCommonPTMs\14WS\WHIT-1244_RhesusLens_14WS_1ug_EasySprayS…
Process 'MSFragger move pin' finished, exit code: 0
MSFragger move pepxml
C:\fragpipe\jre\bin\java.exe -cp C:\fragpipe\lib\fragpipe-20.0.jar;/C:/fragpipe/lib/commons-io-2.11.0.jar com.github.chhh.utils.FileMove --no-err C:\fragpipe\WHIT-1244_MSFragger\2ndAnalysis\raw_files\WHIT-1244_RhesusLens_34WIS_1ug_EasySpraySource_PSRThermotrapandcolumn_25cm_90min_20231122_QE.pepXML C:\fragpipe\WHIT-1244_MSFragger\2ndAnalysis\2ndCommonPTMs\34WIS\WHIT-1244_RhesusLens_34WIS_1ug_Easy…
Process 'MSFragger move pepxml' finished, exit code: 0
MSFragger move tsv
C:\fragpipe\jre\bin\java.exe -cp C:\fragpipe\lib\fragpipe-20.0.jar;/C:/fragpipe/lib/commons-io-2.11.0.jar com.github.chhh.utils.FileMove --no-err C:\fragpipe\WHIT-1244_MSFragger\2ndAnalysis\raw_files\WHIT-1244_RhesusLens_34WIS_1ug_EasySpraySource_PSRThermotrapandcolumn_25cm_90min_20231122_QE.tsv C:\fragpipe\WHIT-1244_MSFragger\2ndAnalysis\2ndCommonPTMs\34WIS\WHIT-1244_RhesusLens_34WIS_1ug_EasySpr…
Process 'MSFragger move tsv' finished, exit code: 0
MSFragger move pin
C:\fragpipe\jre\bin\java.exe -cp C:\fragpipe\lib\fragpipe-20.0.jar;/C:/fragpipe/lib/commons-io-2.11.0.jar com.github.chhh.utils.FileMove --no-err C:\fragpipe\WHIT-1244_MSFragger\2ndAnalysis\raw_files\WHIT-1244_RhesusLens_34WIS_1ug_EasySpraySource_PSRThermotrapandcolumn_25cm_90min_20231122_QE.pin C:\fragpipe\WHIT-1244_MSFragger\2ndAnalysis\2ndCommonPTMs\34WIS\WHIT-1244_RhesusLens_34WIS_1ug_EasySpr…
Process 'MSFragger move pin' finished, exit code: 0
MSFragger move pepxml
C:\fragpipe\jre\bin\java.exe -cp C:\fragpipe\lib\fragpipe-20.0.jar;/C:/fragpipe/lib/commons-io-2.11.0.jar com.github.chhh.utils.FileMove --no-err C:\fragpipe\WHIT-1244_MSFragger\2ndAnalysis\raw_files\WHIT-1244_RhesusLens_34WS_1ug_EasySpraySource_PSRThermotrapandcolumn_25cm_90min_20231122_QE.pepXML C:\fragpipe\WHIT-1244_MSFragger\2ndAnalysis\2ndCommonPTMs\34WS\WHIT-1244_RhesusLens_34WS_1ug_EasySpr…
Process 'MSFragger move pepxml' finished, exit code: 0
MSFragger move tsv
C:\fragpipe\jre\bin\java.exe -cp C:\fragpipe\lib\fragpipe-20.0.jar;/C:/fragpipe/lib/commons-io-2.11.0.jar com.github.chhh.utils.FileMove --no-err C:\fragpipe\WHIT-1244_MSFragger\2ndAnalysis\raw_files\WHIT-1244_RhesusLens_34WS_1ug_EasySpraySource_PSRThermotrapandcolumn_25cm_90min_20231122_QE.tsv C:\fragpipe\WHIT-1244_MSFragger\2ndAnalysis\2ndCommonPTMs\34WS\WHIT-1244_RhesusLens_34WS_1ug_EasySprayS…
Process 'MSFragger move tsv' finished, exit code: 0
MSFragger move pin
C:\fragpipe\jre\bin\java.exe -cp C:\fragpipe\lib\fragpipe-20.0.jar;/C:/fragpipe/lib/commons-io-2.11.0.jar com.github.chhh.utils.FileMove --no-err C:\fragpipe\WHIT-1244_MSFragger\2ndAnalysis\raw_files\WHIT-1244_RhesusLens_34WS_1ug_EasySpraySource_PSRThermotrapandcolumn_25cm_90min_20231122_QE.pin C:\fragpipe\WHIT-1244_MSFragger\2ndAnalysis\2ndCommonPTMs\34WS\WHIT-1244_RhesusLens_34WS_1ug_EasySprayS…
Process 'MSFragger move pin' finished, exit code: 0
MSFragger move pepxml
C:\fragpipe\jre\bin\java.exe -cp C:\fragpipe\lib\fragpipe-20.0.jar;/C:/fragpipe/lib/commons-io-2.11.0.jar com.github.chhh.utils.FileMove --no-err C:\fragpipe\WHIT-1244_MSFragger\2ndAnalysis\raw_files\WHIT-1244_RhesusLens_39WIS_1ug_EasySpraySource_PSRThermotrapandcolumn_25cm_90min_20231122_QE.pepXML C:\fragpipe\WHIT-1244_MSFragger\2ndAnalysis\2ndCommonPTMs\39WIS\WHIT-1244_RhesusLens_39WIS_1ug_Easy…
Process 'MSFragger move pepxml' finished, exit code: 0
MSFragger move tsv
C:\fragpipe\jre\bin\java.exe -cp C:\fragpipe\lib\fragpipe-20.0.jar;/C:/fragpipe/lib/commons-io-2.11.0.jar com.github.chhh.utils.FileMove --no-err C:\fragpipe\WHIT-1244_MSFragger\2ndAnalysis\raw_files\WHIT-1244_RhesusLens_39WIS_1ug_EasySpraySource_PSRThermotrapandcolumn_25cm_90min_20231122_QE.tsv C:\fragpipe\WHIT-1244_MSFragger\2ndAnalysis\2ndCommonPTMs\39WIS\WHIT-1244_RhesusLens_39WIS_1ug_EasySpr…
Process 'MSFragger move tsv' finished, exit code: 0
MSFragger move pin
C:\fragpipe\jre\bin\java.exe -cp C:\fragpipe\lib\fragpipe-20.0.jar;/C:/fragpipe/lib/commons-io-2.11.0.jar com.github.chhh.utils.FileMove --no-err C:\fragpipe\WHIT-1244_MSFragger\2ndAnalysis\raw_files\WHIT-1244_RhesusLens_39WIS_1ug_EasySpraySource_PSRThermotrapandcolumn_25cm_90min_20231122_QE.pin C:\fragpipe\WHIT-1244_MSFragger\2ndAnalysis\2ndCommonPTMs\39WIS\WHIT-1244_RhesusLens_39WIS_1ug_EasySpr…
Process 'MSFragger move pin' finished, exit code: 0
MSFragger move pepxml
C:\fragpipe\jre\bin\java.exe -cp C:\fragpipe\lib\fragpipe-20.0.jar;/C:/fragpipe/lib/commons-io-2.11.0.jar com.github.chhh.utils.FileMove --no-err C:\fragpipe\WHIT-1244_MSFragger\2ndAnalysis\raw_files\WHIT-1244_RhesusLens_39WS_1ug_EasySpraySource_PSRThermotrapandcolumn_25cm_90min_20231122_QE.pepXML C:\fragpipe\WHIT-1244_MSFragger\2ndAnalysis\2ndCommonPTMs\39WS\WHIT-1244_RhesusLens_39WS_1ug_EasySpr…
Process 'MSFragger move pepxml' finished, exit code: 0
MSFragger move tsv
C:\fragpipe\jre\bin\java.exe -cp C:\fragpipe\lib\fragpipe-20.0.jar;/C:/fragpipe/lib/commons-io-2.11.0.jar com.github.chhh.utils.FileMove --no-err C:\fragpipe\WHIT-1244_MSFragger\2ndAnalysis\raw_files\WHIT-1244_RhesusLens_39WS_1ug_EasySpraySource_PSRThermotrapandcolumn_25cm_90min_20231122_QE.tsv C:\fragpipe\WHIT-1244_MSFragger\2ndAnalysis\2ndCommonPTMs\39WS\WHIT-1244_RhesusLens_39WS_1ug_EasySprayS…
Process 'MSFragger move tsv' finished, exit code: 0
MSFragger move pin
C:\fragpipe\jre\bin\java.exe -cp C:\fragpipe\lib\fragpipe-20.0.jar;/C:/fragpipe/lib/commons-io-2.11.0.jar com.github.chhh.utils.FileMove --no-err C:\fragpipe\WHIT-1244_MSFragger\2ndAnalysis\raw_files\WHIT-1244_RhesusLens_39WS_1ug_EasySpraySource_PSRThermotrapandcolumn_25cm_90min_20231122_QE.pin C:\fragpipe\WHIT-1244_MSFragger\2ndAnalysis\2ndCommonPTMs\39WS\WHIT-1244_RhesusLens_39WS_1ug_EasySprayS…
Process 'MSFragger move pin' finished, exit code: 0
MSFragger move pepxml
C:\fragpipe\jre\bin\java.exe -cp C:\fragpipe\lib\fragpipe-20.0.jar;/C:/fragpipe/lib/commons-io-2.11.0.jar com.github.chhh.utils.FileMove --no-err C:\fragpipe\WHIT-1244_MSFragger\2ndAnalysis\raw_files\WHIT-1244_RhesusLens_46WIS_1ug_EasySpraySource_PSRThermotrapandcolumn_25cm_90min_20231122_QE.pepXML C:\fragpipe\WHIT-1244_MSFragger\2ndAnalysis\2ndCommonPTMs\46WIS\WHIT-1244_RhesusLens_46WIS_1ug_Easy…
Process 'MSFragger move pepxml' finished, exit code: 0
MSFragger move tsv
C:\fragpipe\jre\bin\java.exe -cp C:\fragpipe\lib\fragpipe-20.0.jar;/C:/fragpipe/lib/commons-io-2.11.0.jar com.github.chhh.utils.FileMove --no-err C:\fragpipe\WHIT-1244_MSFragger\2ndAnalysis\raw_files\WHIT-1244_RhesusLens_46WIS_1ug_EasySpraySource_PSRThermotrapandcolumn_25cm_90min_20231122_QE.tsv C:\fragpipe\WHIT-1244_MSFragger\2ndAnalysis\2ndCommonPTMs\46WIS\WHIT-1244_RhesusLens_46WIS_1ug_EasySpr…
Process 'MSFragger move tsv' finished, exit code: 0
MSFragger move pin
C:\fragpipe\jre\bin\java.exe -cp C:\fragpipe\lib\fragpipe-20.0.jar;/C:/fragpipe/lib/commons-io-2.11.0.jar com.github.chhh.utils.FileMove --no-err C:\fragpipe\WHIT-1244_MSFragger\2ndAnalysis\raw_files\WHIT-1244_RhesusLens_46WIS_1ug_EasySpraySource_PSRThermotrapandcolumn_25cm_90min_20231122_QE.pin C:\fragpipe\WHIT-1244_MSFragger\2ndAnalysis\2ndCommonPTMs\46WIS\WHIT-1244_RhesusLens_46WIS_1ug_EasySpr…
Process 'MSFragger move pin' finished, exit code: 0
MSFragger move pepxml
C:\fragpipe\jre\bin\java.exe -cp C:\fragpipe\lib\fragpipe-20.0.jar;/C:/fragpipe/lib/commons-io-2.11.0.jar com.github.chhh.utils.FileMove --no-err C:\fragpipe\WHIT-1244_MSFragger\2ndAnalysis\raw_files\WHIT-1244_RhesusLens_46WS_1ug_EasySpraySource_PSRThermotrapandcolumn_25cm_90min_20231122_QE.pepXML C:\fragpipe\WHIT-1244_MSFragger\2ndAnalysis\2ndCommonPTMs\46WS\WHIT-1244_RhesusLens_46WS_1ug_EasySpr…
Process 'MSFragger move pepxml' finished, exit code: 0
MSFragger move tsv
C:\fragpipe\jre\bin\java.exe -cp C:\fragpipe\lib\fragpipe-20.0.jar;/C:/fragpipe/lib/commons-io-2.11.0.jar com.github.chhh.utils.FileMove --no-err C:\fragpipe\WHIT-1244_MSFragger\2ndAnalysis\raw_files\WHIT-1244_RhesusLens_46WS_1ug_EasySpraySource_PSRThermotrapandcolumn_25cm_90min_20231122_QE.tsv C:\fragpipe\WHIT-1244_MSFragger\2ndAnalysis\2ndCommonPTMs\46WS\WHIT-1244_RhesusLens_46WS_1ug_EasySprayS…
Process 'MSFragger move tsv' finished, exit code: 0
MSFragger move pin
C:\fragpipe\jre\bin\java.exe -cp C:\fragpipe\lib\fragpipe-20.0.jar;/C:/fragpipe/lib/commons-io-2.11.0.jar com.github.chhh.utils.FileMove --no-err C:\fragpipe\WHIT-1244_MSFragger\2ndAnalysis\raw_files\WHIT-1244_RhesusLens_46WS_1ug_EasySpraySource_PSRThermotrapandcolumn_25cm_90min_20231122_QE.pin C:\fragpipe\WHIT-1244_MSFragger\2ndAnalysis\2ndCommonPTMs\46WS\WHIT-1244_RhesusLens_46WS_1ug_EasySprayS…
Process 'MSFragger move pin' finished, exit code: 0
MSFragger move pepxml
C:\fragpipe\jre\bin\java.exe -cp C:\fragpipe\lib\fragpipe-20.0.jar;/C:/fragpipe/lib/commons-io-2.11.0.jar com.github.chhh.utils.FileMove --no-err C:\fragpipe\WHIT-1244_MSFragger\2ndAnalysis\raw_files\WHIT-1244_RhesusLens_55WIS_1ug_EasySpraySource_PSRThermotrapandcolumn_25cm_90min_20231122_QE.pepXML C:\fragpipe\WHIT-1244_MSFragger\2ndAnalysis\2ndCommonPTMs\55WIS\WHIT-1244_RhesusLens_55WIS_1ug_Easy…
Process 'MSFragger move pepxml' finished, exit code: 0
MSFragger move tsv
C:\fragpipe\jre\bin\java.exe -cp C:\fragpipe\lib\fragpipe-20.0.jar;/C:/fragpipe/lib/commons-io-2.11.0.jar com.github.chhh.utils.FileMove --no-err C:\fragpipe\WHIT-1244_MSFragger\2ndAnalysis\raw_files\WHIT-1244_RhesusLens_55WIS_1ug_EasySpraySource_PSRThermotrapandcolumn_25cm_90min_20231122_QE.tsv C:\fragpipe\WHIT-1244_MSFragger\2ndAnalysis\2ndCommonPTMs\55WIS\WHIT-1244_RhesusLens_55WIS_1ug_EasySpr…
Process 'MSFragger move tsv' finished, exit code: 0
MSFragger move pin
C:\fragpipe\jre\bin\java.exe -cp C:\fragpipe\lib\fragpipe-20.0.jar;/C:/fragpipe/lib/commons-io-2.11.0.jar com.github.chhh.utils.FileMove --no-err C:\fragpipe\WHIT-1244_MSFragger\2ndAnalysis\raw_files\WHIT-1244_RhesusLens_55WIS_1ug_EasySpraySource_PSRThermotrapandcolumn_25cm_90min_20231122_QE.pin C:\fragpipe\WHIT-1244_MSFragger\2ndAnalysis\2ndCommonPTMs\55WIS\WHIT-1244_RhesusLens_55WIS_1ug_EasySpr…
Process 'MSFragger move pin' finished, exit code: 0
MSFragger move pepxml
C:\fragpipe\jre\bin\java.exe -cp C:\fragpipe\lib\fragpipe-20.0.jar;/C:/fragpipe/lib/commons-io-2.11.0.jar com.github.chhh.utils.FileMove --no-err C:\fragpipe\WHIT-1244_MSFragger\2ndAnalysis\raw_files\WHIT-1244_RhesusLens_55WS_1ug_EasySpraySource_PSRThermotrapandcolumn_25cm_90min_20231122_QE.pepXML C:\fragpipe\WHIT-1244_MSFragger\2ndAnalysis\2ndCommonPTMs\55WS\WHIT-1244_RhesusLens_55WS_1ug_EasySpr…
Process 'MSFragger move pepxml' finished, exit code: 0
MSFragger move tsv
C:\fragpipe\jre\bin\java.exe -cp C:\fragpipe\lib\fragpipe-20.0.jar;/C:/fragpipe/lib/commons-io-2.11.0.jar com.github.chhh.utils.FileMove --no-err C:\fragpipe\WHIT-1244_MSFragger\2ndAnalysis\raw_files\WHIT-1244_RhesusLens_55WS_1ug_EasySpraySource_PSRThermotrapandcolumn_25cm_90min_20231122_QE.tsv C:\fragpipe\WHIT-1244_MSFragger\2ndAnalysis\2ndCommonPTMs\55WS\WHIT-1244_RhesusLens_55WS_1ug_EasySprayS…
Process 'MSFragger move tsv' finished, exit code: 0
MSFragger move pin
C:\fragpipe\jre\bin\java.exe -cp C:\fragpipe\lib\fragpipe-20.0.jar;/C:/fragpipe/lib/commons-io-2.11.0.jar com.github.chhh.utils.FileMove --no-err C:\fragpipe\WHIT-1244_MSFragger\2ndAnalysis\raw_files\WHIT-1244_RhesusLens_55WS_1ug_EasySpraySource_PSRThermotrapandcolumn_25cm_90min_20231122_QE.pin C:\fragpipe\WHIT-1244_MSFragger\2ndAnalysis\2ndCommonPTMs\55WS\WHIT-1244_RhesusLens_55WS_1ug_EasySprayS…
Process 'MSFragger move pin' finished, exit code: 0
MSFragger move pepxml
C:\fragpipe\jre\bin\java.exe -cp C:\fragpipe\lib\fragpipe-20.0.jar;/C:/fragpipe/lib/commons-io-2.11.0.jar com.github.chhh.utils.FileMove --no-err C:\fragpipe\WHIT-1244_MSFragger\2ndAnalysis\raw_files\WHIT-1244_RhesusLens_61WIS_1ug_EasySpraySource_PSRThermotrapandcolumn_25cm_90min_20231122_QE.pepXML C:\fragpipe\WHIT-1244_MSFragger\2ndAnalysis\2ndCommonPTMs\61WIS\WHIT-1244_RhesusLens_61WIS_1ug_Easy…
Process 'MSFragger move pepxml' finished, exit code: 0
MSFragger move tsv
C:\fragpipe\jre\bin\java.exe -cp C:\fragpipe\lib\fragpipe-20.0.jar;/C:/fragpipe/lib/commons-io-2.11.0.jar com.github.chhh.utils.FileMove --no-err C:\fragpipe\WHIT-1244_MSFragger\2ndAnalysis\raw_files\WHIT-1244_RhesusLens_61WIS_1ug_EasySpraySource_PSRThermotrapandcolumn_25cm_90min_20231122_QE.tsv C:\fragpipe\WHIT-1244_MSFragger\2ndAnalysis\2ndCommonPTMs\61WIS\WHIT-1244_RhesusLens_61WIS_1ug_EasySpr…
Process 'MSFragger move tsv' finished, exit code: 0
MSFragger move pin
C:\fragpipe\jre\bin\java.exe -cp C:\fragpipe\lib\fragpipe-20.0.jar;/C:/fragpipe/lib/commons-io-2.11.0.jar com.github.chhh.utils.FileMove --no-err C:\fragpipe\WHIT-1244_MSFragger\2ndAnalysis\raw_files\WHIT-1244_RhesusLens_61WIS_1ug_EasySpraySource_PSRThermotrapandcolumn_25cm_90min_20231122_QE.pin C:\fragpipe\WHIT-1244_MSFragger\2ndAnalysis\2ndCommonPTMs\61WIS\WHIT-1244_RhesusLens_61WIS_1ug_EasySpr…
Process 'MSFragger move pin' finished, exit code: 0
MSFragger move pepxml
C:\fragpipe\jre\bin\java.exe -cp C:\fragpipe\lib\fragpipe-20.0.jar;/C:/fragpipe/lib/commons-io-2.11.0.jar com.github.chhh.utils.FileMove --no-err C:\fragpipe\WHIT-1244_MSFragger\2ndAnalysis\raw_files\WHIT-1244_RhesusLens_61WS_1ug_EasySpraySource_PSRThermotrapandcolumn_25cm_90min_20231122_QE.pepXML C:\fragpipe\WHIT-1244_MSFragger\2ndAnalysis\2ndCommonPTMs\61WS\WHIT-1244_RhesusLens_61WS_1ug_EasySpr…
Process 'MSFragger move pepxml' finished, exit code: 0
MSFragger move tsv
C:\fragpipe\jre\bin\java.exe -cp C:\fragpipe\lib\fragpipe-20.0.jar;/C:/fragpipe/lib/commons-io-2.11.0.jar com.github.chhh.utils.FileMove --no-err C:\fragpipe\WHIT-1244_MSFragger\2ndAnalysis\raw_files\WHIT-1244_RhesusLens_61WS_1ug_EasySpraySource_PSRThermotrapandcolumn_25cm_90min_20231122_QE.tsv C:\fragpipe\WHIT-1244_MSFragger\2ndAnalysis\2ndCommonPTMs\61WS\WHIT-1244_RhesusLens_61WS_1ug_EasySprayS…
Process 'MSFragger move tsv' finished, exit code: 0
MSFragger move pin
C:\fragpipe\jre\bin\java.exe -cp C:\fragpipe\lib\fragpipe-20.0.jar;/C:/fragpipe/lib/commons-io-2.11.0.jar com.github.chhh.utils.FileMove --no-err C:\fragpipe\WHIT-1244_MSFragger\2ndAnalysis\raw_files\WHIT-1244_RhesusLens_61WS_1ug_EasySpraySource_PSRThermotrapandcolumn_25cm_90min_20231122_QE.pin C:\fragpipe\WHIT-1244_MSFragger\2ndAnalysis\2ndCommonPTMs\61WS\WHIT-1244_RhesusLens_61WS_1ug_EasySprayS…
Process 'MSFragger move pin' finished, exit code: 0
MSFragger move pepxml
C:\fragpipe\jre\bin\java.exe -cp C:\fragpipe\lib\fragpipe-20.0.jar;/C:/fragpipe/lib/commons-io-2.11.0.jar com.github.chhh.utils.FileMove --no-err C:\fragpipe\WHIT-1244_MSFragger\2ndAnalysis\raw_files\WHIT-1244_RhesusLens_80WIS_1ug_EasySpraySource_PSRThermotrapandcolumn_25cm_90min_20231122_QE.pepXML C:\fragpipe\WHIT-1244_MSFragger\2ndAnalysis\2ndCommonPTMs\80WIS\WHIT-1244_RhesusLens_80WIS_1ug_Easy…
Process 'MSFragger move pepxml' finished, exit code: 0
MSFragger move tsv
C:\fragpipe\jre\bin\java.exe -cp C:\fragpipe\lib\fragpipe-20.0.jar;/C:/fragpipe/lib/commons-io-2.11.0.jar com.github.chhh.utils.FileMove --no-err C:\fragpipe\WHIT-1244_MSFragger\2ndAnalysis\raw_files\WHIT-1244_RhesusLens_80WIS_1ug_EasySpraySource_PSRThermotrapandcolumn_25cm_90min_20231122_QE.tsv C:\fragpipe\WHIT-1244_MSFragger\2ndAnalysis\2ndCommonPTMs\80WIS\WHIT-1244_RhesusLens_80WIS_1ug_EasySpr…
Process 'MSFragger move tsv' finished, exit code: 0
MSFragger move pin
C:\fragpipe\jre\bin\java.exe -cp C:\fragpipe\lib\fragpipe-20.0.jar;/C:/fragpipe/lib/commons-io-2.11.0.jar com.github.chhh.utils.FileMove --no-err C:\fragpipe\WHIT-1244_MSFragger\2ndAnalysis\raw_files\WHIT-1244_RhesusLens_80WIS_1ug_EasySpraySource_PSRThermotrapandcolumn_25cm_90min_20231122_QE.pin C:\fragpipe\WHIT-1244_MSFragger\2ndAnalysis\2ndCommonPTMs\80WIS\WHIT-1244_RhesusLens_80WIS_1ug_EasySpr…
Process 'MSFragger move pin' finished, exit code: 0
MSFragger move pepxml
C:\fragpipe\jre\bin\java.exe -cp C:\fragpipe\lib\fragpipe-20.0.jar;/C:/fragpipe/lib/commons-io-2.11.0.jar com.github.chhh.utils.FileMove --no-err C:\fragpipe\WHIT-1244_MSFragger\2ndAnalysis\raw_files\WHIT-1244_RhesusLens_80WS_1ug_EasySpraySource_PSRThermotrapandcolumn_25cm_90min_20231122_QE.pepXML C:\fragpipe\WHIT-1244_MSFragger\2ndAnalysis\2ndCommonPTMs\80WS\WHIT-1244_RhesusLens_80WS_1ug_EasySpr…
Process 'MSFragger move pepxml' finished, exit code: 0
MSFragger move tsv
C:\fragpipe\jre\bin\java.exe -cp C:\fragpipe\lib\fragpipe-20.0.jar;/C:/fragpipe/lib/commons-io-2.11.0.jar com.github.chhh.utils.FileMove --no-err C:\fragpipe\WHIT-1244_MSFragger\2ndAnalysis\raw_files\WHIT-1244_RhesusLens_80WS_1ug_EasySpraySource_PSRThermotrapandcolumn_25cm_90min_20231122_QE.tsv C:\fragpipe\WHIT-1244_MSFragger\2ndAnalysis\2ndCommonPTMs\80WS\WHIT-1244_RhesusLens_80WS_1ug_EasySprayS…
Process 'MSFragger move tsv' finished, exit code: 0
MSFragger move pin
C:\fragpipe\jre\bin\java.exe -cp C:\fragpipe\lib\fragpipe-20.0.jar;/C:/fragpipe/lib/commons-io-2.11.0.jar com.github.chhh.utils.FileMove --no-err C:\fragpipe\WHIT-1244_MSFragger\2ndAnalysis\raw_files\WHIT-1244_RhesusLens_80WS_1ug_EasySpraySource_PSRThermotrapandcolumn_25cm_90min_20231122_QE.pin C:\fragpipe\WHIT-1244_MSFragger\2ndAnalysis\2ndCommonPTMs\80WS\WHIT-1244_RhesusLens_80WS_1ug_EasySprayS…
Process 'MSFragger move pin' finished, exit code: 0
MSFragger move pepxml
C:\fragpipe\jre\bin\java.exe -cp C:\fragpipe\lib\fragpipe-20.0.jar;/C:/fragpipe/lib/commons-io-2.11.0.jar com.github.chhh.utils.FileMove --no-err C:\fragpipe\WHIT-1244_MSFragger\2ndAnalysis\raw_files\WHIT-1244_RhesusLens_82WIS_1ug_EasySpraySource_PSRThermotrapandcolumn_25cm_90min_20231122_QE.pepXML C:\fragpipe\WHIT-1244_MSFragger\2ndAnalysis\2ndCommonPTMs\82WIS\WHIT-1244_RhesusLens_82WIS_1ug_Easy…
Process 'MSFragger move pepxml' finished, exit code: 0
MSFragger move tsv
C:\fragpipe\jre\bin\java.exe -cp C:\fragpipe\lib\fragpipe-20.0.jar;/C:/fragpipe/lib/commons-io-2.11.0.jar com.github.chhh.utils.FileMove --no-err C:\fragpipe\WHIT-1244_MSFragger\2ndAnalysis\raw_files\WHIT-1244_RhesusLens_82WIS_1ug_EasySpraySource_PSRThermotrapandcolumn_25cm_90min_20231122_QE.tsv C:\fragpipe\WHIT-1244_MSFragger\2ndAnalysis\2ndCommonPTMs\82WIS\WHIT-1244_RhesusLens_82WIS_1ug_EasySpr…
Process 'MSFragger move tsv' finished, exit code: 0
MSFragger move pin
C:\fragpipe\jre\bin\java.exe -cp C:\fragpipe\lib\fragpipe-20.0.jar;/C:/fragpipe/lib/commons-io-2.11.0.jar com.github.chhh.utils.FileMove --no-err C:\fragpipe\WHIT-1244_MSFragger\2ndAnalysis\raw_files\WHIT-1244_RhesusLens_82WIS_1ug_EasySpraySource_PSRThermotrapandcolumn_25cm_90min_20231122_QE.pin C:\fragpipe\WHIT-1244_MSFragger\2ndAnalysis\2ndCommonPTMs\82WIS\WHIT-1244_RhesusLens_82WIS_1ug_EasySpr…
Process 'MSFragger move pin' finished, exit code: 0
MSFragger move pepxml
C:\fragpipe\jre\bin\java.exe -cp C:\fragpipe\lib\fragpipe-20.0.jar;/C:/fragpipe/lib/commons-io-2.11.0.jar com.github.chhh.utils.FileMove --no-err C:\fragpipe\WHIT-1244_MSFragger\2ndAnalysis\raw_files\WHIT-1244_RhesusLens_82WS_1ug_EasySpraySource_PSRThermotrapandcolumn_25cm_90min_20231122_QE.pepXML C:\fragpipe\WHIT-1244_MSFragger\2ndAnalysis\2ndCommonPTMs\82WS\WHIT-1244_RhesusLens_82WS_1ug_EasySpr…
Process 'MSFragger move pepxml' finished, exit code: 0
MSFragger move tsv
C:\fragpipe\jre\bin\java.exe -cp C:\fragpipe\lib\fragpipe-20.0.jar;/C:/fragpipe/lib/commons-io-2.11.0.jar com.github.chhh.utils.FileMove --no-err C:\fragpipe\WHIT-1244_MSFragger\2ndAnalysis\raw_files\WHIT-1244_RhesusLens_82WS_1ug_EasySpraySource_PSRThermotrapandcolumn_25cm_90min_20231122_QE.tsv C:\fragpipe\WHIT-1244_MSFragger\2ndAnalysis\2ndCommonPTMs\82WS\WHIT-1244_RhesusLens_82WS_1ug_EasySprayS…
Process 'MSFragger move tsv' finished, exit code: 0
MSFragger move pin
C:\fragpipe\jre\bin\java.exe -cp C:\fragpipe\lib\fragpipe-20.0.jar;/C:/fragpipe/lib/commons-io-2.11.0.jar com.github.chhh.utils.FileMove --no-err C:\fragpipe\WHIT-1244_MSFragger\2ndAnalysis\raw_files\WHIT-1244_RhesusLens_82WS_1ug_EasySpraySource_PSRThermotrapandcolumn_25cm_90min_20231122_QE.pin C:\fragpipe\WHIT-1244_MSFragger\2ndAnalysis\2ndCommonPTMs\82WS\WHIT-1244_RhesusLens_82WS_1ug_EasySprayS…
Process 'MSFragger move pin' finished, exit code: 0
PeptideProphet [Work dir: C:\fragpipe\WHIT-1244_MSFragger\2ndAnalysis\2ndCommonPTMs\55WS]
C:\fragpipe\tools\philosopher_v5.0.0_windows_amd64\philosopher.exe peptideprophet --nonparam --expectscore --decoyprobs --masswidth 1000.0 --clevel -2 --decoy REV_ --database C:\fragpipe\WHIT-1244_MSFragger\2ndAnalysis\UP000006718_9544_Rhesus_macaque_canonical_both.fasta --combine WHIT-1244_RhesusLens_55WS_1ug_EasySpraySource_PSRThermotrapandcolumn_25cm_90min_20231122_QE.pepXML
PeptideProphet [Work dir: C:\fragpipe\WHIT-1244_MSFragger\2ndAnalysis\2ndCommonPTMs\80WIS]
C:\fragpipe\tools\philosopher_v5.0.0_windows_amd64\philosopher.exe peptideprophet --nonparam --expectscore --decoyprobs --masswidth 1000.0 --clevel -2 --decoy REV_ --database C:\fragpipe\WHIT-1244_MSFragger\2ndAnalysis\UP000006718_9544_Rhesus_macaque_canonical_both.fasta --combine WHIT-1244_RhesusLens_80WIS_1ug_EasySpraySource_PSRThermotrapandcolumn_25cm_90min_20231122_QE.pepXML
PeptideProphet [Work dir: C:\fragpipe\WHIT-1244_MSFragger\2ndAnalysis\2ndCommonPTMs\46WS]
C:\fragpipe\tools\philosopher_v5.0.0_windows_amd64\philosopher.exe peptideprophet --nonparam --expectscore --decoyprobs --masswidth 1000.0 --clevel -2 --decoy REV_ --database C:\fragpipe\WHIT-1244_MSFragger\2ndAnalysis\UP000006718_9544_Rhesus_macaque_canonical_both.fasta --combine WHIT-1244_RhesusLens_46WS_1ug_EasySpraySource_PSRThermotrapandcolumn_25cm_90min_20231122_QE.pepXML
PeptideProphet [Work dir: C:\fragpipe\WHIT-1244_MSFragger\2ndAnalysis\2ndCommonPTMs\55WIS]
C:\fragpipe\tools\philosopher_v5.0.0_windows_amd64\philosopher.exe peptideprophet --nonparam --expectscore --decoyprobs --masswidth 1000.0 --clevel -2 --decoy REV_ --database C:\fragpipe\WHIT-1244_MSFragger\2ndAnalysis\UP000006718_9544_Rhesus_macaque_canonical_both.fasta --combine WHIT-1244_RhesusLens_55WIS_1ug_EasySpraySource_PSRThermotrapandcolumn_25cm_90min_20231122_QE.pepXML
PeptideProphet [Work dir: C:\fragpipe\WHIT-1244_MSFragger\2ndAnalysis\2ndCommonPTMs\34WIS]
C:\fragpipe\tools\philosopher_v5.0.0_windows_amd64\philosopher.exe peptideprophet --nonparam --expectscore --decoyprobs --masswidth 1000.0 --clevel -2 --decoy REV_ --database C:\fragpipe\WHIT-1244_MSFragger\2ndAnalysis\UP000006718_9544_Rhesus_macaque_canonical_both.fasta --combine WHIT-1244_RhesusLens_34WIS_1ug_EasySpraySource_PSRThermotrapandcolumn_25cm_90min_20231122_QE.pepXML
PeptideProphet [Work dir: C:\fragpipe\WHIT-1244_MSFragger\2ndAnalysis\2ndCommonPTMs\14WS]
C:\fragpipe\tools\philosopher_v5.0.0_windows_amd64\philosopher.exe peptideprophet --nonparam --expectscore --decoyprobs --masswidth 1000.0 --clevel -2 --decoy REV_ --database C:\fragpipe\WHIT-1244_MSFragger\2ndAnalysis\UP000006718_9544_Rhesus_macaque_canonical_both.fasta --combine WHIT-1244_RhesusLens_14WS_1ug_EasySpraySource_PSRThermotrapandcolumn_25cm_90min_20231122_QE.pepXML
PeptideProphet [Work dir: C:\fragpipe\WHIT-1244_MSFragger\2ndAnalysis\2ndCommonPTMs\46WIS]
C:\fragpipe\tools\philosopher_v5.0.0_windows_amd64\philosopher.exe peptideprophet --nonparam --expectscore --decoyprobs --masswidth 1000.0 --clevel -2 --decoy REV_ --database C:\fragpipe\WHIT-1244_MSFragger\2ndAnalysis\UP000006718_9544_Rhesus_macaque_canonical_both.fasta --combine WHIT-1244_RhesusLens_46WIS_1ug_EasySpraySource_PSRThermotrapandcolumn_25cm_90min_20231122_QE.pepXML
PeptideProphet [Work dir: C:\fragpipe\WHIT-1244_MSFragger\2ndAnalysis\2ndCommonPTMs\82WIS]
C:\fragpipe\tools\philosopher_v5.0.0_windows_amd64\philosopher.exe peptideprophet --nonparam --expectscore --decoyprobs --masswidth 1000.0 --clevel -2 --decoy REV_ --database C:\fragpipe\WHIT-1244_MSFragger\2ndAnalysis\UP000006718_9544_Rhesus_macaque_canonical_both.fasta --combine WHIT-1244_RhesusLens_82WIS_1ug_EasySpraySource_PSRThermotrapandcolumn_25cm_90min_20231122_QE.pepXML
PeptideProphet [Work dir: C:\fragpipe\WHIT-1244_MSFragger\2ndAnalysis\2ndCommonPTMs\34WS]
C:\fragpipe\tools\philosopher_v5.0.0_windows_amd64\philosopher.exe peptideprophet --nonparam --expectscore --decoyprobs --masswidth 1000.0 --clevel -2 --decoy REV_ --database C:\fragpipe\WHIT-1244_MSFragger\2ndAnalysis\UP000006718_9544_Rhesus_macaque_canonical_both.fasta --combine WHIT-1244_RhesusLens_34WS_1ug_EasySpraySource_PSRThermotrapandcolumn_25cm_90min_20231122_QE.pepXML
PeptideProphet [Work dir: C:\fragpipe\WHIT-1244_MSFragger\2ndAnalysis\2ndCommonPTMs\82WS]
C:\fragpipe\tools\philosopher_v5.0.0_windows_amd64\philosopher.exe peptideprophet --nonparam --expectscore --decoyprobs --masswidth 1000.0 --clevel -2 --decoy REV_ --database C:\fragpipe\WHIT-1244_MSFragger\2ndAnalysis\UP000006718_9544_Rhesus_macaque_canonical_both.fasta --combine WHIT-1244_RhesusLens_82WS_1ug_EasySpraySource_PSRThermotrapandcolumn_25cm_90min_20231122_QE.pepXML
PeptideProphet [Work dir: C:\fragpipe\WHIT-1244_MSFragger\2ndAnalysis\2ndCommonPTMs\80WS]
C:\fragpipe\tools\philosopher_v5.0.0_windows_amd64\philosopher.exe peptideprophet --nonparam --expectscore --decoyprobs --masswidth 1000.0 --clevel -2 --decoy REV_ --database C:\fragpipe\WHIT-1244_MSFragger\2ndAnalysis\UP000006718_9544_Rhesus_macaque_canonical_both.fasta --combine WHIT-1244_RhesusLens_80WS_1ug_EasySpraySource_PSRThermotrapandcolumn_25cm_90min_20231122_QE.pepXML
Please wait. PeptideProphet is running. It can take a long time.
Please wait. PeptideProphet is running. It can take a long time.
Please wait. PeptideProphet is running. It can take a long time.
Please wait. PeptideProphet is running. It can take a long time.
Please wait. PeptideProphet is running. It can take a long time.
Please wait. PeptideProphet is running. It can take a long time.
Please wait. PeptideProphet is running. It can take a long time.
Please wait. PeptideProphet is running. It can take a long time.
[truncated: 1,790 more rows]
