# Supplementary material for: Proteomic Characterization of the Rhesus Macaque Lens Nucleus: Similarity to Human Lens, Age Effects on Protein Solubility, and Trends in Post-Translational Modifications
Source: Invest Ophthalmol Vis Sci. 2025 Sep 12;66(12):28. doi: 10.1167/iovs.66.12.28 (PMC12439503; doi:10.1167/iovs.66.12.28)
Supplement: Supplement 3 [file iovs-66-12-28_s003.xlsx]

## Sheet: global.modsummary
Modification	Ave Insoluble All Ages	Ave Soluble All Ages	Diff Insol to Sol	Ave 16 Year Old	Ave 4 Year Old	Diff 16 yo to 4 yo	Ave 16 yo Insol	Ave 16 yo Sol	Diff 16yo Insol to Sol	Ave 4 yo Insol	Ave 4 yo Sol	Diff 4 yo Insol to SOl	Mass Shift	14WIS_percent_PSMs	14WS_percent_PSMs	34WIS_percent_PSMs	34WS_percent_PSMs	39WIS_percent_PSMs	39WS_percent_PSMs	46WIS_percent_PSMs	46WS_percent_PSMs	55WIS_percent_PSMs	55WS_percent_PSMs	61WIS_percent_PSMs	61WS_percent_PSMs	80WIS_percent_PSMs	80WS_percent_PSMs	82WIS_percent_PSMs	82WS_percent_PSMs
None	49.6286	48.6499	0.97875	48.5315	49.747	-1.2155	49.5138	48.4126	1.10115	49.7435	49.7505	-0.007	0	50.076	47.313	46.216	50.181	54.087	46.254	47.817	50.701	47.336	49.129	50.854	51.866	51.279	48.072	49.364	45.683
Oxidation	12.5515	11.3993	1.15225	11.6792	12.2715	-0.59225	12.174	11.2104	0.9636	12.929	11.614	1.315	15.9949	11.562	9.858	12.356	11.537	13.489	13.248	14.395	10.357	13.294	10.445	11.476	11.314	12.109	11.331	11.731	13.104
Deamidation	8.00313	6.38387	1.61925	8.288	6.099	2.189	9.142	6.987	2.155	6.86425	5.33375	1.5305	0.984	8.022	7.74	7.17	5.686	6.278	5.376	7.21	5.074	8.319	8.266	6.799	5.199	9.45	6.933	10.777	6.797
First isotopic peak	6.76375	6.73463	0.029125	6.85725	6.64113	0.216125	6.96125	6.831	0.13025	6.56625	6.716	-0.14975	1.00235	6.244	6.47	6.248	6.318	6.983	6.739	6.32	6.665	7.251	7.433	6.714	7.142	7.515	6.721	6.835	6.389
Carbon Adduct	5.10663	2.97525	2.13138	3.88425	4.19763	-0.313375	4.54175	2.8266	1.71515	5.6715	2.72375	2.94775	12	5.5	4.507	8.446	2.844	1.647	3.883	6.53	2.942	4.775	2.644	6.063	1.226	2.37	1.096	5.522	4.66
Ammonia loss	2.9675	2.92963	0.037875	2.9815	2.91563	0.065875	2.973	3.0396	-0.0666	2.962	2.86925	0.09275	-17.0265	3.252	2.884	2.832	2.539	2.972	2.097	3.089	3.603	3.144	3.509	2.955	3.238	2.646	3.196	2.85	2.371
Phospho	2.39138	2.0245	0.366875	2.17625	2.23962	-0.063375	2.29425	2.0784	0.21585	2.4885	1.99075	0.49775	79.9663	2.035	1.916	2.53	1.896	2.018	1.51	2.539	2.398	2.605	2.49	2.867	2.159	2.123	2.086	2.414	1.741
Dioxidation	1.63	2.80713	-1.17712	2.09163	2.3455	-0.253875	1.55575	2.7282	-1.17245	1.70425	2.98675	-1.2825	31.9898	2.188	2.164	1.537	3.346	1.921	3.06	1.883	2.41	1.748	2.217	1.476	3.131	1.105	2.853	1.182	3.276
Formylation	1.70563	2.40425	-0.698625	1.961	2.14887	-0.187875	1.593	2.2604	-0.6674	1.81825	2.4795	-0.66125	27.9949	1.018	2.478	2.384	2.13	1.288	3.346	1.849	2.456	2.018	2.098	1.752	1.986	1.627	2.232	1.709	2.508
Didehydrobutyrine/Water loss	1.45325	2.00462	-0.551375	1.72037	1.7375	-0.017125	1.49975	1.9952	-0.49545	1.40675	2.06825	-0.6615	-18.0106	1.763	1.78	1.17	1.942	1.573	1.861	1.428	2.258	1.444	1.802	1.456	2.212	1.352	2.153	1.44	2.029
Carbamyl	1.13088	1.702	-0.571125	1.78363	1.04925	0.734375	1.56975	1.8964	-0.32665	0.692	1.4065	-0.7145	43.0058	1.412	2.4	0.532	1.322	0.668	1.374	0.83	1.438	1.525	2.004	0.738	1.492	1.832	1.941	1.51	1.645
Acetyl	1.29925	1.26575	0.0335	1.14587	1.41912	-0.27325	1.2355	1.1888	0.0467	1.363	1.47525	-0.11225	42.0106	1.155	1.161	1.484	1.392	1.362	1.249	1.393	1.541	1.338	1.091	1.213	1.719	1.366	1.123	1.083	0.85
Carboxymethylation	1.42813	0.983	0.445125	1.29475	1.11637	0.178375	1.41	1.109	0.301	1.44625	0.7865	0.65975	58.0055	1.397	1.251	1.337	0.855	1.535	0.699	1.602	0.765	1.256	1.138	1.311	0.827	1.716	1.11	1.271	1.219
Isotopic peak error	0.806125	1.34525	-0.539125	1.08475	1.06663	0.018125	0.737	1.3806	-0.6436	0.87525	1.258	-0.38275	-1.00235	0.608	1.25	1.15	1.474	0.732	1.249	0.737	1.136	1.032	1.294	0.882	1.173	0.553	1.321	0.755	1.865
H-2 O1	0.864125	1.17162	-0.3075	1.03988	0.995875	0.044	0.90675	1.1464	-0.23965	0.8215	1.17025	-0.34875	13.9793	1.094	1.026	0.982	1.288	0.867	1.299	0.842	1.054	0.915	0.949	0.595	1.04	0.843	1.374	0.775	1.343
Arginine not cleaved/Addition of R	0.351125	1.36938	-1.01825	0.890125	0.830375	0.05975	0.37475	1.319	-0.94425	0.3275	1.33325	-1.00575	156.101	0.38	1.082	0.418	1.31	0.26	1.486	0.246	1.564	0.293	1.008	0.386	0.973	0.349	2.258	0.477	1.274
Sodium	0.715625	0.861875	-0.14625	0.7225	0.855	-0.1325	0.662	0.7946	-0.1326	0.76925	0.94075	-0.1715	21.9819	0.76	0.845	0.941	0.889	0.719	1.06	0.679	0.973	0.739	0.711	0.738	0.841	0.712	0.726	0.437	0.85
Methyl	0.519375	0.815375	-0.296	0.5945	0.74025	-0.14575	0.46725	0.6652	-0.19795	0.5715	0.909	-0.3375	14.0157	0.487	0.845	0.763	0.691	0.495	1.96	0.62	0.546	0.61	0.51	0.408	0.439	0.364	0.422	0.408	1.11
Second isotopic peak	0.644625	0.653125	-0.0085	0.644375	0.653375	-0.009	0.62325	0.663	-0.03975	0.666	0.64075	0.02525	2.0047	0.44	0.89	0.532	0.585	0.941	0.699	0.574	0.626	0.775	0.747	0.617	0.653	0.771	0.408	0.507	0.617
Trioxidation	0.318	0.997	-0.679	0.65125	0.66375	-0.0125	0.31375	1.0148	-0.70105	0.32225	1.00525	-0.683	47.9847	0.516	0.868	0.272	1.263	0.359	1.036	0.316	0.603	0.551	0.747	0.342	1.119	0.029	1.202	0.159	1.138
Third isotopic peak	0.642875	0.4865	0.156375	0.57825	0.551125	0.027125	0.6215	0.4894	0.1321	0.66425	0.438	0.22625	3.00705	0.683	0.587	0.773	0.539	0.706	0.512	0.737	0.394	0.552	0.475	0.441	0.307	0.625	0.502	0.626	0.576
Lysine not cleaved/Addition of K	0.3315	0.497375	-0.165875	0.46675	0.362125	0.104625	0.36625	0.5496	-0.18335	0.29675	0.4275	-0.13075	128.095	0.213	0.473	0.345	0.363	0.26	0.474	0.152	0.394	0.328	0.368	0.43	0.479	0.407	1.017	0.517	0.411
Oxidation of W to Kynurenine	0.300625	0.459375	-0.15875	0.397625	0.362375	0.03525	0.33225	0.4556	-0.12335	0.269	0.45575	-0.18675	3.9949	0.38	0.462	0.209	0.527	0.284	0.487	0.34	0.383	0.281	0.474	0.243	0.426	0.32	0.422	0.348	0.494
Calcium	0.226625	0.49525	-0.268625	0.333	0.388875	-0.055875	0.19375	0.4924	-0.29865	0.2595	0.51825	-0.25875	37.9469	0.243	0.485	0.147	0.55	0.335	0.475	0.281	0.475	0.235	0.38	0.275	0.573	0.058	0.475	0.239	0.549
Carbamidomethyl/Addition of G	0.1845	0.409	-0.2245	0.31425	0.27925	0.035	0.165	0.448	-0.283	0.204	0.3545	-0.1505	57.0215	0.106	0.518	0.24	0.199	0.248	0.311	0.152	0.522	0.188	0.403	0.176	0.386	0.117	0.673	0.249	0.26
Amidation	0.254875	0.219375	0.0355	0.24475	0.2295	0.01525	0.24325	0.221	0.02225	0.2665	0.1925	0.074	-0.984	0.273	0.338	0.22	0.281	0.322	0.137	0.281	0.232	0.235	0.19	0.243	0.12	0.276	0.238	0.189	0.219
Carboxymethyl+Methionine	0.324875	0.135	0.189875	0.22675	0.233125	-0.006375	0.33	0.1148	0.2152	0.31975	0.1465	0.17325	189.046	0.334	0.09	0.303	0.129	0.384	0.25	0.316	0.127	0.317	0.095	0.276	0.08	0.421	0.172	0.248	0.137
Carboxylation	0.164	0.24575	-0.08175	0.22575	0.184	0.04175	0.171	0.2484	-0.0774	0.157	0.211	-0.054	43.9898	0.121	0.35	0.22	0.153	0.123	0.361	0.153	0.21	0.164	0.191	0.132	0.12	0.131	0.238	0.268	0.343
Nitrosylation	0.1495	0.258375	-0.108875	0.187375	0.2205	-0.033125	0.1125	0.2578	-0.1453	0.1865	0.2545	-0.068	28.9902	0.091	0.259	0.272	0.187	0.136	0.325	0.14	0.266	0.176	0.13	0.198	0.24	0.044	0.304	0.139	0.356
Quinone	0.104	0.242625	-0.138625	0.166375	0.18025	-0.013875	0.0895	0.2534	-0.1639	0.1185	0.242	-0.1235	29.9742	0.03	0.27	0.125	0.304	0.099	0.162	0.14	0.208	0.152	0.178	0.11	0.294	0.116	0.265	0.06	0.26
DiMethyl/Ethyl	0.171625	0.12875	0.042875	0.18675	0.113625	0.073125	0.18975	0.1604	0.02935	0.1535	0.07375	0.07975	28.0313	0.106	0.304	0.198	0.059	0.186	0.075	0.164	0.094	0.199	0.214	0.066	0.067	0.335	0.093	0.119	0.124
Replacement of 3 protons by aluminium	0.060625	0.151875	-0.09125	0.089375	0.123125	-0.03375	0.05975	0.138	-0.07825	0.0615	0.18475	-0.12325	23.9581	0.076	0.112	0.041	0.164	0.049	0.187	0.035	0.174	0.093	0.083	0.121	0.214	0.03	0.171	0.04	0.11
Didehydro/H-2	0.115	0.078625	0.036375	0.10525	0.088375	0.016875	0.1205	0.0854	0.0351	0.1095	0.06725	0.04225	-2.0157	0.152	0.045	0.178	0.105	0.111	0.062	0.105	0.035	0.164	0.083	0.044	0.067	0.087	0.04	0.079	0.192
Pyrrolidinone	0.101125	0.085625	0.0155	0.100375	0.086375	0.014	0.12175	0.0844	0.03735	0.0805	0.09225	-0.01175	-30.0106	0.121	0.045	0.073	0.094	0.111	0.087	0.105	0.082	0.106	0.083	0.033	0.106	0.131	0.092	0.129	0.096
Acetald+26	0.0965	0.085375	0.011125	0.081375	0.1005	-0.019125	0.0565	0.1036	-0.0471	0.1365	0.0645	0.072	26.0157	0.06	0.124	0.167	0.035	0.161	0.037	0.152	0.093	0.024	0.06	0.066	0.093	0.102	0.158	0.04	0.083
HexNAc	0.040375	0.099625	-0.05925	0.0465	0.0935	-0.047	0.0245	0.0762	-0.0517	0.05625	0.13075	-0.0745	203.079	0.03	0.068	0.063	0.14	0.05	0.137	0.035	0.139	0.023	0.071	0.077	0.107	0.015	0.053	0.03	0.082
Acetylation+Methionine	0.064375	0.0755	-0.011125	0.073	0.066875	0.006125	0.0715	0.0756	-0.0041	0.05725	0.0765	-0.01925	173.051	0.122	0.056	0.063	0.07	0.087	0.075	0.035	0.081	0.07	0.095	0.044	0.08	0.044	0.092	0.05	0.055
Unannotated mass-shift 120.0242	0.03225	0.08725	-0.055	0.067875	0.051625	0.01625	0.037	0.0896	-0.0526	0.0275	0.07575	-0.04825	120.024	0.061	0.079	0.042	0.14	0.012	0.087	0.012	0.023	0.047	0.142	0.044	0.053	0	0.092	0.04	0.082
Tryptophan oxidation to hydroxykynurenin	0.015875	0.065375	-0.0495	0.045125	0.036125	0.009	0.01175	0.0734	-0.06165	0.02	0.05225	-0.03225	19.9898	0	0.079	0.01	0.059	0	0.062	0.059	0.035	0.012	0.047	0.011	0.053	0.015	0.092	0.02	0.096
Met loss + Acetylation	0.0175	0.0435	-0.026	0.01575	0.04525	-0.0295	0.00925	0.0338	-0.02455	0.02575	0.06475	-0.039	-89.0299	0.015	0.011	0.021	0.07	0.025	0.074	0.035	0.035	0.012	0.024	0.022	0.08	0	0.013	0.01	0.041
Unannotated mass-shift 33.0126	0.041875	0.010125	0.03175	0.023375	0.028625	-0.00525	0.03825	0.0068	0.03145	0.0455	0.01175	0.03375	33.0126	0.091	0.034	0.042	0.047	0.062	0	0.023	0	0.047	0	0.055	0	0.015	0	0	0
Crotonaldehyde/Butyryl	0.025625	0.024375	0.00125	0.021	0.029	-0.008	0.02075	0.025	-0.00425	0.0305	0.0275	0.003	70.0419	0.015	0.034	0.052	0.035	0.025	0.012	0.012	0.023	0.023	0.024	0.033	0.04	0.015	0.013	0.03	0.014
Fe[II]	0.0015	0.043	-0.0415	0.03225	0.01225	0.02	0.003	0.0546	-0.0516	0	0.0245	-0.0245	53.9193	0	0.18	0	0.059	0	0.012	0	0	0.012	0	0	0.027	0	0.066	0	0
Propionamide/Propionamide/Addition of A	0.031125	0.014875	0.01625	0.017875	0.028125	-0.01025	0.029	0.0214	0.0076	0.03325	0.023	0.01025	71.0371	0.106	0	0.01	0	0	0.012	0.035	0	0	0	0.088	0.08	0	0.013	0.01	0.014
TriMethylation	0.009375	0.033875	-0.0245	0.028625	0.014625	0.014	0.013	0.038	-0.025	0.00575	0.0235	-0.01775	42.047	0	0.023	0	0.023	0	0.012	0.012	0.046	0.023	0.059	0.011	0.013	0.029	0.04	0	0.055
Unannotated mass-shift 43.0436	0.003125	0.037625	-0.0345	0.0315	0.00925	0.02225	0.00625	0.0454	-0.03915	0	0.0185	-0.0185	43.0436	0	0.034	0	0.012	0	0.062	0	0	0	0.059	0	0	0.015	0.079	0.01	0.055
Addition of F	0.0095	0.029375	-0.019875	0.01925	0.019625	-0.000375	0.01325	0.0202	-0.00695	0.00575	0.0335	-0.02775	147.068	0.03	0.034	0	0.035	0	0.087	0.023	0.012	0.023	0.012	0	0	0	0	0	0.055
Oxidation and then loss of oxidized M side chain	0.009375	0.023625	-0.01425	0.013125	0.019875	-0.00675	0.00675	0.021	-0.01425	0.012	0.02775	-0.01575	-32.0085	0.015	0.011	0	0.047	0.025	0.025	0.012	0.012	0.012	0	0.011	0.027	0	0.026	0	0.041
Unannotated mass-shift 228.1244	0.008625	0.022375	-0.01375	0.01775	0.01325	0.0045	0.00875	0.0214	-0.01265	0.0085	0.018	-0.0095	228.124	0	0.034	0	0.012	0	0.037	0.012	0.023	0	0.059	0.022	0	0.015	0	0.02	0.014
Hex	0	0.024375	-0.024375	0.018375	0.006	0.012375	0	0.032	-0.032	0	0.012	-0.012	162.053	0	0.034	0	0	0	0.012	0	0.023	0	0.059	0	0.013	0	0.013	0	0.041
Unannotated mass-shift -30.9822	0.01375	0.009625	0.004125	0.013	0.010375	0.002625	0.013	0.013	0	0.0145	0.00625	0.00825	-30.9822	0	0	0	0	0.012	0	0.035	0.012	0.023	0.012	0.011	0.013	0.029	0.013	0	0.027
Unannotated mass-shift 38.9748	0.006	0.016875	-0.010875	0.00775	0.015125	-0.007375	0.00625	0.01	-0.00375	0.00575	0.0245	-0.01875	38.9748	0	0.023	0	0.023	0	0.05	0.012	0.012	0	0	0.011	0.013	0.015	0	0.01	0.014
Unannotated mass-shift -89.0454	0.007875	0.012	-0.004125	0.011125	0.00875	0.002375	0.00725	0.012	-0.00475	0.0085	0.009	-0.0005	-89.0454	0	0.034	0	0.012	0.012	0.012	0	0.012	0	0	0.022	0	0.029	0.026	0	0
HexNAc(1)dHex(1)	0.001875	0.0165	-0.014625	0.01375	0.004625	0.009125	0.00375	0.0216	-0.01785	0	0.00925	-0.00925	349.137	0	0.045	0	0	0	0.012	0	0.012	0	0.024	0	0.013	0.015	0.026	0	0
